# Supplementary material for: Accurate Simulation and Detection of Coevolution Signals in Multiple Sequence Alignments
Source: PLoS One. 2012 Oct 16;7(10):e47108. doi: 10.1371/journal.pone.0047108 (PMC3473043; doi:10.1371/journal.pone.0047108)
Supplement: Toolbox S1 — MSAVOLVE_v1.0a Toolbox for Matlab. (ZIP) [file pone.0047108.s024.zip]

Archive with 421 entries (390 files):
- MSAVOLVE_v1.0a/
- MSAVOLVE_v1.0a/.DS_Store
- MSAVOLVE_v1.0a/COEVOLUTION_METHODS/
- MSAVOLVE_v1.0a/COEVOLUTION_METHODS/.DS_Store
- MSAVOLVE_v1.0a/COEVOLUTION_METHODS/FUNCTIONS/
- MSAVOLVE_v1.0a/COEVOLUTION_METHODS/FUNCTIONS/.DS_Store
- MSAVOLVE_v1.0a/COEVOLUTION_METHODS/FUNCTIONS/bechmark_methods.m
- MSAVOLVE_v1.0a/COEVOLUTION_METHODS/FUNCTIONS/BNMSA_to_ZPX2.m
- MSAVOLVE_v1.0a/COEVOLUTION_METHODS/FUNCTIONS/change_pdb_beta.m
- MSAVOLVE_v1.0a/COEVOLUTION_METHODS/FUNCTIONS/coev_distance_matrix.m
- MSAVOLVE_v1.0a/COEVOLUTION_METHODS/FUNCTIONS/coev_distance_matrix_3.m
- MSAVOLVE_v1.0a/COEVOLUTION_METHODS/FUNCTIONS/COMPARE_COEV_DISTMAT.m
- MSAVOLVE_v1.0a/COEVOLUTION_METHODS/FUNCTIONS/COMPARE_COEV_DISTMAT_2.m
- MSAVOLVE_v1.0a/COEVOLUTION_METHODS/FUNCTIONS/COMPARE_COEV_DISTMAT_3.m
- MSAVOLVE_v1.0a/COEVOLUTION_METHODS/FUNCTIONS/COMPARE_COEV_METHODS_1.m
- MSAVOLVE_v1.0a/COEVOLUTION_METHODS/FUNCTIONS/COMPARE_COEV_METHODS_2.m
- MSAVOLVE_v1.0a/COEVOLUTION_METHODS/FUNCTIONS/COMPARE_COEV_METHODS_3.m
- MSAVOLVE_v1.0a/COEVOLUTION_METHODS/FUNCTIONS/correct_allcoevmat_forgaps.m
- MSAVOLVE_v1.0a/COEVOLUTION_METHODS/FUNCTIONS/correct_coevmat_forgaps.m
- MSAVOLVE_v1.0a/COEVOLUTION_METHODS/FUNCTIONS/correct_oneeach_coevmat_forgaps.m
- MSAVOLVE_v1.0a/COEVOLUTION_METHODS/FUNCTIONS/cum_dist_coev.m
- MSAVOLVE_v1.0a/COEVOLUTION_METHODS/FUNCTIONS/DCA/
- MSAVOLVE_v1.0a/COEVOLUTION_METHODS/FUNCTIONS/DCA/.DS_Store
- MSAVOLVE_v1.0a/COEVOLUTION_METHODS/FUNCTIONS/DCA/dca.m.bk
- MSAVOLVE_v1.0a/COEVOLUTION_METHODS/FUNCTIONS/dca.m
- MSAVOLVE_v1.0a/COEVOLUTION_METHODS/FUNCTIONS/dca_to_wMI_DCA.m
- MSAVOLVE_v1.0a/COEVOLUTION_METHODS/FUNCTIONS/distance_matrix.m
- MSAVOLVE_v1.0a/COEVOLUTION_METHODS/FUNCTIONS/export_fasta_coev.m
- MSAVOLVE_v1.0a/COEVOLUTION_METHODS/FUNCTIONS/Graphical_Lasso/
- MSAVOLVE_v1.0a/COEVOLUTION_METHODS/FUNCTIONS/Graphical_Lasso/glasso.F
- MSAVOLVE_v1.0a/COEVOLUTION_METHODS/FUNCTIONS/Graphical_Lasso/glasso.m
- MSAVOLVE_v1.0a/COEVOLUTION_METHODS/FUNCTIONS/Graphical_Lasso/glasso.mexa64
- MSAVOLVE_v1.0a/COEVOLUTION_METHODS/FUNCTIONS/Graphical_Lasso/Graphical-Lasso.zip
- MSAVOLVE_v1.0a/COEVOLUTION_METHODS/FUNCTIONS/Graphical_Lasso/GraphicalLasso.m
- MSAVOLVE_v1.0a/COEVOLUTION_METHODS/FUNCTIONS/Graphical_Lasso/GraphicalLassoPath.m
- MSAVOLVE_v1.0a/COEVOLUTION_METHODS/FUNCTIONS/import_coev_mat.m
- MSAVOLVE_v1.0a/COEVOLUTION_METHODS/FUNCTIONS/import_covar_vec.m
- MSAVOLVE_v1.0a/COEVOLUTION_METHODS/FUNCTIONS/import_dca_matrix.m
- MSAVOLVE_v1.0a/COEVOLUTION_METHODS/FUNCTIONS/import_noname_selex.m
- MSAVOLVE_v1.0a/COEVOLUTION_METHODS/FUNCTIONS/import_omes_matrix.m
- MSAVOLVE_v1.0a/COEVOLUTION_METHODS/FUNCTIONS/import_omes_matrix_caller.m
- MSAVOLVE_v1.0a/COEVOLUTION_METHODS/FUNCTIONS/import_postmi_matrix.m
- MSAVOLVE_v1.0a/COEVOLUTION_METHODS/FUNCTIONS/import_postmi_matrix_caller.m
- MSAVOLVE_v1.0a/COEVOLUTION_METHODS/FUNCTIONS/import_psicov_matrix.m
- MSAVOLVE_v1.0a/COEVOLUTION_METHODS/FUNCTIONS/least_square_spline.m
- MSAVOLVE_v1.0a/COEVOLUTION_METHODS/FUNCTIONS/logR/
- MSAVOLVE_v1.0a/COEVOLUTION_METHODS/FUNCTIONS/logR/.DS_Store
- MSAVOLVE_v1.0a/COEVOLUTION_METHODS/FUNCTIONS/MI_to_MIP.m
- MSAVOLVE_v1.0a/COEVOLUTION_METHODS/FUNCTIONS/MI_to_ZNMI.m
- MSAVOLVE_v1.0a/COEVOLUTION_METHODS/FUNCTIONS/MI_to_ZPX.m
- MSAVOLVE_v1.0a/COEVOLUTION_METHODS/FUNCTIONS/MI_to_ZRES.m
- MSAVOLVE_v1.0a/COEVOLUTION_METHODS/FUNCTIONS/MIP_to_ZPX.m
- MSAVOLVE_v1.0a/COEVOLUTION_METHODS/FUNCTIONS/nmsa_to_binmsa_20q.m
- MSAVOLVE_v1.0a/COEVOLUTION_METHODS/FUNCTIONS/nmsa_to_binmsa_21q.m
- MSAVOLVE_v1.0a/COEVOLUTION_METHODS/FUNCTIONS/NMSA_to_db2_ZPX2.m
- MSAVOLVE_v1.0a/COEVOLUTION_METHODS/FUNCTIONS/NMSA_to_db3_ZPX2.m
- MSAVOLVE_v1.0a/COEVOLUTION_METHODS/FUNCTIONS/NMSA_to_db4_ZPX2.m
- MSAVOLVE_v1.0a/COEVOLUTION_METHODS/FUNCTIONS/NMSA_to_dbZPX2.m
- MSAVOLVE_v1.0a/COEVOLUTION_METHODS/FUNCTIONS/NMSA_to_DCA.m
- MSAVOLVE_v1.0a/COEVOLUTION_METHODS/FUNCTIONS/NMSA_to_dgb2_ZPX2.m
- MSAVOLVE_v1.0a/COEVOLUTION_METHODS/FUNCTIONS/NMSA_to_dgbZPX2.m
- MSAVOLVE_v1.0a/COEVOLUTION_METHODS/FUNCTIONS/nmsa_to_dif_binmsa.m
- MSAVOLVE_v1.0a/COEVOLUTION_METHODS/FUNCTIONS/NMSA_to_fpcZPX2.m
- MSAVOLVE_v1.0a/COEVOLUTION_METHODS/FUNCTIONS/NMSA_to_MI.m
- MSAVOLVE_v1.0a/COEVOLUTION_METHODS/FUNCTIONS/NMSA_to_MI_with_gaps.m
- MSAVOLVE_v1.0a/COEVOLUTION_METHODS/FUNCTIONS/NMSA_to_nb2_ZPX2.m
- MSAVOLVE_v1.0a/COEVOLUTION_METHODS/FUNCTIONS/NMSA_to_nb3_ZPX2.m
- MSAVOLVE_v1.0a/COEVOLUTION_METHODS/FUNCTIONS/NMSA_to_nbZPX2.m
- MSAVOLVE_v1.0a/COEVOLUTION_METHODS/FUNCTIONS/NMSA_to_NMI.m
- MSAVOLVE_v1.0a/COEVOLUTION_METHODS/FUNCTIONS/NMSA_to_PSICOV.m
- MSAVOLVE_v1.0a/COEVOLUTION_METHODS/FUNCTIONS/NMSA_to_ramaSCA.m
- MSAVOLVE_v1.0a/COEVOLUTION_METHODS/FUNCTIONS/NMSA_to_SU.m
- MSAVOLVE_v1.0a/COEVOLUTION_METHODS/FUNCTIONS/noname_selex_to_nmsa.m
- MSAVOLVE_v1.0a/COEVOLUTION_METHODS/FUNCTIONS/OMES/
- MSAVOLVE_v1.0a/COEVOLUTION_METHODS/FUNCTIONS/OMES/.classpath
- MSAVOLVE_v1.0a/COEVOLUTION_METHODS/FUNCTIONS/OMES/.DS_Store
- MSAVOLVE_v1.0a/COEVOLUTION_METHODS/FUNCTIONS/OMES/.project
- MSAVOLVE_v1.0a/COEVOLUTION_METHODS/FUNCTIONS/OMES/2sns.pdb
- MSAVOLVE_v1.0a/COEVOLUTION_METHODS/FUNCTIONS/OMES/AlignmentScanResults.txt
- MSAVOLVE_v1.0a/COEVOLUTION_METHODS/FUNCTIONS/OMES/Bioinformatics-2004-Dekker-1565-72.pdf
- MSAVOLVE_v1.0a/COEVOLUTION_METHODS/FUNCTIONS/OMES/com/
- MSAVOLVE_v1.0a/COEVOLUTION_METHODS/FUNCTIONS/OMES/com/enterprisedt/
- MSAVOLVE_v1.0a/COEVOLUTION_METHODS/FUNCTIONS/OMES/com/enterprisedt/net/
- MSAVOLVE_v1.0a/COEVOLUTION_METHODS/FUNCTIONS/OMES/com/enterprisedt/net/ftp/
- MSAVOLVE_v1.0a/COEVOLUTION_METHODS/FUNCTIONS/OMES/com/enterprisedt/net/ftp/FTPClient.class
- MSAVOLVE_v1.0a/COEVOLUTION_METHODS/FUNCTIONS/OMES/com/enterprisedt/net/ftp/FTPClient.java
- MSAVOLVE_v1.0a/COEVOLUTION_METHODS/FUNCTIONS/OMES/com/enterprisedt/net/ftp/FTPConnectMode.class
- MSAVOLVE_v1.0a/COEVOLUTION_METHODS/FUNCTIONS/OMES/com/enterprisedt/net/ftp/FTPConnectMode.java
- MSAVOLVE_v1.0a/COEVOLUTION_METHODS/FUNCTIONS/OMES/com/enterprisedt/net/ftp/FTPControlSocket.class
- MSAVOLVE_v1.0a/COEVOLUTION_METHODS/FUNCTIONS/OMES/com/enterprisedt/net/ftp/FTPControlSocket.java
- MSAVOLVE_v1.0a/COEVOLUTION_METHODS/FUNCTIONS/OMES/com/enterprisedt/net/ftp/FTPDataSocket.class
- MSAVOLVE_v1.0a/COEVOLUTION_METHODS/FUNCTIONS/OMES/com/enterprisedt/net/ftp/FTPDataSocket.java
- MSAVOLVE_v1.0a/COEVOLUTION_METHODS/FUNCTIONS/OMES/com/enterprisedt/net/ftp/FTPException.class
- MSAVOLVE_v1.0a/COEVOLUTION_METHODS/FUNCTIONS/OMES/com/enterprisedt/net/ftp/FTPException.java
- MSAVOLVE_v1.0a/COEVOLUTION_METHODS/FUNCTIONS/OMES/com/enterprisedt/net/ftp/FTPTransferType.class
- MSAVOLVE_v1.0a/COEVOLUTION_METHODS/FUNCTIONS/OMES/com/enterprisedt/net/ftp/FTPTransferType.java
- MSAVOLVE_v1.0a/COEVOLUTION_METHODS/FUNCTIONS/OMES/covariance/
- MSAVOLVE_v1.0a/COEVOLUTION_METHODS/FUNCTIONS/OMES/covariance/algorithms/
- MSAVOLVE_v1.0a/COEVOLUTION_METHODS/FUNCTIONS/OMES/covariance/algorithms/ConservationGenerator.class
- MSAVOLVE_v1.0a/COEVOLUTION_METHODS/FUNCTIONS/OMES/covariance/algorithms/ConservationGenerator.java
- MSAVOLVE_v1.0a/COEVOLUTION_METHODS/FUNCTIONS/OMES/covariance/algorithms/ConservationSum.class
- MSAVOLVE_v1.0a/COEVOLUTION_METHODS/FUNCTIONS/OMES/covariance/algorithms/ConservationSum.java
- MSAVOLVE_v1.0a/COEVOLUTION_METHODS/FUNCTIONS/OMES/covariance/algorithms/ELSCCovariance.class
- MSAVOLVE_v1.0a/COEVOLUTION_METHODS/FUNCTIONS/OMES/covariance/algorithms/ELSCCovariance.java
- MSAVOLVE_v1.0a/COEVOLUTION_METHODS/FUNCTIONS/OMES/covariance/algorithms/ELSCCovarianceSubAlignment.class
- MSAVOLVE_v1.0a/COEVOLUTION_METHODS/FUNCTIONS/OMES/covariance/algorithms/ELSCCovarianceSubAlignment.java
- MSAVOLVE_v1.0a/COEVOLUTION_METHODS/FUNCTIONS/OMES/covariance/algorithms/ELSCCovarianceSubAlignment.java.published
- MSAVOLVE_v1.0a/COEVOLUTION_METHODS/FUNCTIONS/OMES/covariance/algorithms/JavaSCA.class
- MSAVOLVE_v1.0a/COEVOLUTION_METHODS/FUNCTIONS/OMES/covariance/algorithms/JavaSCA.java
- MSAVOLVE_v1.0a/COEVOLUTION_METHODS/FUNCTIONS/OMES/covariance/algorithms/McBASCCovariance.class
- MSAVOLVE_v1.0a/COEVOLUTION_METHODS/FUNCTIONS/OMES/covariance/algorithms/McBASCCovariance.java
- MSAVOLVE_v1.0a/COEVOLUTION_METHODS/FUNCTIONS/OMES/covariance/algorithms/MICovariance$PairsClass.class
- MSAVOLVE_v1.0a/COEVOLUTION_METHODS/FUNCTIONS/OMES/covariance/algorithms/MICovariance.class
- MSAVOLVE_v1.0a/COEVOLUTION_METHODS/FUNCTIONS/OMES/covariance/algorithms/MICovariance.java
- MSAVOLVE_v1.0a/COEVOLUTION_METHODS/FUNCTIONS/OMES/covariance/algorithms/OmesCovariance$PairsClass.class
- MSAVOLVE_v1.0a/COEVOLUTION_METHODS/FUNCTIONS/OMES/covariance/algorithms/OmesCovariance.class
- MSAVOLVE_v1.0a/COEVOLUTION_METHODS/FUNCTIONS/OMES/covariance/algorithms/OmesCovariance.java
- MSAVOLVE_v1.0a/COEVOLUTION_METHODS/FUNCTIONS/OMES/covariance/algorithms/PNASE_results.txt
- MSAVOLVE_v1.0a/COEVOLUTION_METHODS/FUNCTIONS/OMES/covariance/algorithms/RandomScore.class
- MSAVOLVE_v1.0a/COEVOLUTION_METHODS/FUNCTIONS/OMES/covariance/algorithms/RandomScore.java
- MSAVOLVE_v1.0a/COEVOLUTION_METHODS/FUNCTIONS/OMES/covariance/algorithms/RemainderClass.class
- MSAVOLVE_v1.0a/COEVOLUTION_METHODS/FUNCTIONS/OMES/covariance/algorithms/RemainderClass.java
- MSAVOLVE_v1.0a/COEVOLUTION_METHODS/FUNCTIONS/OMES/covariance/algorithms/ScoreGenerator.class
- MSAVOLVE_v1.0a/COEVOLUTION_METHODS/FUNCTIONS/OMES/covariance/algorithms/ScoreGenerator.java
- MSAVOLVE_v1.0a/COEVOLUTION_METHODS/FUNCTIONS/OMES/covariance/datacontainers/
- MSAVOLVE_v1.0a/COEVOLUTION_METHODS/FUNCTIONS/OMES/covariance/datacontainers/Alignment.class
- MSAVOLVE_v1.0a/COEVOLUTION_METHODS/FUNCTIONS/OMES/covariance/datacontainers/Alignment.java
- MSAVOLVE_v1.0a/COEVOLUTION_METHODS/FUNCTIONS/OMES/covariance/datacontainers/AlignmentLine.class
- MSAVOLVE_v1.0a/COEVOLUTION_METHODS/FUNCTIONS/OMES/covariance/datacontainers/AlignmentLine.java
- MSAVOLVE_v1.0a/COEVOLUTION_METHODS/FUNCTIONS/OMES/covariance/datacontainers/AlignmentPdbMatch.class
- MSAVOLVE_v1.0a/COEVOLUTION_METHODS/FUNCTIONS/OMES/covariance/datacontainers/AlignmentPdbMatch.java
- MSAVOLVE_v1.0a/COEVOLUTION_METHODS/FUNCTIONS/OMES/covariance/datacontainers/AlignmentSubScore.class
- MSAVOLVE_v1.0a/COEVOLUTION_METHODS/FUNCTIONS/OMES/covariance/datacontainers/AlignmentSubScore.java
- MSAVOLVE_v1.0a/COEVOLUTION_METHODS/FUNCTIONS/OMES/covariance/datacontainers/ClustalLine.class
- MSAVOLVE_v1.0a/COEVOLUTION_METHODS/FUNCTIONS/OMES/covariance/datacontainers/ClustalLine.java
- MSAVOLVE_v1.0a/COEVOLUTION_METHODS/FUNCTIONS/OMES/covariance/datacontainers/PairColors.class
- MSAVOLVE_v1.0a/COEVOLUTION_METHODS/FUNCTIONS/OMES/covariance/datacontainers/PairColors.java
- MSAVOLVE_v1.0a/COEVOLUTION_METHODS/FUNCTIONS/OMES/covariance/datacontainers/PdbAtom.class
- MSAVOLVE_v1.0a/COEVOLUTION_METHODS/FUNCTIONS/OMES/covariance/datacontainers/PdbAtom.java
- MSAVOLVE_v1.0a/COEVOLUTION_METHODS/FUNCTIONS/OMES/covariance/datacontainers/PdbChain.class
- MSAVOLVE_v1.0a/COEVOLUTION_METHODS/FUNCTIONS/OMES/covariance/datacontainers/PdbChain.java
- MSAVOLVE_v1.0a/COEVOLUTION_METHODS/FUNCTIONS/OMES/covariance/datacontainers/PdbFileWrapper.class
- MSAVOLVE_v1.0a/COEVOLUTION_METHODS/FUNCTIONS/OMES/covariance/datacontainers/PdbFileWrapper.java
- MSAVOLVE_v1.0a/COEVOLUTION_METHODS/FUNCTIONS/OMES/covariance/datacontainers/PdbResidue.class
- MSAVOLVE_v1.0a/COEVOLUTION_METHODS/FUNCTIONS/OMES/covariance/datacontainers/PdbResidue.java
- MSAVOLVE_v1.0a/COEVOLUTION_METHODS/FUNCTIONS/OMES/covariance/datacontainers/ReferenceSequence.class
- MSAVOLVE_v1.0a/COEVOLUTION_METHODS/FUNCTIONS/OMES/covariance/datacontainers/ReferenceSequence.java
- MSAVOLVE_v1.0a/COEVOLUTION_METHODS/FUNCTIONS/OMES/covariance/datacontainers/ReferenceSequenceResidue.class
- MSAVOLVE_v1.0a/COEVOLUTION_METHODS/FUNCTIONS/OMES/covariance/datacontainers/ReferenceSequenceResidue.java
- MSAVOLVE_v1.0a/COEVOLUTION_METHODS/FUNCTIONS/OMES/covariance/datacontainers/SequenceFeature.class
- MSAVOLVE_v1.0a/COEVOLUTION_METHODS/FUNCTIONS/OMES/covariance/datacontainers/SequenceFeature.java
- MSAVOLVE_v1.0a/COEVOLUTION_METHODS/FUNCTIONS/OMES/covariance/parsers/
- MSAVOLVE_v1.0a/COEVOLUTION_METHODS/FUNCTIONS/OMES/covariance/parsers/BestAlignmentResultsFileLine.class
- MSAVOLVE_v1.0a/COEVOLUTION_METHODS/FUNCTIONS/OMES/covariance/parsers/BestAlignmentResultsFileLine.java
- MSAVOLVE_v1.0a/COEVOLUTION_METHODS/FUNCTIONS/OMES/covariance/parsers/ClustalAlignment.class
- MSAVOLVE_v1.0a/COEVOLUTION_METHODS/FUNCTIONS/OMES/covariance/parsers/ClustalAlignment.java
- MSAVOLVE_v1.0a/COEVOLUTION_METHODS/FUNCTIONS/OMES/covariance/parsers/PdbParser.class
- MSAVOLVE_v1.0a/COEVOLUTION_METHODS/FUNCTIONS/OMES/covariance/parsers/PdbParser.java
- MSAVOLVE_v1.0a/COEVOLUTION_METHODS/FUNCTIONS/OMES/covariance/parsers/PfamParser.class
- MSAVOLVE_v1.0a/COEVOLUTION_METHODS/FUNCTIONS/OMES/covariance/parsers/PfamParser.java
- MSAVOLVE_v1.0a/COEVOLUTION_METHODS/FUNCTIONS/OMES/covariance/parsers/PFamPdbAnnotationParser.class
- MSAVOLVE_v1.0a/COEVOLUTION_METHODS/FUNCTIONS/OMES/covariance/parsers/PFamPdbAnnotationParser.java
- MSAVOLVE_v1.0a/COEVOLUTION_METHODS/FUNCTIONS/OMES/covariance/test/
- MSAVOLVE_v1.0a/COEVOLUTION_METHODS/FUNCTIONS/OMES/covariance/test/AlignmentFilterTest.class
- MSAVOLVE_v1.0a/COEVOLUTION_METHODS/FUNCTIONS/OMES/covariance/test/AlignmentFilterTest.java
- MSAVOLVE_v1.0a/COEVOLUTION_METHODS/FUNCTIONS/OMES/covariance/test/AlignmentLineTest.class
- MSAVOLVE_v1.0a/COEVOLUTION_METHODS/FUNCTIONS/OMES/covariance/test/AlignmentLineTest.java
- MSAVOLVE_v1.0a/COEVOLUTION_METHODS/FUNCTIONS/OMES/covariance/test/AlignmentTest.class
- MSAVOLVE_v1.0a/COEVOLUTION_METHODS/FUNCTIONS/OMES/covariance/test/AlignmentTest.java
- MSAVOLVE_v1.0a/COEVOLUTION_METHODS/FUNCTIONS/OMES/covariance/test/EntropyConservationTest.class
- MSAVOLVE_v1.0a/COEVOLUTION_METHODS/FUNCTIONS/OMES/covariance/test/EntropyConservationTest.java
- MSAVOLVE_v1.0a/COEVOLUTION_METHODS/FUNCTIONS/OMES/covariance/test/FactorialsTest.class
- MSAVOLVE_v1.0a/COEVOLUTION_METHODS/FUNCTIONS/OMES/covariance/test/FactorialsTest.java
- MSAVOLVE_v1.0a/COEVOLUTION_METHODS/FUNCTIONS/OMES/covariance/test/McBascTest.class
- MSAVOLVE_v1.0a/COEVOLUTION_METHODS/FUNCTIONS/OMES/covariance/test/McBascTest.java
- MSAVOLVE_v1.0a/COEVOLUTION_METHODS/FUNCTIONS/OMES/covariance/test/MiTest.class
- MSAVOLVE_v1.0a/COEVOLUTION_METHODS/FUNCTIONS/OMES/covariance/test/MiTest.java
- MSAVOLVE_v1.0a/COEVOLUTION_METHODS/FUNCTIONS/OMES/covariance/test/OmesCovarianceTest.class
- MSAVOLVE_v1.0a/COEVOLUTION_METHODS/FUNCTIONS/OMES/covariance/test/OmesCovarianceTest.java
- MSAVOLVE_v1.0a/COEVOLUTION_METHODS/FUNCTIONS/OMES/covariance/test/TestSuite1.class
- MSAVOLVE_v1.0a/COEVOLUTION_METHODS/FUNCTIONS/OMES/covariance/test/TestSuite1.java
- MSAVOLVE_v1.0a/COEVOLUTION_METHODS/FUNCTIONS/OMES/covariance/test/TestUtils.class
- MSAVOLVE_v1.0a/COEVOLUTION_METHODS/FUNCTIONS/OMES/covariance/test/TestUtils.java
- MSAVOLVE_v1.0a/COEVOLUTION_METHODS/FUNCTIONS/OMES/covariance/utils/
- MSAVOLVE_v1.0a/COEVOLUTION_METHODS/FUNCTIONS/OMES/covariance/utils/ClustalWrapper.class
- MSAVOLVE_v1.0a/COEVOLUTION_METHODS/FUNCTIONS/OMES/covariance/utils/ClustalWrapper.java
- MSAVOLVE_v1.0a/COEVOLUTION_METHODS/FUNCTIONS/OMES/covariance/utils/ConfigReader.class
- MSAVOLVE_v1.0a/COEVOLUTION_METHODS/FUNCTIONS/OMES/covariance/utils/ConfigReader.java
- MSAVOLVE_v1.0a/COEVOLUTION_METHODS/FUNCTIONS/OMES/covariance/utils/Factorials.class
- MSAVOLVE_v1.0a/COEVOLUTION_METHODS/FUNCTIONS/OMES/covariance/utils/Factorials.java
- MSAVOLVE_v1.0a/COEVOLUTION_METHODS/FUNCTIONS/OMES/covariance/utils/MapResiduesToIndex.class
- MSAVOLVE_v1.0a/COEVOLUTION_METHODS/FUNCTIONS/OMES/covariance/utils/MapResiduesToIndex.java
- MSAVOLVE_v1.0a/COEVOLUTION_METHODS/FUNCTIONS/OMES/covariance/utils/ProcessWrapper.class
- MSAVOLVE_v1.0a/COEVOLUTION_METHODS/FUNCTIONS/OMES/covariance/utils/ProcessWrapper.java
- MSAVOLVE_v1.0a/COEVOLUTION_METHODS/FUNCTIONS/OMES/covariance/utils/ReferenceSequenceUtils.class
- MSAVOLVE_v1.0a/COEVOLUTION_METHODS/FUNCTIONS/OMES/covariance/utils/ReferenceSequenceUtils.java
- MSAVOLVE_v1.0a/COEVOLUTION_METHODS/FUNCTIONS/OMES/covariance/utils/RefSequenceWrapper.class
- MSAVOLVE_v1.0a/COEVOLUTION_METHODS/FUNCTIONS/OMES/covariance/utils/RefSequenceWrapper.java
- MSAVOLVE_v1.0a/COEVOLUTION_METHODS/FUNCTIONS/OMES/covariance/utils/RunMany.class
- MSAVOLVE_v1.0a/COEVOLUTION_METHODS/FUNCTIONS/OMES/covariance/utils/RunMany.java
- MSAVOLVE_v1.0a/COEVOLUTION_METHODS/FUNCTIONS/OMES/covariance/utils/RunOne.class
- MSAVOLVE_v1.0a/COEVOLUTION_METHODS/FUNCTIONS/OMES/covariance/utils/RunOne.java
- MSAVOLVE_v1.0a/COEVOLUTION_METHODS/FUNCTIONS/OMES/covariance/utils/SequenceUtils.class
- MSAVOLVE_v1.0a/COEVOLUTION_METHODS/FUNCTIONS/OMES/covariance/utils/SequenceUtils.java
- MSAVOLVE_v1.0a/COEVOLUTION_METHODS/FUNCTIONS/OMES/covariance/utils/TTest$Avevar.class
- MSAVOLVE_v1.0a/COEVOLUTION_METHODS/FUNCTIONS/OMES/covariance/utils/TTest.class
- MSAVOLVE_v1.0a/COEVOLUTION_METHODS/FUNCTIONS/OMES/covariance/utils/TTest.java
- MSAVOLVE_v1.0a/COEVOLUTION_METHODS/FUNCTIONS/OMES/covariance1_1.zip
- MSAVOLVE_v1.0a/COEVOLUTION_METHODS/FUNCTIONS/OMES/Cross_talk_conservation_correlation.pdf
- MSAVOLVE_v1.0a/COEVOLUTION_METHODS/FUNCTIONS/OMES/data/
- MSAVOLVE_v1.0a/COEVOLUTION_METHODS/FUNCTIONS/OMES/data/Maxhom_McLachlan.metric
- MSAVOLVE_v1.0a/COEVOLUTION_METHODS/FUNCTIONS/OMES/Energetics.properties
- MSAVOLVE_v1.0a/COEVOLUTION_METHODS/FUNCTIONS/OMES/includedFamilies.txt
- MSAVOLVE_v1.0a/COEVOLUTION_METHODS/FUNCTIONS/OMES/pnase.txt
- MSAVOLVE_v1.0a/COEVOLUTION_METHODS/FUNCTIONS/OMES/ReadMe.doc
- MSAVOLVE_v1.0a/COEVOLUTION_METHODS/FUNCTIONS/OMES/ReadMe.pdf
- MSAVOLVE_v1.0a/COEVOLUTION_METHODS/FUNCTIONS/OMES/scripts/
- MSAVOLVE_v1.0a/COEVOLUTION_METHODS/FUNCTIONS/OMES/scripts/DumpPfamNames.class
- MSAVOLVE_v1.0a/COEVOLUTION_METHODS/FUNCTIONS/OMES/scripts/DumpPfamNames.java
- MSAVOLVE_v1.0a/COEVOLUTION_METHODS/FUNCTIONS/OMES/scripts/PdbDownload.class
- MSAVOLVE_v1.0a/COEVOLUTION_METHODS/FUNCTIONS/OMES/scripts/PdbDownload.java
- MSAVOLVE_v1.0a/COEVOLUTION_METHODS/FUNCTIONS/OMES/scripts/ScanForBestAlignment.class
- MSAVOLVE_v1.0a/COEVOLUTION_METHODS/FUNCTIONS/OMES/scripts/ScanForBestAlignment.java
- MSAVOLVE_v1.0a/COEVOLUTION_METHODS/FUNCTIONS/plot_coev_distance_matrix.m
- MSAVOLVE_v1.0a/COEVOLUTION_METHODS/FUNCTIONS/postmi_to_logR.m
- MSAVOLVE_v1.0a/COEVOLUTION_METHODS/FUNCTIONS/printselex.m
- MSAVOLVE_v1.0a/COEVOLUTION_METHODS/FUNCTIONS/PSICOV/
- MSAVOLVE_v1.0a/COEVOLUTION_METHODS/FUNCTIONS/PSICOV/demo.aln
- MSAVOLVE_v1.0a/COEVOLUTION_METHODS/FUNCTIONS/PSICOV/demo.observed
- MSAVOLVE_v1.0a/COEVOLUTION_METHODS/FUNCTIONS/PSICOV/demo.pdb
- MSAVOLVE_v1.0a/COEVOLUTION_METHODS/FUNCTIONS/PSICOV/demo_small.aln
- MSAVOLVE_v1.0a/COEVOLUTION_METHODS/FUNCTIONS/PSICOV/glasso.diffs
- MSAVOLVE_v1.0a/COEVOLUTION_METHODS/FUNCTIONS/PSICOV/glasso.diffs.original
- MSAVOLVE_v1.0a/COEVOLUTION_METHODS/FUNCTIONS/PSICOV/glasso.f90.orig
- MSAVOLVE_v1.0a/COEVOLUTION_METHODS/FUNCTIONS/PSICOV/glasso.f90.original
- MSAVOLVE_v1.0a/COEVOLUTION_METHODS/FUNCTIONS/PSICOV/glasso.pdf
- MSAVOLVE_v1.0a/COEVOLUTION_METHODS/FUNCTIONS/PSICOV/glasso_psicov.f90
- MSAVOLVE_v1.0a/COEVOLUTION_METHODS/FUNCTIONS/PSICOV/LICENSE
- MSAVOLVE_v1.0a/COEVOLUTION_METHODS/FUNCTIONS/PSICOV/output
- MSAVOLVE_v1.0a/COEVOLUTION_METHODS/FUNCTIONS/PSICOV/psicov
- MSAVOLVE_v1.0a/COEVOLUTION_METHODS/FUNCTIONS/PSICOV/psicov.c
- MSAVOLVE_v1.0a/COEVOLUTION_METHODS/FUNCTIONS/PSICOV/psicov2
- MSAVOLVE_v1.0a/COEVOLUTION_METHODS/FUNCTIONS/PSICOV/psicov_unlimited.c
- MSAVOLVE_v1.0a/COEVOLUTION_METHODS/FUNCTIONS/PSICOV/psicov_unlimited_2.c
- MSAVOLVE_v1.0a/COEVOLUTION_METHODS/FUNCTIONS/PSICOV/README
- MSAVOLVE_v1.0a/COEVOLUTION_METHODS/FUNCTIONS/QUIC_MEX/
- MSAVOLVE_v1.0a/COEVOLUTION_METHODS/FUNCTIONS/QUIC_MEX/.DS_Store
- MSAVOLVE_v1.0a/COEVOLUTION_METHODS/FUNCTIONS/QUIC_MEX/QUIC/
- MSAVOLVE_v1.0a/COEVOLUTION_METHODS/FUNCTIONS/QUIC_MEX/QUIC/demo_ER_692.m
- MSAVOLVE_v1.0a/COEVOLUTION_METHODS/FUNCTIONS/QUIC_MEX/QUIC/ER_692.mat
- MSAVOLVE_v1.0a/COEVOLUTION_METHODS/FUNCTIONS/QUIC_MEX/QUIC/Makefile
- MSAVOLVE_v1.0a/COEVOLUTION_METHODS/FUNCTIONS/QUIC_MEX/QUIC/QUIC-mex.C
- MSAVOLVE_v1.0a/COEVOLUTION_METHODS/FUNCTIONS/QUIC_MEX/QUIC/QUIC-mex_64.o
- MSAVOLVE_v1.0a/COEVOLUTION_METHODS/FUNCTIONS/QUIC_MEX/QUIC/QUIC.C
- MSAVOLVE_v1.0a/COEVOLUTION_METHODS/FUNCTIONS/QUIC_MEX/QUIC/QUIC.m
- MSAVOLVE_v1.0a/COEVOLUTION_METHODS/FUNCTIONS/QUIC_MEX/QUIC/QUIC.mexa64
- MSAVOLVE_v1.0a/COEVOLUTION_METHODS/FUNCTIONS/QUIC_MEX/QUIC/QUIC_64.o
- MSAVOLVE_v1.0a/COEVOLUTION_METHODS/FUNCTIONS/QUIC_MEX/QUIC/README
- MSAVOLVE_v1.0a/COEVOLUTION_METHODS/FUNCTIONS/QUIC_MEX/QUIC/startgdb.h
- MSAVOLVE_v1.0a/COEVOLUTION_METHODS/FUNCTIONS/QUIC_MEX/QUIC_MEX_1.1.tar
- MSAVOLVE_v1.0a/COEVOLUTION_METHODS/FUNCTIONS/SCA_4.5/
- MSAVOLVE_v1.0a/COEVOLUTION_METHODS/FUNCTIONS/SCA_Sharma/
- MSAVOLVE_v1.0a/COEVOLUTION_METHODS/FUNCTIONS/SCA_Sharma/.DS_Store
- MSAVOLVE_v1.0a/COEVOLUTION_METHODS/FUNCTIONS/SCA_Sharma/license.txt
- MSAVOLVE_v1.0a/COEVOLUTION_METHODS/FUNCTIONS/scale_matrices.m
- MSAVOLVE_v1.0a/COEVOLUTION_METHODS/FUNCTIONS/smoothed_spline.m
- MSAVOLVE_v1.0a/COEVOLUTION_METHODS/license.txt
- MSAVOLVE_v1.0a/COEVOLUTION_METHODS/METHODS/
- MSAVOLVE_v1.0a/COEVOLUTION_METHODS/METHODS/.DS_Store
- MSAVOLVE_v1.0a/COEVOLUTION_METHODS/METHODS/add_db2_ZPX2_method.m
- MSAVOLVE_v1.0a/COEVOLUTION_METHODS/METHODS/add_dbZPX2_method.m
- MSAVOLVE_v1.0a/COEVOLUTION_METHODS/METHODS/add_DCA_method.m
- MSAVOLVE_v1.0a/COEVOLUTION_METHODS/METHODS/add_dgb2_ZPX2_method.m
- MSAVOLVE_v1.0a/COEVOLUTION_METHODS/METHODS/add_dgbZPX2_method.m
- MSAVOLVE_v1.0a/COEVOLUTION_METHODS/METHODS/add_fpcZPX2_method.m
- MSAVOLVE_v1.0a/COEVOLUTION_METHODS/METHODS/add_localPSICOV_method.m
- MSAVOLVE_v1.0a/COEVOLUTION_METHODS/METHODS/add_logR_method.m
- MSAVOLVE_v1.0a/COEVOLUTION_METHODS/METHODS/add_methods.m
- MSAVOLVE_v1.0a/COEVOLUTION_METHODS/METHODS/add_MI_method.m
- MSAVOLVE_v1.0a/COEVOLUTION_METHODS/METHODS/add_MIP_method.m
- MSAVOLVE_v1.0a/COEVOLUTION_METHODS/METHODS/add_nb2_ZPX2_method.m
- MSAVOLVE_v1.0a/COEVOLUTION_METHODS/METHODS/add_nb3_ZPX2_method.m
- MSAVOLVE_v1.0a/COEVOLUTION_METHODS/METHODS/add_nbZPX2_method.m
- MSAVOLVE_v1.0a/COEVOLUTION_METHODS/METHODS/add_OMES_method.m
- MSAVOLVE_v1.0a/COEVOLUTION_METHODS/METHODS/add_PSICOV_method.m
- MSAVOLVE_v1.0a/COEVOLUTION_METHODS/METHODS/add_ramaSCA_method.m
- MSAVOLVE_v1.0a/COEVOLUTION_METHODS/METHODS/add_sharmaSCA_method.m
- MSAVOLVE_v1.0a/COEVOLUTION_METHODS/METHODS/add_ZPX2_method.m
- MSAVOLVE_v1.0a/COEVOLUTION_METHODS/METHODS/add_ZPX_method.m
- MSAVOLVE_v1.0a/COEVOLUTION_METHODS/METHODS/add_ZRES2_method.m
- MSAVOLVE_v1.0a/COEVOLUTION_METHODS/METHODS/add_ZRES_method.m
- MSAVOLVE_v1.0a/contents.m
- MSAVOLVE_v1.0a/license.txt
- MSAVOLVE_v1.0a/MSAVOLVE/
- MSAVOLVE_v1.0a/MSAVOLVE/.DS_Store
- MSAVOLVE_v1.0a/MSAVOLVE/FUNCTIONS/
- MSAVOLVE_v1.0a/MSAVOLVE/FUNCTIONS/.DS_Store
- MSAVOLVE_v1.0a/MSAVOLVE/FUNCTIONS/aln_to_nmsa.m
- MSAVOLVE_v1.0a/MSAVOLVE/FUNCTIONS/calc_coev_method.m
- MSAVOLVE_v1.0a/MSAVOLVE/FUNCTIONS/Cluster_coev_mat.m
[truncated: 121 more entries]
