# Supplementary material for: Accurate Simulation and Detection of Coevolution Signals in Multiple Sequence Alignments
Source: PLoS One. 2012 Oct 16;7(10):e47108. doi: 10.1371/journal.pone.0047108 (PMC3473043; doi:10.1371/journal.pone.0047108)
Supplement: Toolbox S1 — MSAVOLVE_v1.0a Toolbox for Matlab. (ZIP) [file pone.0047108.s024.zip › MSAVOLVE_v1.0a/COEVOLUTION_METHODS/FUNCTIONS/BNMSA_to_ZPX2.m]

function [pZPX2] = BNMSA_to_ZPX2(bnmsa,nrows,ncols)
%--------------------------------------------------------------------------
% MI calculation
% pI(1) == 1 ; pI(2) == 0 
% pJ(1) == 1 ; pJ(2) == 0
% pIJ(1) == 1,1
% pIJ(2) == 1,0
% pIJ(3) == 0,1
% pIJ(4) == 0,0
bnmsa = + bnmsa;
const = log2(nrows);
H = zeros(1,ncols);
pMI = zeros(ncols,ncols);
pIJ = zeros(4,1);
epIJ = zeros(4,1);

pI = zeros(2,ncols);
for I = 1:ncols
        pI(1,I) = sum(bnmsa(:,I));
        pI(2,I) = nrows - pI(1,I);
        ind = find(pI(:,I));
        H(I) = -(sum(pI(ind,I).*(log2(pI(ind,I)) - const)))/nrows;
end
mH = mean(H);

for I = 1:ncols
    for J = I:ncols
        pIJ(1) = bnmsa(:,I)'*bnmsa(:,J);
        pIJ(2) = pI(1,I) - pIJ(1);        
        pIJ(3) = pI(1,J) - pIJ(1);
        pIJ(4) = nrows - pIJ(1) - pIJ(2) - pIJ(3);
        epIJ(1) = pI(1,I)*pI(1,J);
        epIJ(2) = pI(1,I)*pI(2,J);
        epIJ(3) = pI(2,I)*pI(1,J);
        epIJ(4) = pI(2,I)*pI(2,J);
        ind = find(pIJ);
        pMI(I,J) = (sum(pIJ(ind) .* (log2(pIJ(ind) ./ epIJ(ind)) + const)))/nrows;
    end
end
pMI = pMI+pMI';
for m = 1:ncols
pMI(m,m)=NaN;
end
%--------------------------------------------------------------------------
% MIP calculation
mean_mat = nanmean(pMI(:));
mean_row = zeros(ncols,1);
MCA_mat = zeros(ncols,ncols);

% Here  we calculate the MCA matrix.

for m = 1:ncols
    mean_row(m) = nanmean(pMI(m,:));
end

for m = 1:ncols
    for n = m:ncols
    MCA_mat(m,n)=(mean_row(m)*mean_row(n))/mean_mat;
    MCA_mat(n,m) = MCA_mat(m,n);    
    end
MCA_mat(m,m) = NaN;
end

% Finally we subtract the MCA matrix from the MI matrix.
pMIP = pMI-MCA_mat;
%--------------------------------------------------------------------------
% ZPX2 calculation
mean_row=zeros(ncols,1);
std_row=zeros(ncols,1);
pZPX2=zeros(ncols,ncols);

for m=1:ncols
    mean_row(m)=nanmean(pMIP(m,:));
    std_row(m)=nanstd(pMIP(m,:));   
end
for m=1:ncols
    for n=m:ncols

    ZPX2_i=(pMIP(m,n)-mean_row(m))/std_row(m);
    ZPX2_j=(pMIP(m,n)-mean_row(n))/std_row(n);
    
    pZPX2(m,n)=ZPX2_i*ZPX2_j;

% Here we correct for the product of two negative ZPX2_i and ZPX2_j, which
% would give the wrong MI.
    
%     if (ZPX2_i<0&&ZPX2_j<0)
%         pZPX2(m,n)=-pZPX2(m,n);
%     end

% Symmetrize.

    pZPX2(n,m)=pZPX2(m,n);
    
    end
    
    pZPX2(m,m)=NaN;

end
%--------------------------------------------------------------------------
end    
