# Supplementary material for: Accurate Simulation and Detection of Coevolution Signals in Multiple Sequence Alignments
Source: PLoS One. 2012 Oct 16;7(10):e47108. doi: 10.1371/journal.pone.0047108 (PMC3473043; doi:10.1371/journal.pone.0047108)
Supplement: Toolbox S1 — MSAVOLVE_v1.0a Toolbox for Matlab. (ZIP) [file pone.0047108.s024.zip › MSAVOLVE_v1.0a/COEVOLUTION_METHODS/FUNCTIONS/correct_coevmat_forgaps.m]

function [ gapW ] = correct_coevmat_forgaps( nmsa )
% This function finds the positions in the msa where there are no gaps in both
% columns considered in a MI calculation and calculates a matrix of weights
% to scale the coevolution matrix.

[nseq,npos] = size(nmsa);
gapW = zeros(npos,npos);

for i = 1:npos
    for j = i:npos
    gap = find((nmsa(:,i)~=25) & (nmsa(:,j)~=25));
    gapW(i,j) = numel(gap);
    gapW(j,i) = gapW(i,j);
    end
end

gapW=gapW/nseq;
       
end
