# Supplementary material for: Accurate Simulation and Detection of Coevolution Signals in Multiple Sequence Alignments
Source: PLoS One. 2012 Oct 16;7(10):e47108. doi: 10.1371/journal.pone.0047108 (PMC3473043; doi:10.1371/journal.pone.0047108)
Supplement: Toolbox S1 — MSAVOLVE_v1.0a Toolbox for Matlab. (ZIP) [file pone.0047108.s024.zip › MSAVOLVE_v1.0a/COEVOLUTION_METHODS/FUNCTIONS/distance_matrix.m]

function [dist] = distance_matrix(nmsa)
[nrows,ncols] = size(nmsa);

% for i = 1:nrows
%     for j = i:nrows
%         dist(i,j) = sum(nmsa(i,:)~=nmsa(j,:));
%         dist(j,i) = dist(i,j);
%     end
% end

% The following method is much faster than the previous 'for' loop.
bin_ordered = nmsa_to_binmsa_21q(nmsa);
dist = bin_ordered*bin_ordered';
dist = ncols-dist;
