# Supplementary material for: Accurate Simulation and Detection of Coevolution Signals in Multiple Sequence Alignments
Source: PLoS One. 2012 Oct 16;7(10):e47108. doi: 10.1371/journal.pone.0047108 (PMC3473043; doi:10.1371/journal.pone.0047108)
Supplement: Toolbox S1 — MSAVOLVE_v1.0a Toolbox for Matlab. (ZIP) [file pone.0047108.s024.zip › MSAVOLVE_v1.0a/COEVOLUTION_METHODS/FUNCTIONS/Graphical_Lasso/glasso.F]

c
c The Matlab mex interface for Graphical Lasso algorithm
c Written by: Hossein Karshenas (hkarshenas@fi.upm.es)
c Date: 10 Feb 2011
c For a complete description of input and output arguments, and
c copyright disclaimers refer to the Matlab file "glasso.m"
c
c
c --------------------------------------------------------------------
c --------------------------------------------------------------------
c --------------------------------------------------------------------
c --------------------------------------------------------------------
c --------------------------------------------------------------------
!
!           Lasso regularized covariance matrix estimate
!
!                     version (1/22/09)
!
! call lasinv(n,ss,rho,ia,is,itr,ipen,thr,maxit,ww,wwi,niter,del,jerr)
!
! Input:
!    n = dimension of matrix
!    ss(n,n) = data covariance matrix
!    rho(n,n) = regularization strength parameters for each element
!              (must be symmetric: rho(i,j)=rho(j,i))
!    ia = approximation flag
!       ai =  0 => exact solution
!       ia != 0 => Meinhausen-Buhlmann approximation
!    is = initialization flag
!       is  = 0 => cold start: initialize using ss
!       is != 0 => warm start: initialize with previous solution
!                  stored in ww and wwi (see below)
!    itr = trace flag
!       itr != 0 => trace information printed
!       itr =  0 => trace information not printed
!    ipen = diagonal penalty flag
!       ipen != 0 => diagonal is penalized
!       ipen =  0 => diagonal is not penalized
!    thr = convergence threshold: iterations stop when average absolute
!          parameter change is less than thr * ave(abs(offdiag(ss)))
!          (suggested value 1.0e-4)
!    maxit = maximum number of iterations (no effect for ia ! = 0)
!
! Output:
!    ww(n,n) = solution covariance matrix estimate (ia = 0)
!               (not used for ia != 0)
!    wwi(n,n) = solution inverse covariance matrix estimate (ia = 0)
!             = off-diagonal lasso coefficients (ia != 0)
!    niter = number of iterations
!    del = average absolute parameter change at termination
!             (not used for ia != 0)
!    jerr = memory allocation error flag
!      jerr = 0 => no error
!      jerr != 0 => memory allocation error - no output returned
!
!

#include "fintrf.h"

      subroutine glasso(n,ss,rho,ia,is,itr,ipen,thr,maxit,ww,wwi,niter,
     + del,jerr)
      implicit double precision(a-h, o-z)
      parameter(eps=1.0e-7)
      double precision ss(n,n),rho(n,n),ww(n,n),wwi(n,n)
      double precision, dimension (:,:), allocatable :: vv,xs
      double precision, dimension (:), allocatable :: s,x,z,ws,ro,so
      integer, dimension (:), allocatable :: mm
      nm1=n-1
      allocate(vv(1:nm1,1:nm1),stat=jerr)
      ierr=0
      if(ia.eq.0) allocate(xs(1:nm1,1:n),stat=ierr)
      jerr=jerr+ierr
      allocate(s(1:nm1),stat=ierr)
      jerr=jerr+ierr
      allocate(so(1:nm1),stat=ierr)
      jerr=jerr+ierr
      allocate(x(1:nm1),stat=ierr)
      jerr=jerr+ierr
      allocate(z(1:nm1),stat=ierr)
      jerr=jerr+ierr
      allocate(mm(1:nm1),stat=ierr)
      jerr=jerr+ierr
      allocate(ro(1:nm1),stat=ierr)
      jerr=jerr+ierr
      if(ia .ne. 0)goto 10021
      allocate(ws(1:n),stat=ierr)
      jerr=jerr+ierr
10021 continue
      if(jerr.ne.0) return
      shr=0.0
10030 do 10031 j=1,n
10040 do 10041 k=1,n
      if(j.eq.k)goto 10041
      shr=shr+abs(ss(j,k))
10041 continue
10042 continue
10031 continue
10032 continue
      if(shr .ne. 0.0)goto 10061
      ww=0.0
      wwi=0.0
10070 do 10071 j=1,n
      if(ipen .ne. 0)goto 10091
      ww(j,j)=ss(j,j)
      goto 10101
10091 continue
      ww(j,j)=ss(j,j)+rho(j,j)
10101 continue
10081 continue
      wwi(j,j)=1.0/max(ww(j,j),eps)
10071 continue
10072 continue
      return
10061 continue
      shr=thr*shr/nm1
      if(ia .eq. 0)goto 10121
      if(is.eq.0) wwi=0.0
10130 do 10131 m=1,n
      call setup(m,n,ss,rho,ss,vv,s,ro)
      l=0
10140 do 10141 j=1,n
      if(j.eq.m)goto 10141
      l=l+1
      x(l)=wwi(j,m)
10141 continue
10142 continue
      call lasso(ro,nm1,vv,s,shr/n,x,z,mm)
      l=0
10150 do 10151 j=1,n
      if(j.eq.m)goto 10151
      l=l+1
      wwi(j,m)=x(l)
10151 continue
10152 continue
10131 continue
10132 continue
      niter=1
      return
10121 continue
      if(is .ne. 0)goto 10171
      ww=ss
      xs=0.0
      goto 10181
10171 continue
10190 do 10191 j=1,n
      xjj=-wwi(j,j)
      l=0
10200 do 10201 k=1,n
      if(k.eq.j)goto 10201
      l=l+1
      xs(l,j)=wwi(k,j)/xjj
10201 continue
10202 continue
10191 continue
10192 continue
10181 continue
10161 continue
10210 do 10211 j=1,n
      if(ipen .ne. 0)goto 10231
      ww(j,j)=ss(j,j)
      goto 10241
10231 continue
      ww(j,j)=ss(j,j)+rho(j,j)
10241 continue
10221 continue
10211 continue
10212 continue
      niter=0
10250 continue
10251 continue
      dlx=0.0
10260 do 10261 m=1,n
      if(itr .eq. 0)goto 10281
!      write(6,10290)m
10290 format ('outer loop, m =',i10)
10281 continue
      x=xs(:,m)
      ws=ww(:,m)
      call setup(m,n,ss,rho,ww,vv,s,ro)
      so=s
      call lasso(ro,nm1,vv,s,shr/sum(abs(vv)),x,z,mm)
      l=0
10300 do 10301 j=1,n
      if(j.eq.m)goto 10301
      l=l+1
      ww(j,m)=so(l)-s(l)
      ww(m,j)=ww(j,m)
10301 continue
10302 continue
      dlx=max(dlx,sum(abs(ww(:,m)-ws)))
      xs(:,m)=x
10261 continue
10262 continue
      niter=niter+1
      if(niter.ge.maxit)goto 10252
      if(dlx.lt.shr)goto 10252
      goto 10251
10252 continue
      del=dlx/nm1
      call inv(n,ww,xs,wwi)
      return
      end
      subroutine setup(m,n,ss,rho,ww,vv,s,r)
      implicit double precision(a-h, o-z)
      double precision ss(n,n),rho(n,n),ww(n,n),vv(n-1,n-1),s(n-1)
      double precision r(n-1)
      l=0
10310 do 10311 j=1,n
      if(j.eq.m)goto 10311
      l=l+1
      r(l)=rho(j,m)
      s(l)=ss(j,m)
      i=0
10320 do 10321 k=1,n
      if(k.eq.m)goto 10321
      i=i+1
      vv(i,l)=ww(k,j)
10321 continue
10322 continue
10311 continue
10312 continue
      return
      end
      subroutine lasso(rho,n,vv,s,thr,x,z,mm)
      implicit double precision(a-h, o-z)
      double precision rho(n),vv(n,n),s(n),x(n),z(n)
      integer mm(n)
      call fatmul(2,n,vv,x,s,z,mm)
10330 continue
10331 continue
      dlx=0.0
10340 do 10341 j=1,n
      xj=x(j)
      x(j)=0.0
      t=s(j)+vv(j,j)*xj
      if (abs(t)-rho(j).gt.0.0) x(j)=sign(abs(t)-rho(j),t)/vv(j,j)
      if(x(j).eq.xj)goto 10341
      del=x(j)-xj
      dlx=max(dlx,abs(del))
      s=s-del*vv(:,j)
10341 continue
10342 continue
      if(dlx.lt.thr)goto 10332
      goto 10331
10332 continue
      return
      end
      subroutine fatmul(it,n,vv,x,s,z,m)
      implicit double precision(a-h, o-z)
      parameter(fac=0.2)
      double precision vv(n,n),x(n),s(n),z(n)
      integer m(n)
      l=0
10350 do 10351 j=1,n
      if(x(j).eq.0.0)goto 10351
      l=l+1
      m(l)=j
      z(l)=x(j)
10351 continue
10352 continue
      if(l .le. int(fac*n))goto 10371
      if(it .ne. 1)goto 10391
      s=matmul(vv,x)
      goto 10401
10391 continue
      s=s-matmul(x,vv)
10401 continue
10381 continue
      goto 10361
10371 if(it .ne. 1)goto 10411
10420 do 10421 j=1,n
      s(j)=dot_product(vv(j,m(1:l)),z(1:l))
10421 continue
10422 continue
      goto 10431
10411 continue
10440 do 10441 j=1,n
      s(j)=s(j)-dot_product(vv(m(1:l),j),z(1:l))
10441 continue
10442 continue
10431 continue
10361 continue
      return
      end
      subroutine inv(n,ww,xs,wwi)
      implicit double precision(a-h, o-z)
      double precision ww(n,n),xs(n-1,n),wwi(n,n)
      nm1=n-1
      xs=-xs
      wwi(1,1)=1.0/(ww(1,1)+dot_product(xs(:,1),ww(2:n,1)))
      wwi(2:n,1)=wwi(1,1)*xs(:,1)
      wwi(n,n)=1.0/(ww(n,n)+dot_product(xs(:,n),ww(1:nm1,n)))
      wwi(1:nm1,n)=wwi(n,n)*xs(:,n)
10450 do 10451 j=2,nm1
      jm1=j-1
      jp1=j+1
      wwi(j,j)=1.0/(ww(j,j)+dot_product(xs(1:jm1,j),ww(1:jm1,j))
     + +dot_product(xs(j:nm1,j),ww(jp1:n,j)))
      wwi(1:jm1,j)=wwi(j,j)*xs(1:jm1,j)
      wwi(jp1:n,j)=wwi(j,j)*xs(j:nm1,j)
10451 continue
10452 continue
      return
      end


! Output from Public domain Ratfor, version 1.0
!     coded by R tibshirani dec 2008

      subroutine glassopath(beta,what,jerrs,rholist, nrho,n,ss,rho,ia,
     + itr,ipen,thr,maxit,ww,wwi,niter,del,jerr)
      implicit double precision(a-h, o-z)

      integer nrho,n,jerrs(nrho)
      double precision rholist(nrho),beta(n,n,nrho),what(n,n,nrho)
      double precision ss(n,n),rho(n,n),ww(n,n),wwi(n,n)
      is=0
      do 23000 j=1,n
      do 23002 k=1,n
      rho(j,k)=rholist(nrho)
23002 continue
23003 continue
23000 continue
23001 continue
      call glasso(n,ss,rho,ia,is,itr,ipen,thr,maxit,ww,wwi,niter,del,
     + jerr)
      jerrs(1)=jerr
      do 23004 j=1,n
      do 23006 k=1,n
      beta(j,k,nrho)=wwi(j,k)
      what(j,k,nrho)=ww(j,k)
23006 continue
23007 continue
23004 continue
23005 continue
      is=1
      do 23008 i =(nrho-1), 1,-1
      do 23010 j=1,n
      do 23012 k=1,n
      rho(j,k)=rholist(i)
23012 continue
23013 continue
23010 continue
23011 continue
      if(itr.eq.1) write(6,*) "rho=",rholist(i)
      call glasso(n,ss,rho,ia,is,itr,ipen,thr,maxit,ww,wwi,niter,del,
     + jerr)
      jerrs(i)=jerr
      do 23014 j=1,n
      do 23016 k=1,n
      beta(j,k,i)=wwi(j,k)
      what(j,k,i)=ww(j,k)
23016 continue
23017 continue
23014 continue
23015 continue
23008 continue
23009 continue
      return
      end

      subroutine real8tointeger(x, y, size)
      integer size
      real*8 x(size)
      integer y(size)
      do 30 i=1,size
         y(i)= x(i)
 30   continue
      return
      end
 
      subroutine real8todouble(x, y, size)
      integer size
      real*8 x(size)
      double precision y(size)
      do 10 i=1,size
         y(i)= x(i)
 10   continue
      return
      end

      subroutine doubletoreal8(x, y, size)
      integer size
      double precision x(size)
      real*8 y(size)
      do 20 i=1,size
         y(i)= x(i)
 20   continue
      return
      end
 
      subroutine integertoreal8(x, y, size)
      integer size
      integer x(size)
      real*8 y(size)
      do 40 i=1,size
         y(i)= x(i)
 40   continue
      return
      end
      
      subroutine getreal(pr,x,size)
      mwpointer pr
      integer size
      double precision x(size)
      real*8, dimension (:), allocatable :: temp
      allocate(temp(1:size))
      call mxCopyPtrToReal8(pr,temp,size)
      call real8todouble(temp,x,size)
      deallocate(temp)      
      return
      end
      
      subroutine getinteger(pr,x,size)
      mwpointer pr
      integer size
      integer x(size)
      real*8, dimension (:), allocatable :: temp
      allocate(temp(1:size))
      call mxCopyPtrToReal8(pr,temp,size)
      call real8tointeger(temp,x,size)
      deallocate(temp)      
      return
      end      
      
      subroutine putreal(x,pr,size)
      mwpointer pr
      integer size
      double precision x(size)
      real*8, dimension (:), allocatable :: temp
      allocate(temp(1:size))
      call doubletoreal8(x,temp,size)
      call mxCopyReal8ToPtr(temp,pr,size)
      deallocate(temp)      
      return
      end
      
      subroutine putinteger(x,pr,size)
      mwpointer pr
      integer size
      integer x(size)
      real*8, dimension (:), allocatable :: temp
      allocate(temp(1:size))
      call integertoreal8(x,temp,size)
      call mxCopyReal8ToPtr(temp,pr,size)
      deallocate(temp)      
      return
      end            
      
      subroutine zerodouble(x,size)
      integer size
      double precision x(size)
      do 90 i=1,size
         x(i) = 0
 90   continue     
      return 
      end
      
      subroutine zerointeger(x,size)
      integer size
      integer x(size)
      do 100 i=1,size
         x(i) = 0
 100  continue
      return
      end

!     The gateway routine.
      subroutine mexFunction(nlhs, plhs, nrhs, prhs)
      implicit none
      integer nlhs, nrhs
      mwPointer plhs(*), prhs(*)

!     Function declarations:
      mwPointer mxGetPr
      mwPointer mxCreateDoubleMatrix
      mwSize mxGetM, mxGetN
      integer mxIsNumeric
      mwpointer mxCreateNumericArray
      integer*4 mxClassIDFromClassName
      
!     INPUT
      integer numVars, approx, warmInit, verbose, penDiag, maxIter
      double precision, dimension (:, :), allocatable :: s, lambda
      double precision tolThresh
      double precision, dimension (:), allocatable :: lambdaList
      integer computePath, pathLength
!     INPUT-OUTPUT
      double precision, dimension (:, :), allocatable :: w, theta
!     OUTPUT
      integer iter, hasError
      double precision avgTol
      double precision, dimension (:, :, :), allocatable :: wList
      double precision, dimension (:, :, :), allocatable :: thetaList
      integer, dimension (:), allocatable :: errors

      mwPointer tmpPtr
	  character(50) message
      mwSize mrows, ncols, size, dims(3)
      integer*4 classID
      integer int_size, argNumber

c     CHECKING correct number of input and output parameters
c      if(nrhs .ne. 11) then
c         call mexErrMsgTxt ('Incorrect number of inputs.')
c      elseif(nlhs .lt. 1) then
c         call mexErrMsgTxt ('No outputs collected.')
c      endif

c     Reading Inputs
      argNumber = 1
      tmpPtr = mxGetPr(prhs(argNumber))
      if(mxIsNumeric(prhs(argNumber)) .eq. 0) then
         call mexErrMsgIdAndTxt ('MATLAB:glasso:NonNumeric',
     +                           'First input must be a number.')
      endif
      call getinteger(tmpPtr, numVars, 1)

      argNumber = argNumber + 1
      tmpPtr = mxGetPr(prhs(argNumber))
      mrows = mxGetM(prhs(argNumber))
      ncols = mxGetN(prhs(argNumber))
      if (mrows /= numVars) then
         call mexErrMsgTxt('Incorrect Covariance matrix size.')
      elseif (ncols /= numVars) then
         call mexErrMsgTxt('Incorrect Covariance matrix size.')
      endif
      int_size = mrows*ncols
      allocate(s(1:numVars, 1:numVars))
      call getreal(tmpPtr, s, int_size)

      argNumber = argNumber + 1
      tmpPtr = mxGetPr(prhs(argNumber))
      call getinteger(tmpPtr, computePath, 1)

      if (computePath == 1) then
	      argNumber = argNumber + 1
	      tmpPtr = mxGetPr(prhs(argNumber))
	      call getinteger(tmpPtr, pathLength, 1)
      endif

      argNumber = argNumber + 1
      tmpPtr = mxGetPr(prhs(argNumber))
      mrows = mxGetM(prhs(argNumber))
      ncols = mxGetN(prhs(argNumber))
      if (computePath == 0) then
	      if (mrows /= numVars) then
	         call mexErrMsgTxt('Incorrect Penalization matrix size.')
	      elseif (ncols /= numVars) then
	         call mexErrMsgTxt('Incorrect Penalization matrix size.')
	      endif
	      int_size = mrows*ncols
	      allocate(lambda(1:numVars, 1:numVars))
	      call getreal(tmpPtr, lambda, int_size)
      else
	      if (mrows /= 1 .or. ncols /= pathLength) then
	         call mexErrMsgTxt('Incorrect Penalization list size.')
	      endif
	      int_size = mrows*ncols
	      allocate(lambdaList(1:pathLength))
	      call getreal(tmpPtr, lambdaList, int_size)
	      allocate(lambda(1:numVars, 1:numVars))
	      call zerodouble(lambda, numVars*numVars)
      endif

      argNumber = argNumber + 1
      tmpPtr = mxGetPr(prhs(argNumber))
      call getinteger(tmpPtr, approx, 1)

      if (computePath == 0) then
	      argNumber = argNumber + 1
	      tmpPtr = mxGetPr(prhs(argNumber))
	      call getinteger(tmpPtr, warmInit, 1)
      endif

      argNumber = argNumber + 1
      tmpPtr = mxGetPr(prhs(argNumber))
      call getinteger(tmpPtr, verbose, 1)

      argNumber = argNumber + 1
      tmpPtr = mxGetPr(prhs(argNumber))
      call getinteger(tmpPtr, penDiag, 1)

      argNumber = argNumber + 1
      tmpPtr = mxGetPr(prhs(argNumber))
      call getreal(tmpPtr, tolThresh, 1)

      argNumber = argNumber + 1
      tmpPtr = mxGetPr(prhs(argNumber))
      call getinteger(tmpPtr, maxIter, 1)

      if (computePath == 0) then
	      argNumber = argNumber + 1
	      tmpPtr = mxGetPr(prhs(argNumber))
	      mrows = mxGetM(prhs(argNumber))
	      ncols = mxGetN(prhs(argNumber))
	      if (mrows /= numVars) then
	         call mexErrMsgTxt('Incorrect Init_Cov matrix size.')
	      elseif (ncols /= numVars) then
	         call mexErrMsgTxt('Incorrect Init_Cov matrix size.')
	      endif
	      int_size = mrows*ncols
	      allocate(w(1:numVars, 1:numVars))
	      call getreal(tmpPtr, w, int_size)
	
	      argNumber = argNumber + 1
	      tmpPtr = mxGetPr(prhs(argNumber))
	      mrows = mxGetM(prhs(argNumber))
	      ncols = mxGetN(prhs(argNumber))
	      if (mrows /= numVars) then
	         call mexErrMsgTxt('Incorrect Init_Prec matrix size.')
	      elseif (ncols /= numVars) then
	         call mexErrMsgTxt('Incorrect Init_Prec matrix size.')
	      endif
	      int_size = mrows*ncols
	      allocate(theta(1:numVars, 1:numVars))
	      call getreal(tmpPtr, theta, int_size)
      else
	      allocate(w(1:numVars, 1:numVars))
	      call zerodouble(w, numVars*numVars)
	      allocate(theta(1:numVars, 1:numVars))
	      call zerodouble(theta, numVars*numVars)
      endif

c     Calling the computational routine
      if (computePath == 0) then
	      call glasso(numVars, s, lambda, approx, warmInit, verbose,
     +                penDiag, tolThresh, maxIter, w, theta, iter,
     +                avgTol, hasError)
      else
	      allocate(errors(1:pathLength))
	      call zerointeger(errors, pathLength)
	      allocate(wList(1:numVars, 1:numVars, 1:pathLength))
	      call zerodouble(wList, numVars*numVars*pathLength)
	      allocate(thetaList(1:numVars, 1:numVars, 1:pathLength))
	      call zerodouble(thetaList, numVars*numVars*pathLength)

	      call glassopath(thetaList, wList, errors, lambdaList,
     +                    pathLength, numVars, s, lambda, approx,
     +                    verbose, penDiag, tolThresh, maxIter, w,
     +                    theta, iter, avgTol, hasError)
      endif

c     Creating outputs
      if (computePath == 0) then
	      plhs(1) = mxCreateDoubleMatrix(numVars, numVars, 0);
	      tmpPtr = mxGetPr(plhs(1))
	      call putreal(w, tmpPtr, numVars*numVars)
	
	      plhs(2) = mxCreateDoubleMatrix(numVars, numVars, 0);
	      tmpPtr = mxGetPr(plhs(2))
	      call putreal(theta, tmpPtr, numVars*numVars)
	
	      plhs(3) = mxCreateDoubleMatrix(1, 1, 0);
	      tmpPtr = mxGetPr(plhs(3))
	      call putinteger(iter, tmpPtr, 1)
	
	      plhs(4) = mxCreateDoubleMatrix(1, 1, 0);
	      tmpPtr = mxGetPr(plhs(4))
	      call putreal(avgTol, tmpPtr, 1)
	
	      plhs(5) = mxCreateDoubleMatrix(1, 1, 0);
	      tmpPtr = mxGetPr(plhs(5))
	      call putinteger(hasError, tmpPtr, 1)
      else
	      dims(1) = numVars
	      dims(2) = numVars
	      dims(3) = pathLength
          classID = mxClassIDFromClassName('double')

	      plhs(1) = mxCreateNumericArray(3, dims, classID, 0);
	      tmpPtr = mxGetPr(plhs(1))
	      call putreal(wList, tmpPtr, numVars*numVars*pathLength)
	
	      plhs(2) = mxCreateNumericArray(3, dims, classID, 0);
	      tmpPtr = mxGetPr(plhs(2))
	      call putreal(thetaList, tmpPtr, numVars*numVars*pathLength)

	      plhs(3) = mxCreateDoubleMatrix(1, pathLength, 0);
	      tmpPtr = mxGetPr(plhs(3))
	      call putreal(lambdaList, tmpPtr, pathLength)

	      plhs(4) = mxCreateDoubleMatrix(1, pathLength, 0);
	      tmpPtr = mxGetPr(plhs(4))
	      call putinteger(errors, tmpPtr, pathLength)
      endif

c     Cleaning memory
      deallocate(s)
      deallocate(lambda)
      deallocate(w)
      deallocate(theta)
      if (computePath == 1) then
	      deallocate(lambdaList)
	      deallocate(wList)
	      deallocate(thetaList)
	      deallocate(errors)
      endif

      return
      end
