# Supplementary material for: Accurate Simulation and Detection of Coevolution Signals in Multiple Sequence Alignments
Source: PLoS One. 2012 Oct 16;7(10):e47108. doi: 10.1371/journal.pone.0047108 (PMC3473043; doi:10.1371/journal.pone.0047108)
Supplement: Toolbox S1 — MSAVOLVE_v1.0a Toolbox for Matlab. (ZIP) [file pone.0047108.s024.zip › MSAVOLVE_v1.0a/COEVOLUTION_METHODS/FUNCTIONS/import_omes_matrix.m]

function import_omes_matrix(fileToRead1)
%  Imports data from the specified file

newData1 = importdata(fileToRead1);

% Create new variables in the base workspace from those fields.

vars = fieldnames(newData1);
for i = 1:length(vars)
    assignin('base', vars{i}, newData1.(vars{i}));
end
