# Supplementary material for: Accurate Simulation and Detection of Coevolution Signals in Multiple Sequence Alignments
Source: PLoS One. 2012 Oct 16;7(10):e47108. doi: 10.1371/journal.pone.0047108 (PMC3473043; doi:10.1371/journal.pone.0047108)
Supplement: Toolbox S1 — MSAVOLVE_v1.0a Toolbox for Matlab. (ZIP) [file pone.0047108.s024.zip › MSAVOLVE_v1.0a/COEVOLUTION_METHODS/FUNCTIONS/import_psicov_matrix.m]

function import_psicov_matrix(fileToRead1)
%IMPORTFILE(FILETOREAD1)
%  Imports data from the specified file
%  FILETOREAD1:  file to read

%  Auto-generated by MATLAB on 19-Jan-2012 17:14:35

% Import the file
rawData1 = importdata(fileToRead1);

% For some simple files (such as a CSV or JPEG files), IMPORTDATA might
% return a simple array.  If so, generate a structure so that the output
% matches that from the Import Wizard.
[~,name] = fileparts(fileToRead1);
newData1.(genvarname(name)) = rawData1;

% Create new variables in the base and caller workspace from those fields.
vars = fieldnames(newData1);
for i = 1:length(vars)
    % Plase in the workspace
    assignin('base', vars{i}, newData1.(vars{i}));
    % Place in the caller space
    assignin('caller', vars{i}, newData1.(vars{i}));
end
