# Supplementary material for: Accurate Simulation and Detection of Coevolution Signals in Multiple Sequence Alignments
Source: PLoS One. 2012 Oct 16;7(10):e47108. doi: 10.1371/journal.pone.0047108 (PMC3473043; doi:10.1371/journal.pone.0047108)
Supplement: Toolbox S1 — MSAVOLVE_v1.0a Toolbox for Matlab. (ZIP) [file pone.0047108.s024.zip › MSAVOLVE_v1.0a/COEVOLUTION_METHODS/FUNCTIONS/MI_to_ZPX.m]

function [ ZPX_mat,ZPX2_mat ] = MI_to_ZPX( input_mat )
% This function calculates a Zpx and a squared Zpx matrix from an input MIP 
% matrix according to the algorith of Gloor et al. (2010). The squared Zpx
% matrix is identical to the ZRes matrix calculated with the algorithm of 
% Little and Chen, and implemented in the function MI_to_ZRES.

mat=input_mat;

[rows,cols]=size(mat);
mean_row=zeros(rows,1);
std_row=zeros(rows,1);
ZPX2_mat=zeros(rows,cols);

for i=1:rows
    mean_row(i)=nanmean(mat(i,:));
    std_row(i)=nanstd(mat(i,:));   
end
for i=1:rows
    for j=i:rows

    ZPX2_i=(mat(i,j)-mean_row(i))/std_row(i);
    ZPX2_j=(mat(i,j)-mean_row(j))/std_row(j);
    
    ZPX2_mat(i,j)=(ZPX2_i*ZPX2_j);

% Here we correct for the product of two negative ZPX2_i and ZPX2_J, which
% would give the wrong MI.
    
    if (ZPX2_i<0&&ZPX2_j<0)
        ZPX2_mat(i,j)=-ZPX2_mat(i,j);
    end

% Symmetrize.

    ZPX2_mat(j,i)=ZPX2_mat(i,j);
    end
    
    ZPX2_mat(i,i)=NaN;

% Here we take the square root and then only the real part.

ZPX_mat=real(sqrt(ZPX2_mat));

end
end
