# Supplementary material for: Accurate Simulation and Detection of Coevolution Signals in Multiple Sequence Alignments
Source: PLoS One. 2012 Oct 16;7(10):e47108. doi: 10.1371/journal.pone.0047108 (PMC3473043; doi:10.1371/journal.pone.0047108)
Supplement: Toolbox S1 — MSAVOLVE_v1.0a Toolbox for Matlab. (ZIP) [file pone.0047108.s024.zip › MSAVOLVE_v1.0a/COEVOLUTION_METHODS/FUNCTIONS/nmsa_to_binmsa_21q.m]

function [binmsa] = nmsa_to_binmsa_21q(nmsa)
% Returns each sequence of length L as a vector of size 21L with 0 and 1. 
% Number 21 represents gaps (which would be # 25 in the original
% Matlab numeric representation of an MSA.

[nseq,npos]=size(nmsa);
ind25 = nmsa == 25;
nmsa(ind25) = 21;
binmsa=zeros(nseq,21*npos);
for i=1:npos 
    for aa=1:21 
        binmsa(:,21*(i-1)+aa)=(nmsa(:,i)==aa); 
    end; 
end;
