# Supplementary material for: Accurate Simulation and Detection of Coevolution Signals in Multiple Sequence Alignments
Source: PLoS One. 2012 Oct 16;7(10):e47108. doi: 10.1371/journal.pone.0047108 (PMC3473043; doi:10.1371/journal.pone.0047108)
Supplement: Toolbox S1 — MSAVOLVE_v1.0a Toolbox for Matlab. (ZIP) [file pone.0047108.s024.zip › MSAVOLVE_v1.0a/COEVOLUTION_METHODS/FUNCTIONS/NMSA_to_MI.m]

function [ MI_mat ] = NMSA_to_MI( nmsa )
% This function produce a MI matrix starting from a MSA in matlab numeric
% format (.nmsa). The function uses  the "MutualInformation" function from 
% Dwinnel package. It differs from 'NMSA_to_gcMI' because it does not apply 
% a correction for gaps. It is the same function as NMSA_to_ngcMI, where
% ngc = no gap correction.

[~,ncols] = size(nmsa);
MI_mat = zeros(ncols,ncols);

for i = 1:ncols
    for j = i:ncols
    MI_mat(i,j) = MutualInformation(nmsa(:,i),nmsa(:,j));
    MI_mat(j,i) = MI_mat(i,j);    
    end
    MI_mat(i,i)=NaN;
end

end
