# Supplementary material for: Accurate Simulation and Detection of Coevolution Signals in Multiple Sequence Alignments
Source: PLoS One. 2012 Oct 16;7(10):e47108. doi: 10.1371/journal.pone.0047108 (PMC3473043; doi:10.1371/journal.pone.0047108)
Supplement: Toolbox S1 — MSAVOLVE_v1.0a Toolbox for Matlab. (ZIP) [file pone.0047108.s024.zip › MSAVOLVE_v1.0a/COEVOLUTION_METHODS/FUNCTIONS/noname_selex_to_nmsa.m]

function [nmsa,nrows] = noname_selex_to_nmsa(aln_name)
aln_varname = ['s_' aln_name];
import_noname_selex([aln_name '.aln'],aln_varname);
nrows = size(eval(aln_varname),1);
for i = 1:nrows
    nmsa(i,:) = aa2int(eval([aln_varname '{i,:}']));
end
