# Supplementary material for: Accurate Simulation and Detection of Coevolution Signals in Multiple Sequence Alignments
Source: PLoS One. 2012 Oct 16;7(10):e47108. doi: 10.1371/journal.pone.0047108 (PMC3473043; doi:10.1371/journal.pone.0047108)
Supplement: Toolbox S1 — MSAVOLVE_v1.0a Toolbox for Matlab. (ZIP) [file pone.0047108.s024.zip › MSAVOLVE_v1.0a/COEVOLUTION_METHODS/FUNCTIONS/OMES/2sns.pdb]

HEADER    HYDROLASE (PHOSPHORIC DIESTER)          14-MAY-82   2SNS      2SNS   3
COMPND    STAPHYLOCOCCAL NUCLEASE (E.C.3.1.33.1) COMPLEX WITH           2SNSE  1
COMPND   2 2(PRIME)-DEOXY-3(PRIME)-5(PRIME)-DIPHOSPHOTHYMIDINE          2SNS   5
SOURCE    (STAPHYLOCOCCUS AUREUS), FOGGI STRAIN                         2SNS   6
AUTHOR    M.J.LEGG,F.A.COTTON,E.E.HAZEN *JUNIOR                         2SNS   7
REVDAT   6   08-MAR-95 2SNSE   1       COMPND                           2SNSE  2
REVDAT   5   16-APR-88 2SNSD   3       HETATM                           2SNSD  1
REVDAT   4   31-MAY-84 2SNSC   1       REMARK                           2SNSC  1
REVDAT   3   30-SEP-83 2SNSB   1       REVDAT                           2SNSB  1
REVDAT   2   07-MAR-83 2SNSA   2       CONECT                           2SNSB  2
REVDAT   1   29-JUL-82 2SNS    0                                        2SNSB  3
SPRSDE     29-JUL-82 2SNS      1SNS                                     2SNSB  4
JRNL        AUTH   M.J.LEGG                                             2SNS   8
JRNL        REF    THESIS, TEXAS AGRICULTURAL                 1977      2SNS   9
JRNL        REF  2 AND MECHANICAL UNIVERSITY                            2SNS  10
JRNL        REFN   ASTM         US                                 932  2SNS  11
REMARK   1                                                              2SNS  12
REMARK   1 REFERENCE 1                                                  2SNS  13
REMARK   1  AUTH   F.A.COTTON,E.E.HAZEN *JUNIOR,M.J.LEGG                2SNS  14
REMARK   1  TITL   STAPHYLOCOCCAL NUCLEASE. PROPOSED MECHANISM OF       2SNS  15
REMARK   1  TITL 2 ACTION BASED ON STRUCTURE OF ENZYME-THYMIDINE        2SNS  16
REMARK   1  TITL 3 3(PRIME),5(PRIME)-BIPHOSPHATE-CALCIUM ION COMPLEX    2SNS  17
REMARK   1  TITL 4 AT 1.5-*ANGSTROMS RESOLUTION                         2SNS  18
REMARK   1  REF    PROC.NAT.ACAD.SCI.USA         V.  76  2551 1979      2SNS  19
REMARK   1  REFN   ASTM PNASA6  US ISSN 0027-8424                  040  2SNS  20
REMARK   1 REFERENCE 2                                                  2SNS  21
REMARK   1  AUTH   A.G.STANISLOWSKI                                     2SNS  22
REMARK   1  REF    THESIS, TEXAS AGRICULTURAL                 1976      2SNS  23
REMARK   1  REF  2 AND MECHANICAL UNIVERSITY                            2SNS  24
REMARK   1  REFN   ASTM         US                                 932  2SNS  25
REMARK   1 REFERENCE 3                                                  2SNS  26
REMARK   1  AUTH   D.M.COLLINS,F.A.COTTON,E.E.HAZEN *JUNIOR,M.J.LEGG    2SNS  27
REMARK   1  TITL   THE NUCLEOTIDE BINDING SITE OF STAPHYLOCOCCAL        2SNS  28
REMARK   1  TITL 2 NUCLEASE AND A NEW APPROACH TO THE REFINEMENT OF     2SNS  29
REMARK   1  TITL 3 THE CRYSTAL STRUCTURES OF BIOLOGICAL MACROMOLECULES  2SNS  30
REMARK   1  EDIT   M.SUNDARALINGAM,S.T.RAO                              2SNS  31
REMARK   1  REF    STRUCTURE AND CONFORMATION             317 1975      2SNS  32
REMARK   1  REF  2 OF NUCLEIC ACIDS AND                                 2SNS  33
REMARK   1  REF  3 PROTEIN-NUCLEIC ACID                                 2SNS  34
REMARK   1  REF  4 INTERACTIONS                                         2SNS  35
REMARK   1  PUBL   UNIVERSITY PARK PRESS,BALTIMORE,MD.                  2SNS  36
REMARK   1  REFN                   ISBN 0-8391-0764-1              992  2SNS  37
REMARK   1 REFERENCE 4                                                  2SNS  38
REMARK   1  AUTH   F.A.COTTON,V.W.DAY,E.E.HAZEN *JUNIOR,S.LARSEN,       2SNS  39
REMARK   1  AUTH 2 S.T.K.WONG                                           2SNS  40
REMARK   1  TITL   STRUCTURE OF BIS (METHYLGUANIDINIUM) MONOHYDROGEN    2SNS  41
REMARK   1  TITL 2 ORTHOPHOSPHATE,A MODEL FOR THE ARGININE-PHOSPHATE    2SNS  42
REMARK   1  TITL 3 INTERACTIONS AT THE ACTIVE SITE OF STAPHYLOCOCCAL    2SNS  43
REMARK   1  TITL 4 NUCLEASE AND OTHER PHOSPHOHYDROLYTIC ENZYMES         2SNS  44
REMARK   1  REF    J.AM.CHEM.SOC.                V.  96  4471 1974      2SNS  45
REMARK   1  REFN   ASTM JACSAT  US ISSN 0002-7863                  004  2SNS  46
REMARK   1 REFERENCE 5                                                  2SNS  47
REMARK   1  AUTH   F.A.COTTON,C.J.BIER,V.W.DAY,E.E.HAZEN *JUNIOR,       2SNS  48
REMARK   1  AUTH 2 S.LARSEN                                             2SNS  49
REMARK   1  TITL   SOME ASPECTS OF THE STRUCTURE OF STAPHYLOCOCCAL      2SNS  50
REMARK   1  TITL 2 NUCLEASE,PART $I,CRYSTALLOGRAPHIC STUDIES            2SNS  51
REMARK   1  REF    COLD SPRING HARBOR SYMP.      V.  36   243 1972      2SNS  52
REMARK   1  REF  2 QUANT.BIOL.                                          2SNS  53
REMARK   1  REFN   ASTM CSHSAZ  US ISSN 0091-7451                  421  2SNSC  2
REMARK   1 REFERENCE 6                                                  2SNS  55
REMARK   1  AUTH   C.B.ANFINSEN,A.N.SCHECHTER,H.TANIUCHI                2SNS  56
REMARK   1  TITL   SOME ASPECTS OF THE STRUCTURE OF STAPHYLOCOCCAL      2SNS  57
REMARK   1  TITL 2 NUCLEASE,PART $II,STUDIES IN SOLUTION                2SNS  58
REMARK   1  REF    COLD SPRING HARBOR SYMP.      V.  36   249 1972      2SNS  59
REMARK   1  REF  2 QUANT.BIOL.                                          2SNS  60
REMARK   1  REFN   ASTM CSHSAZ  US ISSN 0091-7451                  421  2SNSC  3
REMARK   1 REFERENCE 7                                                  2SNS  62
REMARK   1  AUTH   A.ARNONE,C.J.BIER,F.A.COTTON,V.W.DAY,                2SNS  63
REMARK   1  AUTH 2 E.E.HAZEN *JUNIOR,D.C.RICHARDSON,J.S.RICHARDSON,     2SNS  64
REMARK   1  AUTH 3 A.YONATH                                             2SNS  65
REMARK   1  TITL   A HIGH RESOLUTION STRUCTURE OF AN INHIBITOR          2SNS  66
REMARK   1  TITL 2 COMPLEX OF THE EXTRACELLULAR NUCLEASE OF             2SNS  67
REMARK   1  TITL 3 STAPHYLOCOCCUS AUREUS,$I.EXPERIMENTAL PROCEDURES     2SNS  68
REMARK   1  TITL 4 AND CHAIN TRACING                                    2SNS  69
REMARK   1  REF    J.BIOL.CHEM.                  V. 246  2302 1971      2SNS  70
REMARK   1  REFN   ASTM JBCHA3  US ISSN 0021-9258                  071  2SNS  71
REMARK   1 REFERENCE 8                                                  2SNS  72
REMARK   1  AUTH   F.A.COTTON,E.E.HAZEN *JUNIOR                         2SNS  73
REMARK   1  TITL   STAPHYLOCOCCAL NUCLEASE X-RAY STRUCTURE              2SNS  74
REMARK   1  EDIT   P.D.BOYER                                            2SNS  75
REMARK   1  REF    THE ENZYMES,THIRD EDITION     V.   4   153 1971      2SNS  76
REMARK   1  PUBL   ACADEMIC PRESS,NEW YORK                              2SNS  77
REMARK   1  REFN                   ISBN 0-12-122704-9              436  2SNS  78
REMARK   1 REFERENCE 9                                                  2SNS  79
REMARK   1  EDIT   M.O.DAYHOFF                                          2SNS  80
REMARK   1  REF    ATLAS OF PROTEIN SEQUENCE     V.   5   132 1972      2SNS  81
REMARK   1  REF  2 AND STRUCTURE (DATA SECTION)                         2SNS  82
REMARK   1  PUBL   NATIONAL BIOMEDICAL RESEARCH FOUNDATION,             2SNS  83
REMARK   1  PUBL 2 SILVER SPRING,MD.                                    2SNS  84
REMARK   1  REFN                   ISBN 0-912466-02-2              435  2SNS  85
REMARK   2                                                              2SNS  86
REMARK   2 RESOLUTION. 1.5 ANGSTROMS.                                   2SNS  87
REMARK   3                                                              2SNS  88
REMARK   3 REFINEMENT. THE PHASES WERE EXTENDED AND REFINED BY AN       2SNS  89
REMARK   3  ITERATIVE ELECTRON-DENSITY MAP MODIFICATION PROCEDURE       2SNS  90
REMARK   3  (COLLINS, ACTA CRYST. A VOL 31,388-389 1975). A SKELETAL    2SNS  91
REMARK   3  MODEL OF THE PEPTIDE CHAIN FROM RESIDUE 6 TO 141 INCLUSIVE  2SNS  92
REMARK   3  WAS THEN FITTED TO THE DENSITY USING AN INTERACTIVE         2SNS  93
REMARK   3  COMPUTER GRAPHICS SYSTEM (MORIMOTO AND MEYER, 1975).        2SNS  94
REMARK   3  THE PRECISION OF THE BOND LENGTHS AND ANGLES IS             2SNS  95
REMARK   3  BETWEEN 0.01 AND 0.02 ANGSTROMS AND 1.5 DEGREES             2SNS  96
REMARK   3  RESPECTIVELY.  THEIR ACCURACY IS OF COURSE LESS.            2SNS  97
REMARK   4                                                              2SNS  98
REMARK   4 STAPHYLOCOCCAL NUCLEASE IS AN EXTRACELLULAR ENZYME WHICH     2SNS  99
REMARK   4 PRESUMABLY PLAYS EITHER A NUTRITIONAL OR DEFENSIVE ROLE IN   2SNS 100
REMARK   4 THE LIFE STRATEGY OF THE MICROORGANISM.  ITS MAIN FUNCTION   2SNS 101
REMARK   4 IS TO CLEAVE THE PHOSPHATE-SUGAR BONDS IN RNA OR DNA. THE    2SNS 102
REMARK   4 ENZYME ACTS ON BOTH SINGLE AND DOUBLE STRANDED NUCLEIC       2SNS 103
REMARK   4 ACIDS AND ON BOTH INTERNAL AND TERMINAL SITES.               2SNS 104
REMARK   5                                                              2SNS 105
REMARK   5 THE ENZYME IS INACTIVE IN THE PRESENCE OF A CALCIUM ION AND  2SNS 106
REMARK   5 THE MOLECULE THYMIDINE 3(PRIME)-5(PRIME) DIPHOSPHATE.  THE   2SNS 107
REMARK   5 STRUCTURE REPORTED HERE IS THE STRUCTURE WITH CALCIUM ION    2SNS 108
REMARK   5 AND INHIBITOR BOUND.                                         2SNS 109
REMARK   6                                                              2SNS 110
REMARK   6 THE ELECTRON DENSITY MAP DID NOT DISTINCTLY REVEAL THE       2SNS 111
REMARK   6 LOCATION OF THE FIRST FIVE OR THE LAST EIGHT AMINO ACID      2SNS 112
REMARK   6 RESIDUES (I.E. 1-5 AND 142-149).  THE FIRST FIVE RESIDUES    2SNS 113
REMARK   6 COULD BE FITTED TO THE WEAK DENSITY IN SEVERAL DIFFERENT     2SNS 114
REMARK   6 CONFORMATIONS, BUT THERE WAS INSUFFICIENT DENSITY NEAR THE   2SNS 115
REMARK   6 CARBOXY TERMINUS TO PERMIT ANY ATTEMPTS AT FITTING.          2SNS 116
REMARK   6 ATOMIC COORDINATES FOR ALL FITTED ATOMS APPEAR IN THIS       2SNS 117
REMARK   6 ENTRY.                                                       2SNS 118
REMARK   7                                                              2SNS 119
REMARK   7 NO ATTEMPT WAS MADE TO LOCATE WATER MOLECULES ON THE         2SNS 120
REMARK   7 SURFACE OR IN THE INTERIOR OF THE PROTEIN.                   2SNS 121
REMARK   8                                                              2SNS 122
REMARK   8 THERE ARE TWO BETA SHEETS WHICH FORM A DISTORTED VERSION OF  2SNS 123
REMARK   8 A 5-STRANDED BETA BARREL.  THE BARREL PATTERN IS -1,-1,+3,   2SNS 124
REMARK   8 +1 IN THE NOTATION OF RICHARDSON.                            2SNS 125
REMARK   9                                                              2SNS 126
REMARK   9 SITE *CAB* IDENTIFIES THE FOUR RESIDUES WHICH SUPPLY OXYGEN  2SNS 127
REMARK   9 ATOMS TO BIND THE CALCIUM ION.  THE CALCIUM-OXYGEN           2SNS 128
REMARK   9 DISTANCES ARE AS FOLLOWS,                                    2SNS 129
REMARK   9                                                              2SNS 130
REMARK   9  RESIDUE NAME  ATOM   DISTANCE(ANGSTROMS)                    2SNS 131
REMARK   9    ASP   21     OD1      2.4                                 2SNS 132
REMARK   9    ASP   40     OD1      2.6                                 2SNS 133
REMARK   9    THR   41     O        2.9                                 2SNS 134
REMARK   9    PTP    2     O51      2.6                                 2SNS 135
REMARK   9 THERE ARE ALSO TWO WATER MOLECULES BOUND TO THE CALCIUM      2SNS 136
REMARK   9 ION, BUT NO COORDINATES FOR THESE MOLECULES ARE GIVEN HERE.  2SNS 137
REMARK  10                                                              2SNS 138
REMARK  10 SITE *PO4* COMPRISES RESIDUES WHICH BIND THE INHIBITOR       2SNS 139
REMARK  10 MOLECULE.  THE FOLLOWING ARE THE DISTANCES BETWEEN           2SNS 140
REMARK  10 INTERACTING ATOMS.                                           2SNS 141
REMARK  10                                                              2SNS 142
REMARK  10  RESIDUE NAME  ATOM   INHIBITOR ATOM    DISTANCE(ANGSTROMS)  2SNS 143
REMARK  10     ARG  35     NE1         O52            3.4               2SNS 144
REMARK  10     ARG  35     NH2         O51            1.9               2SNS 145
REMARK  10     ARG  87     NH1         O5P            2.6               2SNS 146
REMARK  10     ARG  87     NH2         O52            2.7               2SNS 147
REMARK  10     TYR  85     OH          O33            3.5               2SNS 148
REMARK  11                                                              2SNS 149
REMARK  11 THERE ARE THREE INTERMOLECULAR HYDROGEN BONDS (BETWEEN       2SNS 150
REMARK  11 SYMMETRY RELATED MOLECULES IN THE CRYSTAL) WHICH ARE NOT     2SNS 151
REMARK  11 INCLUDED IN THE CONECT RECORDS. THESE ARE AS FOLLOWS.        2SNS 152
REMARK  11                                                              2SNS 153
REMARK  11  RESIDUE NAME  ATOM  SYMMETRY RELATED  ATOM  DISTANCE(ANG.)  2SNS 154
REMARK  11                           RESIDUE                            2SNS 155
REMARK  11     LYS  71     NZ          PTP  2      O53      3.4         2SNS 156
REMARK  11     LYS  71     NZ          PTP  2      O32      3.1         2SNS 157
REMARK  11     LYS  70     NZ          ASP 19      OD1      3.6         2SNS 158
REMARK  12                                                              2SNSA  1
REMARK  12 CORRECTION. FIX CONECT RECORDS SO THAT ATOM NUMBERS ARE      2SNSA  2
REMARK  12  IN ASCENDING ORDER.  07-MAR-83.                             2SNSA  3
REMARK  13                                                              2SNSB  5
REMARK  13 CORRECTION. INSERT REVDAT RECORDS. 30-SEP-83.                2SNSB  6
REMARK  14                                                              2SNSC  4
REMARK  14 CORRECTION. CORRECT ISSN FOR REFERENCES 5 AND 6.             2SNSC  5
REMARK  14  31-MAY-84.                                                  2SNSC  6
REMARK  15                                                              2SNSD  2
REMARK  15 CORRECTION. CORRECT ATOM NAME FOR O33 OF HET GROUP PTP.      2SNSD  3
REMARK  15  16-APR-88.                                                  2SNSD  4
REMARK  16                                                              2SNSE  3
REMARK  16 CORRECTION. CORRECT E.C. NUMBER ON COMPND RECORD.            2SNSE  4
REMARK  16  08-MAR-95.                                                  2SNSE  5
SEQRES   1    149  ALA THR SER THR LYS LYS LEU HIS LYS GLU PRO ALA THR  2SNS 159
SEQRES   2    149  LEU ILE LYS ALA ILE ASP GLY ASP THR VAL LYS LEU MET  2SNS 160
SEQRES   3    149  TYR LYS GLY GLN PRO MET THR PHE ARG LEU LEU LEU VAL  2SNS 161
SEQRES   4    149  ASP THR PRO GLU THR LYS HIS PRO LYS LYS GLY VAL GLU  2SNS 162
SEQRES   5    149  LYS TYR GLY PRO GLU ALA SER ALA PHE THR LYS LYS MET  2SNS 163
SEQRES   6    149  VAL GLU ASN ALA LYS LYS ILE GLU VAL GLU PHE ASN LYS  2SNS 164
SEQRES   7    149  GLY GLN ARG THR ASP LYS TYR GLY ARG GLY LEU ALA TYR  2SNS 165
SEQRES   8    149  ILE TYR ALA ASP GLY LYS MET VAL ASN GLU ALA LEU VAL  2SNS 166
SEQRES   9    149  ARG GLN GLY LEU ALA LYS VAL ALA TYR VAL TYR LYS PRO  2SNS 167
SEQRES  10    149  ASN ASN THR HIS GLU GLN HIS LEU ARG LYS SER GLU ALA  2SNS 168
SEQRES  11    149  GLN ALA LYS LYS GLU LYS LEU ASN ILE TRP SER GLU ASN  2SNS 169
SEQRES  12    149  ASP ALA ASP SER GLY GLN                              2SNS 170
FTNOTE   1                                                              2SNS 171
FTNOTE   1 SEE REMARK 6.                                                2SNS 172
HET     CA      1       1     CALCIUM(II) ION                           2SNS 173
HET    PTP      2      25     THYMIDINE INHIBITOR                       2SNS 174
FORMUL   2   CA    CA1 ++                                               2SNS 175
FORMUL   3  PTP    C10 H13 N2 O11 P2                                    2SNS 176
HELIX    1  H1 GLY     55  GLU     67  1                                2SNS 177
HELIX    2  H2 VAL     99  GLN    106  1                                2SNS 178
HELIX    3  H3 GLU    122  LYS    134  1                                2SNS 179
SHEET    1  B1 3 ALA    12  ASP    19  0                                2SNS 180
SHEET    2  B1 3 ASP    21  TYR    27 -1  N  MET    26   O  THR    13   2SNS 181
SHEET    3  B1 3 GLN    30  LEU    36 -1  O  PHE    34   N  VAL    23   2SNS 182
SHEET    1  B2 2 LYS    71  GLU    75  0                                2SNS 183
SHEET    2  B2 2 TYR    91  ASP    95 -1  O  TYR    93   N  GLU    73   2SNS 184
TURN     1 ONE ASP    19  THR    22        TYPE 1                       2SNS 185
TURN     2 GOO TYR    27  GLN    30        TYPE 4                       2SNS 186
TURN     3 DTU ALA    94  LYS    97        TYPE 2                       2SNS 187
TURN     4 RND TYR   115  ASN   118        TYPE 6   WITH CIS PROLINE    2SNS 188
TURN     5 ESE LEU   137  TRP   140        TYPE 2 PRIME                 2SNS 189
TURN     6 RVE ASN   138  SER   141        TYPE 4                       2SNS 190
SITE     1 CAB  4 ASP    21  ASP    40  THR    41  PTP     2            2SNS 191
SITE     1 PO4  3 ARG    35  ARG    87  TYR    85                       2SNS 192
CRYST1   48.190   48.190   63.400  90.00  90.00  90.00 P 41          4  2SNS 193
ORIGX1      1.000000  0.000000  0.000000        0.00000                 2SNS 194
ORIGX2      0.000000  1.000000  0.000000        0.00000                 2SNS 195
ORIGX3      0.000000  0.000000  1.000000        0.00000                 2SNS 196
SCALE1       .020747  0.000000  0.000000        0.00000                 2SNS 197
SCALE2      0.000000   .020747  0.000000        0.00000                 2SNS 198
SCALE3      0.000000  0.000000   .015798        0.00000                 2SNS 199
ATOM      1  N   ALA     1       2.820  41.980  28.540  1.00  1.00   1  2SNS 200
ATOM      2  CA  ALA     1       1.930  42.090  27.370  1.00  1.00   1  2SNS 201
ATOM      3  C   ALA     1       2.020  43.490  26.790  1.00  1.00   1  2SNS 202
ATOM      4  O   ALA     1       1.720  43.710  25.600  1.00  1.00   1  2SNS 203
ATOM      5  CB  ALA     1        .470  41.900  27.820  1.00  1.00   1  2SNS 204
ATOM      6  N   THR     2       2.420  44.440  27.630  1.00  1.00   1  2SNS 205
ATOM      7  CA  THR     2       2.560  45.840  27.200  1.00  1.00   1  2SNS 206
ATOM      8  C   THR     2       1.700  46.110  25.970  1.00  1.00   1  2SNS 207
ATOM      9  O   THR     2        .500  45.820  25.970  1.00  1.00   1  2SNS 208
ATOM     10  CB  THR     2       4.070  46.050  26.960  1.00  1.00   1  2SNS 209
ATOM     11  OG1 THR     2       4.350  45.200  25.850  1.00  1.00   1  2SNS 210
ATOM     12  CG2 THR     2       4.910  45.650  28.150  1.00  1.00   1  2SNS 211
ATOM     13  N   SER     3       2.330  46.660  24.930  1.00  1.00   1  2SNS 212
ATOM     14  CA  SER     3       1.560  46.960  23.710  1.00  1.00   1  2SNS 213
ATOM     15  C   SER     3       1.540  45.730  22.800  1.00  1.00   1  2SNS 214
ATOM     16  O   SER     3        .550  45.510  22.070  1.00  1.00   1  2SNS 215
ATOM     17  CB  SER     3       2.190  48.120  22.980  1.00  1.00   1  2SNS 216
ATOM     18  OG  SER     3       3.100  48.840  23.800  1.00  1.00   1  2SNS 217
ATOM     19  N   THR     4       2.590  44.950  22.870  1.00  1.00   1  2SNS 218
ATOM     20  CA  THR     4       2.690  43.740  22.030  1.00  1.00   1  2SNS 219
ATOM     21  C   THR     4       1.440  43.610  21.180  1.00  1.00   1  2SNS 220
ATOM     22  O   THR     4       1.460  43.770  19.950  1.00  1.00   1  2SNS 221
ATOM     23  CB  THR     4       2.850  42.540  23.000  1.00  1.00   1  2SNS 222
ATOM     24  OG1 THR     4       3.960  41.820  22.470  1.00  1.00   1  2SNS 223
ATOM     25  CG2 THR     4       1.620  41.680  23.050  1.00  1.00   1  2SNS 224
ATOM     26  N   LYS     5        .350  43.300  21.840  1.00  1.00   1  2SNS 225
ATOM     27  CA  LYS     5       -.930  43.120  21.150  1.00  1.00   1  2SNS 226
ATOM     28  C   LYS     5      -1.270  41.640  21.050  1.00  1.00   1  2SNS 227
ATOM     29  O   LYS     5      -1.530  41.110  19.950  1.00  1.00   1  2SNS 228
ATOM     30  CB  LYS     5       -.900  43.740  19.750  1.00  1.00   1  2SNS 229
ATOM     31  CG  LYS     5      -2.250  44.220  19.240  1.00  1.00   1  2SNS 230
ATOM     32  CD  LYS     5      -3.250  44.310  20.370  1.00  1.00   1  2SNS 231
ATOM     33  CE  LYS     5      -4.660  43.900  19.920  1.00  1.00   1  2SNS 232
ATOM     34  NZ  LYS     5      -4.820  44.040  18.460  1.00  1.00   1  2SNS 233
ATOM     35  N   LYS     6      -1.250  40.980  22.200  1.00  1.00      2SNS 234
ATOM     36  CA  LYS     6      -1.550  39.530  22.230  1.00  1.00      2SNS 235
ATOM     37  C   LYS     6       -.250  38.730  22.280  1.00  1.00      2SNS 236
ATOM     38  O   LYS     6        .620  38.980  23.140  1.00  1.00      2SNS 237
ATOM     39  CB  LYS     6      -2.370  39.100  21.010  1.00  1.00      2SNS 238
ATOM     40  CG  LYS     6      -2.830  37.670  21.040  1.00  1.00      2SNS 239
ATOM     41  CD  LYS     6      -3.700  37.390  22.270  1.00  1.00      2SNS 240
ATOM     42  CE  LYS     6      -4.860  38.360  22.360  1.00  1.00      2SNS 241
ATOM     43  NZ  LYS     6      -4.800  39.150  23.620  1.00  1.00      2SNS 242
ATOM     44  N   LEU     7       -.130  37.790  21.370  1.00  1.00      2SNS 243
ATOM     45  CA  LEU     7       1.070  36.960  21.300  1.00  1.00      2SNS 244
ATOM     46  C   LEU     7       2.180  37.690  20.570  1.00  1.00      2SNS 245
ATOM     47  O   LEU     7       1.920  38.410  19.600  1.00  1.00      2SNS 246
ATOM     48  CB  LEU     7        .750  35.610  20.620  1.00  1.00      2SNS 247
ATOM     49  CG  LEU     7       -.460  34.850  21.070  1.00  1.00      2SNS 248
ATOM     50  CD1 LEU     7       -.610  33.590  20.250  1.00  1.00      2SNS 249
ATOM     51  CD2 LEU     7       -.360  34.480  22.540  1.00  1.00      2SNS 250
ATOM     52  N   HIS     8       3.410  37.500  21.030  1.00  1.00      2SNS 251
ATOM     53  CA  HIS     8       4.550  38.160  20.410  1.00  1.00      2SNS 252
ATOM     54  C   HIS     8       5.280  37.180  19.480  1.00  1.00      2SNS 253
ATOM     55  O   HIS     8       5.250  35.960  19.720  1.00  1.00      2SNS 254
ATOM     56  CB  HIS     8       5.500  38.670  21.510  1.00  1.00      2SNS 255
ATOM     57  CG  HIS     8       6.500  39.700  21.050  1.00  1.00      2SNS 256
ATOM     58  ND1 HIS     8       6.130  40.820  20.330  1.00  1.00      2SNS 257
ATOM     59  CD2 HIS     8       7.840  39.790  21.240  1.00  1.00      2SNS 258
ATOM     60  CE1 HIS     8       7.210  41.520  20.060  1.00  1.00      2SNS 259
ATOM     61  NE2 HIS     8       8.250  40.950  20.620  1.00  1.00      2SNS 260
ATOM     62  N   LYS     9       5.910  37.720  18.460  1.00  1.00      2SNS 261
ATOM     63  CA  LYS     9       6.670  36.880  17.530  1.00  1.00      2SNS 262
ATOM     64  C   LYS     9       8.170  37.230  17.620  1.00  1.00      2SNS 263
ATOM     65  O   LYS     9       8.580  38.320  17.230  1.00  1.00      2SNS 264
ATOM     66  CB  LYS     9       6.200  37.100  16.080  1.00  1.00      2SNS 265
ATOM     67  CG  LYS     9       4.760  36.680  15.820  1.00  1.00      2SNS 266
ATOM     68  CD  LYS     9       4.500  36.520  14.330  1.00  1.00      2SNS 267
ATOM     69  CE  LYS     9       3.360  35.560  14.030  1.00  1.00      2SNS 268
ATOM     70  NZ  LYS     9       2.960  35.640  12.620  1.00  1.00      2SNS 269
ATOM     71  N   GLU    10       8.930  36.280  18.120  1.00  1.00      2SNS 270
ATOM     72  CA  GLU    10      10.380  36.500  18.280  1.00  1.00      2SNS 271
ATOM     73  C   GLU    10      11.120  35.800  17.130  1.00  1.00      2SNS 272
ATOM     74  O   GLU    10      10.910  34.590  16.870  1.00  1.00      2SNS 273
ATOM     75  CB  GLU    10      10.870  35.910  19.640  1.00  1.00      2SNS 274
ATOM     76  CG  GLU    10      11.170  36.920  20.750  1.00  1.00      2SNS 275
ATOM     77  CD  GLU    10      10.370  36.680  22.090  1.00  1.00      2SNS 276
ATOM     78  OE1 GLU    10       9.360  36.010  22.100  1.00  1.00      2SNS 277
ATOM     79  OE2 GLU    10      10.950  37.240  22.990  1.00  1.00      2SNS 278
ATOM     80  N   PRO    11      12.130  36.610  16.590  1.00  1.00      2SNS 279
ATOM     81  CA  PRO    11      13.060  36.090  15.600  1.00  1.00      2SNS 280
ATOM     82  C   PRO    11      13.660  34.820  16.190  1.00  1.00      2SNS 281
ATOM     83  O   PRO    11      13.480  34.460  17.370  1.00  1.00      2SNS 282
ATOM     84  CB  PRO    11      13.950  37.250  15.290  1.00  1.00      2SNS 283
ATOM     85  CG  PRO    11      13.910  38.140  16.520  1.00  1.00      2SNS 284
ATOM     86  CD  PRO    11      12.510  37.930  17.070  1.00  1.00      2SNS 285
ATOM     87  N   ALA    12      14.630  34.340  15.420  1.00  1.00      2SNS 286
ATOM     88  CA  ALA    12      15.360  33.150  15.880  1.00  1.00      2SNS 287
ATOM     89  C   ALA    12      16.170  32.640  14.690  1.00  1.00      2SNS 288
ATOM     90  O   ALA    12      15.880  32.970  13.540  1.00  1.00      2SNS 289
ATOM     91  CB  ALA    12      14.360  32.040  16.230  1.00  1.00      2SNS 290
ATOM     92  N   THR    13      17.170  31.840  15.000  1.00  1.00      2SNS 291
ATOM     93  CA  THR    13      18.040  31.290  13.950  1.00  1.00      2SNS 292
ATOM     94  C   THR    13      17.890  29.770  13.910  1.00  1.00      2SNS 293
ATOM     95  O   THR    13      17.930  29.100  14.950  1.00  1.00      2SNS 294
ATOM     96  CB  THR    13      19.480  31.730  14.270  1.00  1.00      2SNS 295
ATOM     97  OG1 THR    13      19.310  32.860  15.110  1.00  1.00      2SNS 296
ATOM     98  CG2 THR    13      20.260  32.100  13.030  1.00  1.00      2SNS 297
ATOM     99  N   LEU    14      17.710  29.240  12.710  1.00  1.00      2SNS 298
ATOM    100  CA  LEU    14      17.550  27.800  12.540  1.00  1.00      2SNS 299
ATOM    101  C   LEU    14      18.880  27.090  12.730  1.00  1.00      2SNS 300
ATOM    102  O   LEU    14      19.900  27.500  12.160  1.00  1.00      2SNS 301
ATOM    103  CB  LEU    14      16.980  27.490  11.140  1.00  1.00      2SNS 302
ATOM    104  CG  LEU    14      16.860  26.030  10.720  1.00  1.00      2SNS 303
ATOM    105  CD1 LEU    14      17.840  25.750   9.600  1.00  1.00      2SNS 304
ATOM    106  CD2 LEU    14      17.140  25.130  11.890  1.00  1.00      2SNS 305
ATOM    107  N   ILE    15      18.870  26.050  13.540  1.00  1.00      2SNS 306
ATOM    108  CA  ILE    15      20.100  25.290  13.800  1.00  1.00      2SNS 307
ATOM    109  C   ILE    15      20.040  23.930  13.110  1.00  1.00      2SNS 308
ATOM    110  O   ILE    15      20.740  23.690  12.120  1.00  1.00      2SNS 309
ATOM    111  CB  ILE    15      20.300  25.050  15.320  1.00  1.00      2SNS 310
ATOM    112  CG1 ILE    15      20.700  26.330  16.090  1.00  1.00      2SNS 311
ATOM    113  CG2 ILE    15      21.310  23.900  15.330  1.00  1.00      2SNS 312
ATOM    114  CD1 ILE    15      21.230  26.050  17.520  1.00  1.00      2SNS 313
ATOM    115  N   LYS    16      19.170  23.050  13.610  1.00  1.00      2SNS 314
ATOM    116  CA  LYS    16      19.020  21.710  13.050  1.00  1.00      2SNS 315
ATOM    117  C   LYS    16      17.590  21.190  13.230  1.00  1.00      2SNS 316
ATOM    118  O   LYS    16      17.040  21.240  14.340  1.00  1.00      2SNS 317
ATOM    119  CB  LYS    16      20.000  20.770  13.760  1.00  1.00      2SNS 318
ATOM    120  CG  LYS    16      20.680  19.800  12.830  1.00  1.00      2SNS 319
ATOM    121  CD  LYS    16      20.470  18.370  13.310  1.00  1.00      2SNS 320
ATOM    122  CE  LYS    16      21.710  17.520  13.140  1.00  1.00      2SNS 321
ATOM    123  NZ  LYS    16      22.730  17.880  14.140  1.00  1.00      2SNS 322
ATOM    124  N   ALA    17      17.030  20.690  12.150  1.00  1.00      2SNS 323
ATOM    125  CA  ALA    17      15.660  20.160  12.200  1.00  1.00      2SNS 324
ATOM    126  C   ALA    17      15.710  18.660  12.420  1.00  1.00      2SNS 325
ATOM    127  O   ALA    17      16.430  17.930  11.720  1.00  1.00      2SNS 326
ATOM    128  CB  ALA    17      14.990  20.360  10.820  1.00  1.00      2SNS 327
ATOM    129  N   ILE    18      14.940  18.210  13.390  1.00  1.00      2SNS 328
ATOM    130  CA  ILE    18      14.810  16.770  13.690  1.00  1.00      2SNS 329
ATOM    131  C   ILE    18      13.790  16.120  12.770  1.00  1.00      2SNS 330
ATOM    132  O   ILE    18      14.130  15.210  12.010  1.00  1.00      2SNS 331
ATOM    133  CB  ILE    18      14.250  16.640  15.130  1.00  1.00      2SNS 332
ATOM    134  CG1 ILE    18      14.680  17.740  16.140  1.00  1.00      2SNS 333
ATOM    135  CG2 ILE    18      14.200  15.210  15.640  1.00  1.00      2SNS 334
ATOM    136  CD1 ILE    18      15.600  17.230  17.250  1.00  1.00      2SNS 335
ATOM    137  N   ASP    19      12.520  16.560  12.840  1.00  1.00      2SNS 336
ATOM    138  CA  ASP    19      11.460  15.960  12.020  1.00  1.00      2SNS 337
ATOM    139  C   ASP    19      10.390  17.030  11.730  1.00  1.00      2SNS 338
ATOM    140  O   ASP    19      10.650  18.230  11.770  1.00  1.00      2SNS 339
ATOM    141  CB  ASP    19      10.860  14.730  12.720  1.00  1.00      2SNS 340
ATOM    142  CG  ASP    19      10.430  15.050  14.110  1.00  1.00      2SNS 341
ATOM    143  OD1 ASP    19       9.620  14.410  14.750  1.00  1.00      2SNS 342
ATOM    144  OD2 ASP    19      10.970  16.000  14.610  1.00  1.00      2SNS 343
ATOM    145  N   GLY    20       9.190  16.550  11.460  1.00  1.00      2SNS 344
ATOM    146  CA  GLY    20       8.060  17.460  11.180  1.00  1.00      2SNS 345
ATOM    147  C   GLY    20       7.840  18.390  12.370  1.00  1.00      2SNS 346
ATOM    148  O   GLY    20       7.920  19.620  12.220  1.00  1.00      2SNS 347
ATOM    149  N   ASP    21       7.550  17.800  13.500  1.00  1.00      2SNS 348
ATOM    150  CA  ASP    21       7.310  18.590  14.720  1.00  1.00      2SNS 349
ATOM    151  C   ASP    21       8.340  19.210  15.650  1.00  1.00      2SNS 350
ATOM    152  O   ASP    21       8.010  20.010  16.530  1.00  1.00      2SNS 351
ATOM    153  CB  ASP    21       6.390  17.610  15.490  1.00  1.00      2SNS 352
ATOM    154  CG  ASP    21       7.190  16.570  16.230  1.00  1.00      2SNS 353
ATOM    155  OD1 ASP    21       6.720  15.620  16.820  1.00  1.00      2SNS 354
ATOM    156  OD2 ASP    21       8.380  16.710  16.180  1.00  1.00      2SNS 355
ATOM    157  N   THR    22       9.590  18.850  15.450  1.00  1.00      2SNS 356
ATOM    158  CA  THR    22      10.690  19.360  16.290  1.00  1.00      2SNS 357
ATOM    159  C   THR    22      12.090  19.920  15.760  1.00  1.00      2SNS 358
ATOM    160  O   THR    22      12.730  19.200  15.000  1.00  1.00      2SNS 359
ATOM    161  CB  THR    22      10.790  18.160  17.080  1.00  1.00      2SNS 360
ATOM    162  OG1 THR    22       9.450  17.930  17.470  1.00  1.00      2SNS 361
ATOM    163  CG2 THR    22      11.680  18.260  18.290  1.00  1.00      2SNS 362
ATOM    164  N   VAL    23      12.500  21.100  16.180  1.00  1.00      2SNS 363
ATOM    165  CA  VAL    23      13.800  21.640  15.740  1.00  1.00      2SNS 364
ATOM    166  C   VAL    23      14.540  22.500  16.760  1.00  1.00      2SNS 365
ATOM    167  O   VAL    23      13.950  23.020  17.710  1.00  1.00      2SNS 366
ATOM    168  CB  VAL    23      13.180  22.510  14.640  1.00  1.00      2SNS 367
ATOM    169  CG1 VAL    23      11.730  22.160  14.280  1.00  1.00      2SNS 368
ATOM    170  CG2 VAL    23      13.380  23.980  14.910  1.00  1.00      2SNS 369
ATOM    171  N   LYS    24      15.840  22.640  16.540  1.00  1.00      2SNS 370
ATOM    172  CA  LYS    24      16.660  23.440  17.450  1.00  1.00      2SNS 371
ATOM    173  C   LYS    24      16.820  24.860  16.890  1.00  1.00      2SNS 372
ATOM    174  O   LYS    24      17.320  25.050  15.780  1.00  1.00      2SNS 373
ATOM    175  CB  LYS    24      18.050  22.820  17.620  1.00  1.00      2SNS 374
ATOM    176  CG  LYS    24      18.140  21.670  18.590  1.00  1.00      2SNS 375
ATOM    177  CD  LYS    24      19.540  21.060  18.630  1.00  1.00      2SNS 376
ATOM    178  CE  LYS    24      19.960  20.580  17.250  1.00  1.00      2SNS 377
ATOM    179  NZ  LYS    24      21.110  19.650  17.340  1.00  1.00      2SNS 378
ATOM    180  N   LEU    25      16.390  25.830  17.680  1.00  1.00      2SNS 379
ATOM    181  CA  LEU    25      16.480  27.230  17.270  1.00  1.00      2SNS 380
ATOM    182  C   LEU    25      17.300  28.020  18.300  1.00  1.00      2SNS 381
ATOM    183  O   LEU    25      17.410  27.620  19.460  1.00  1.00      2SNS 382
ATOM    184  CB  LEU    25      15.070  27.840  17.140  1.00  1.00      2SNS 383
ATOM    185  CG  LEU    25      14.160  27.280  16.060  1.00  1.00      2SNS 384
ATOM    186  CD1 LEU    25      12.810  27.950  16.150  1.00  1.00      2SNS 385
ATOM    187  CD2 LEU    25      14.750  27.500  14.700  1.00  1.00      2SNS 386
ATOM    188  N   MET    26      17.870  29.120  17.840  1.00  1.00      2SNS 387
ATOM    189  CA  MET    26      18.700  29.950  18.720  1.00  1.00      2SNS 388
ATOM    190  C   MET    26      17.870  31.140  19.230  1.00  1.00      2SNS 389
ATOM    191  O   MET    26      18.250  32.290  19.030  1.00  1.00      2SNS 390
ATOM    192  CB  MET    26      19.930  30.460  17.950  1.00  1.00      2SNS 391
ATOM    193  CG  MET    26      20.990  30.960  18.910  1.00  1.00      2SNS 392
ATOM    194  SD  MET    26      22.390  29.860  18.950  1.00  1.00      2SNS 393
ATOM    195  CE  MET    26      21.990  28.950  20.410  1.00  1.00      2SNS 394
ATOM    196  N   TYR    27      16.770  30.820  19.870  1.00  1.00      2SNS 395
ATOM    197  CA  TYR    27      15.870  31.870  20.380  1.00  1.00      2SNS 396
ATOM    198  C   TYR    27      16.580  32.640  21.500  1.00  1.00      2SNS 397
ATOM    199  O   TYR    27      16.710  32.160  22.630  1.00  1.00      2SNS 398
ATOM    200  CB  TYR    27      14.570  31.210  20.880  1.00  1.00      2SNS 399
ATOM    201  CG  TYR    27      13.770  32.120  21.830  1.00  1.00      2SNS 400
ATOM    202  CD1 TYR    27      13.110  33.230  21.280  1.00  1.00      2SNS 401
ATOM    203  CD2 TYR    27      13.760  31.890  23.180  1.00  1.00      2SNS 402
ATOM    204  CE1 TYR    27      12.360  34.100  22.190  1.00  1.00      2SNS 403
ATOM    205  CE2 TYR    27      13.030  32.730  24.070  1.00  1.00      2SNS 404
ATOM    206  CZ  TYR    27      12.380  33.840  23.510  1.00  1.00      2SNS 405
ATOM    207  OH  TYR    27      11.690  34.680  24.360  1.00  1.00      2SNS 406
ATOM    208  N   LYS    28      17.030  33.840  21.140  1.00  1.00      2SNS 407
ATOM    209  CA  LYS    28      17.750  34.670  22.110  1.00  1.00      2SNS 408
ATOM    210  C   LYS    28      19.050  33.990  22.540  1.00  1.00      2SNS 409
ATOM    211  O   LYS    28      19.120  33.360  23.590  1.00  1.00      2SNS 410
ATOM    212  CB  LYS    28      16.890  34.930  23.350  1.00  1.00      2SNS 411
ATOM    213  CG  LYS    28      17.310  36.100  24.220  1.00  1.00      2SNS 412
ATOM    214  CD  LYS    28      16.140  37.040  24.490  1.00  1.00      2SNS 413
ATOM    215  CE  LYS    28      14.840  36.480  23.970  1.00  1.00      2SNS 414
ATOM    216  NZ  LYS    28      13.930  36.110  25.090  1.00  1.00      2SNS 415
ATOM    217  N   GLY    29      20.050  34.130  21.690  1.00  1.00      2SNS 416
ATOM    218  CA  GLY    29      21.360  33.510  21.980  1.00  1.00      2SNS 417
ATOM    219  C   GLY    29      21.180  32.350  22.960  1.00  1.00      2SNS 418
ATOM    220  O   GLY    29      20.640  32.520  24.060  1.00  1.00      2SNS 419
ATOM    221  N   GLN    30      21.620  31.180  22.520  1.00  1.00      2SNS 420
ATOM    222  CA  GLN    30      21.480  29.950  23.320  1.00  1.00      2SNS 421
ATOM    223  C   GLN    30      20.700  28.910  22.520  1.00  1.00      2SNS 422
ATOM    224  O   GLN    30      19.550  29.130  22.140  1.00  1.00      2SNS 423
ATOM    225  CB  GLN    30      20.700  30.210  24.640  1.00  1.00      2SNS 424
ATOM    226  CG  GLN    30      21.540  30.760  25.820  1.00  1.00      2SNS 425
ATOM    227  CD  GLN    30      22.040  29.660  26.830  1.00  1.00      2SNS 426
ATOM    228  AE1 GLN    30      22.660  28.710  26.450  1.00  1.00      2SNS 427
ATOM    229  AE2 GLN    30      21.680  30.000  27.970  1.00  1.00      2SNS 428
ATOM    230  N   PRO    31      21.350  27.790  22.280  1.00  1.00      2SNS 429
ATOM    231  CA  PRO    31      20.720  26.690  21.520  1.00  1.00      2SNS 430
ATOM    232  C   PRO    31      19.550  26.120  22.330  1.00  1.00      2SNS 431
ATOM    233  O   PRO    31      19.610  26.040  23.570  1.00  1.00      2SNS 432
ATOM    234  CB  PRO    31      21.830  25.710  21.290  1.00  1.00      2SNS 433
ATOM    235  CG  PRO    31      22.830  25.950  22.410  1.00  1.00      2SNS 434
ATOM    236  CD  PRO    31      22.700  27.450  22.710  1.00  1.00      2SNS 435
ATOM    237  N   MET    32      18.520  25.710  21.620  1.00  1.00      2SNS 436
ATOM    238  CA  MET    32      17.330  25.150  22.270  1.00  1.00      2SNS 437
ATOM    239  C   MET    32      16.450  24.430  21.250  1.00  1.00      2SNS 438
ATOM    240  O   MET    32      16.360  24.840  20.080  1.00  1.00      2SNS 439
ATOM    241  CB  MET    32      16.570  26.350  22.880  1.00  1.00      2SNS 440
ATOM    242  CG  MET    32      16.320  26.100  24.350  1.00  1.00      2SNS 441
ATOM    243  SD  MET    32      14.610  26.350  24.790  1.00  1.00      2SNS 442
ATOM    244  CE  MET    32      14.480  28.090  24.450  1.00  1.00      2SNS 443
ATOM    245  N   THR    33      15.800  23.370  21.700  1.00  1.00      2SNS 444
ATOM    246  CA  THR    33      14.920  22.590  20.820  1.00  1.00      2SNS 445
ATOM    247  C   THR    33      13.470  22.950  21.090  1.00  1.00      2SNS 446
ATOM    248  O   THR    33      13.070  23.190  22.240  1.00  1.00      2SNS 447
ATOM    249  CB  THR    33      15.210  21.100  21.090  1.00  1.00      2SNS 448
ATOM    250  OG1 THR    33      14.180  20.680  21.970  1.00  1.00      2SNS 449
ATOM    251  CG2 THR    33      16.550  20.880  21.720  1.00  1.00      2SNS 450
ATOM    252  N   PHE    34      12.680  23.010  20.020  1.00  1.00      2SNS 451
ATOM    253  CA  PHE    34      11.270  23.360  20.130  1.00  1.00      2SNS 452
ATOM    254  C   PHE    34      10.180  22.380  19.650  1.00  1.00      2SNS 453
ATOM    255  O   PHE    34      10.350  21.700  18.650  1.00  1.00      2SNS 454
ATOM    256  CB  PHE    34      11.310  24.600  19.270  1.00  1.00      2SNS 455
ATOM    257  CG  PHE    34      11.570  25.880  20.010  1.00  1.00      2SNS 456
ATOM    258  CD1 PHE    34      12.840  26.240  20.270  1.00  1.00      2SNS 457
ATOM    259  CD2 PHE    34      10.550  26.720  20.370  1.00  1.00      2SNS 458
ATOM    260  CE1 PHE    34      13.160  27.460  20.960  1.00  1.00      2SNS 459
ATOM    261  CE2 PHE    34      10.880  27.970  21.020  1.00  1.00      2SNS 460
ATOM    262  CZ  PHE    34      12.140  28.290  21.330  1.00  1.00      2SNS 461
ATOM    263  N   ARG    35       9.070  22.350  20.380  1.00  1.00      2SNS 462
ATOM    264  CA  ARG    35       7.960  21.460  20.040  1.00  1.00      2SNS 463
ATOM    265  C   ARG    35       6.780  22.230  19.450  1.00  1.00      2SNS 464
ATOM    266  O   ARG    35       6.400  23.290  19.970  1.00  1.00      2SNS 465
ATOM    267  CB  ARG    35       7.500  20.680  21.290  1.00  1.00      2SNS 466
ATOM    268  CG  ARG    35       6.780  19.360  20.960  1.00  1.00      2SNS 467
ATOM    269  CD  ARG    35       7.150  18.870  19.570  1.00  1.00      2SNS 468
ATOM    270  NE  ARG    35       6.540  17.540  19.340  1.00  1.00      2SNS 469
ATOM    271  CZ  ARG    35       5.280  17.380  18.880  1.00  1.00      2SNS 470
ATOM    272  NH1 ARG    35       4.550  18.420  18.450  1.00  1.00      2SNS 471
ATOM    273  NH2 ARG    35       4.770  16.160  18.870  1.00  1.00      2SNS 472
ATOM    274  N   LEU    36       6.220  21.700  18.390  1.00  1.00      2SNS 473
ATOM    275  CA  LEU    36       5.070  22.350  17.740  1.00  1.00      2SNS 474
ATOM    276  C   LEU    36       3.720  22.250  18.440  1.00  1.00      2SNS 475
ATOM    277  O   LEU    36       3.080  21.190  18.450  1.00  1.00      2SNS 476
ATOM    278  CB  LEU    36       4.960  21.830  16.290  1.00  1.00      2SNS 477
ATOM    279  CG  LEU    36       6.050  22.180  15.310  1.00  1.00      2SNS 478
ATOM    280  CD1 LEU    36       5.500  22.120  13.910  1.00  1.00      2SNS 479
ATOM    281  CD2 LEU    36       6.590  23.560  15.590  1.00  1.00      2SNS 480
ATOM    282  N   LEU    37       3.310  23.360  19.050  1.00  1.00      2SNS 481
ATOM    283  CA  LEU    37       2.020  23.390  19.750  1.00  1.00      2SNS 482
ATOM    284  C   LEU    37        .800  22.930  18.960  1.00  1.00      2SNS 483
ATOM    285  O   LEU    37        .620  23.270  17.780  1.00  1.00      2SNS 484
ATOM    286  CB  LEU    37       1.770  24.800  20.340  1.00  1.00      2SNS 485
ATOM    287  CG  LEU    37       2.610  25.210  21.520  1.00  1.00      2SNS 486
ATOM    288  CD1 LEU    37       2.340  26.670  21.840  1.00  1.00      2SNS 487
ATOM    289  CD2 LEU    37       2.290  24.370  22.730  1.00  1.00      2SNS 488
ATOM    290  N   LEU    38       -.040  22.150  19.620  1.00  1.00      2SNS 489
ATOM    291  CA  LEU    38      -1.260  21.620  18.980  1.00  1.00      2SNS 490
ATOM    292  C   LEU    38       -.780  21.130  17.620  1.00  1.00      2SNS 491
ATOM    293  O   LEU    38       -.890  21.850  16.610  1.00  1.00      2SNS 492
ATOM    294  CB  LEU    38      -2.610  22.360  18.850  1.00  1.00      2SNS 493
ATOM    295  CG  LEU    38      -2.610  23.870  18.930  1.00  1.00      2SNS 494
ATOM    296  CD1 LEU    38      -2.320  24.440  17.570  1.00  1.00      2SNS 495
ATOM    297  CD2 LEU    38      -3.930  24.370  19.430  1.00  1.00      2SNS 496
ATOM    298  N   VAL    39       -.270  19.910  17.590  1.00  1.00      2SNS 497
ATOM    299  CA  VAL    39        .230  19.320  16.340  1.00  1.00      2SNS 498
ATOM    300  C   VAL    39       1.080  18.100  16.660  1.00  1.00      2SNS 499
ATOM    301  O   VAL    39       1.880  18.110  17.610  1.00  1.00      2SNS 500
ATOM    302  CB  VAL    39       1.010  20.370  15.570  1.00  1.00      2SNS 501
ATOM    303  CG1 VAL    39       2.080  19.800  14.600  1.00  1.00      2SNS 502
ATOM    304  CG2 VAL    39        .110  21.370  14.890  1.00  1.00      2SNS 503
ATOM    305  N   ASP    40        .880  17.050  15.850  1.00  1.00      2SNS 504
ATOM    306  CA  ASP    40       1.720  15.850  15.980  1.00  1.00      2SNS 505
ATOM    307  C   ASP    40       2.090  15.340  14.570  1.00  1.00      2SNS 506
ATOM    308  O   ASP    40       1.210  15.250  13.700  1.00  1.00      2SNS 507
ATOM    309  CB  ASP    40        .980  14.770  16.790  1.00  1.00      2SNS 508
ATOM    310  CG  ASP    40       1.720  13.450  16.760  1.00  1.00      2SNS 509
ATOM    311  OD1 ASP    40       2.950  13.340  16.640  1.00  1.00      2SNS 510
ATOM    312  OD2 ASP    40       1.050  12.470  16.950  1.00  1.00      2SNS 511
ATOM    313  N   THR    41       3.340  15.000  14.400  1.00  1.00      2SNS 512
ATOM    314  CA  THR    41       3.800  14.410  13.130  1.00  1.00      2SNS 513
ATOM    315  C   THR    41       4.050  12.930  13.310  1.00  1.00      2SNS 514
ATOM    316  O   THR    41       4.430  12.480  14.410  1.00  1.00      2SNS 515
ATOM    317  CB  THR    41       5.070  15.180  12.710  1.00  1.00      2SNS 516
ATOM    318  OG1 THR    41       5.620  15.650  13.920  1.00  1.00      2SNS 517
ATOM    319  CG2 THR    41       4.790  16.340  11.790  1.00  1.00      2SNS 518
ATOM    320  N   PRO    42       3.840  12.180  12.250  1.00  1.00      2SNS 519
ATOM    321  CA  PRO    42       4.050  10.730  12.300  1.00  1.00      2SNS 520
ATOM    322  C   PRO    42       5.390  10.410  12.970  1.00  1.00      2SNS 521
ATOM    323  O   PRO    42       6.450  10.880  12.520  1.00  1.00      2SNS 522
ATOM    324  CB  PRO    42       3.980  10.310  10.860  1.00  1.00      2SNS 523
ATOM    325  CG  PRO    42       4.370  11.520  10.050  1.00  1.00      2SNS 524
ATOM    326  CD  PRO    42       3.900  12.710  10.890  1.00  1.00      2SNS 525
ATOM    327  N   GLU    43       5.320   9.650  14.030  1.00  1.00      2SNS 526
ATOM    328  CA  GLU    43       6.530   9.280  14.770  1.00  1.00      2SNS 527
ATOM    329  C   GLU    43       7.560   8.960  13.760  1.00  1.00      2SNS 528
ATOM    330  O   GLU    43       7.300   8.570  12.600  1.00  1.00      2SNS 529
ATOM    331  CB  GLU    43       6.130   7.970  15.490  1.00  1.00      2SNS 530
ATOM    332  CG  GLU    43       6.770   7.650  16.860  1.00  1.00      2SNS 531
ATOM    333  CD  GLU    43       7.860   8.680  17.310  1.00  1.00      2SNS 532
ATOM    334  OE1 GLU    43       7.570   9.700  17.900  1.00  1.00      2SNS 533
ATOM    335  OE2 GLU    43       8.960   8.280  16.970  1.00  1.00      2SNS 534
ATOM    336  N   THR    44       8.760   9.190  14.200  1.00  1.00      2SNS 535
ATOM    337  CA  THR    44       9.940   8.990  13.320  1.00  1.00      2SNS 536
ATOM    338  C   THR    44      10.990   8.160  14.040  1.00  1.00      2SNS 537
ATOM    339  O   THR    44      11.610   7.270  13.440  1.00  1.00      2SNS 538
ATOM    340  CB  THR    44      10.440  10.400  12.960  1.00  1.00      2SNS 539
ATOM    341  OG1 THR    44      11.800  10.430  13.410  1.00  1.00      2SNS 540
ATOM    342  CG2 THR    44       9.640  11.490  13.630  1.00  1.00      2SNS 541
ATOM    343  N   LYS    45      11.170   8.430  15.320  1.00  1.00      2SNS 542
ATOM    344  CA  LYS    45      12.150   7.700  16.130  1.00  1.00      2SNS 543
ATOM    345  C   LYS    45      11.430   6.780  17.110  1.00  1.00      2SNS 544
ATOM    346  O   LYS    45      10.270   6.380  16.900  1.00  1.00      2SNS 545
ATOM    347  CB  LYS    45      13.060   8.640  16.880  1.00  1.00      2SNS 546
ATOM    348  CG  LYS    45      14.150   9.280  16.030  1.00  1.00      2SNS 547
ATOM    349  CD  LYS    45      14.570  10.640  16.610  1.00  1.00      2SNS 548
ATOM    350  CE  LYS    45      15.360  11.440  15.600  1.00  1.00      2SNS 549
ATOM    351  NZ  LYS    45      15.120  10.970  14.230  1.00  1.00      2SNS 550
ATOM    352  N   HIS    46      12.110   6.460  18.200  1.00  1.00      2SNS 551
ATOM    353  CA  HIS    46      11.540   5.590  19.220  1.00  1.00      2SNS 552
ATOM    354  C   HIS    46      11.130   4.460  18.520  1.00  1.00      2SNS 553
ATOM    355  O   HIS    46      10.210   4.420  17.690  1.00  1.00      2SNS 554
ATOM    356  CB  HIS    46      10.430   6.620  19.580  1.00  1.00      2SNS 555
ATOM    357  CG  HIS    46      10.000   6.360  21.010  1.00  1.00      2SNS 556
ATOM    358  ND1 HIS    46      10.510   7.110  22.060  1.00  1.00      2SNS 557
ATOM    359  CD2 HIS    46       9.170   5.450  21.540  1.00  1.00      2SNS 558
ATOM    360  CE1 HIS    46       9.980   6.640  23.180  1.00  1.00      2SNS 559
ATOM    361  NE2 HIS    46       9.160   5.660  22.890  1.00  1.00      2SNS 560
ATOM    362  N   PRO    47      11.750   3.370  18.960  1.00  1.00      2SNS 561
ATOM    363  CA  PRO    47      11.390   2.030  18.480  1.00  1.00      2SNS 562
ATOM    364  C   PRO    47       9.950   1.720  18.870  1.00  1.00      2SNS 563
ATOM    365  O   PRO    47       9.200   1.110  18.100  1.00  1.00      2SNS 564
ATOM    366  CB  PRO    47      12.390   1.120  19.140  1.00  1.00      2SNS 565
ATOM    367  CG  PRO    47      12.840   1.840  20.390  1.00  1.00      2SNS 566
ATOM    368  CD  PRO    47      12.740   3.340  20.030  1.00  1.00      2SNS 567
ATOM    369  N   LYS    48       9.560   2.160  20.050  1.00  1.00      2SNS 568
ATOM    370  CA  LYS    48       8.170   2.040  20.490  1.00  1.00      2SNS 569
ATOM    371  C   LYS    48       7.220   2.310  19.310  1.00  1.00      2SNS 570
ATOM    372  O   LYS    48       6.340   3.170  19.390  1.00  1.00      2SNS 571
ATOM    373  CB  LYS    48       7.850   3.010  21.620  1.00  1.00      2SNS 572
ATOM    374  CG  LYS    48       6.510   3.700  21.500  1.00  1.00      2SNS 573
ATOM    375  CD  LYS    48       6.450   4.660  20.310  1.00  1.00      2SNS 574
ATOM    376  CE  LYS    48       6.060   6.060  20.750  1.00  1.00      2SNS 575
ATOM    377  NZ  LYS    48       5.960   6.960  19.570  1.00  1.00      2SNS 576
ATOM    378  N   LYS    49       7.430   1.570  18.240  1.00  1.00      2SNS 577
ATOM    379  CA  LYS    49       6.610   1.720  17.040  1.00  1.00      2SNS 578
ATOM    380  C   LYS    49       7.440   1.450  15.800  1.00  1.00      2SNS 579
ATOM    381  O   LYS    49       7.820    .290  15.540  1.00  1.00      2SNS 580
ATOM    382  CB  LYS    49       6.020   3.140  16.940  1.00  1.00      2SNS 581
ATOM    383  CG  LYS    49       4.600   3.180  16.440  1.00  1.00      2SNS 582
ATOM    384  CD  LYS    49       4.040   4.600  16.510  1.00  1.00      2SNS 583
ATOM    385  CE  LYS    49       5.130   5.620  16.810  1.00  1.00      2SNS 584
ATOM    386  NZ  LYS    49       6.230   5.510  15.840  1.00  1.00      2SNS 585
ATOM    387  N   GLY    50       7.720   2.500  15.040  1.00  1.00      2SNS 586
ATOM    388  CA  GLY    50       8.530   2.350  13.830  1.00  1.00      2SNS 587
ATOM    389  C   GLY    50       8.140   3.580  12.900  1.00  1.00      2SNS 588
ATOM    390  O   GLY    50       7.560   4.540  13.390  1.00  1.00      2SNS 589
ATOM    391  N   VAL    51       8.430   3.480  11.610  1.00  1.00      2SNS 590
ATOM    392  CA  VAL    51       8.060   4.570  10.680  1.00  1.00      2SNS 591
ATOM    393  C   VAL    51       6.590   4.720  10.340  1.00  1.00      2SNS 592
ATOM    394  O   VAL    51       6.060   4.000   9.460  1.00  1.00      2SNS 593
ATOM    395  CB  VAL    51       8.890   4.370   9.420  1.00  1.00      2SNS 594
ATOM    396  CG1 VAL    51       8.140   3.680   8.240  1.00  1.00      2SNS 595
ATOM    397  CG2 VAL    51       9.590   5.630   8.990  1.00  1.00      2SNS 596
ATOM    398  N   GLU    52       5.930   5.640  11.020  1.00  1.00      2SNS 597
ATOM    399  CA  GLU    52       4.520   5.900  10.770  1.00  1.00      2SNS 598
ATOM    400  C   GLU    52       4.290   6.430   9.360  1.00  1.00      2SNS 599
ATOM    401  O   GLU    52       4.910   7.420   8.930  1.00  1.00      2SNS 600
ATOM    402  CB  GLU    52       3.920   6.950  11.760  1.00  1.00      2SNS 601
ATOM    403  CG  GLU    52       3.570   6.410  13.180  1.00  1.00      2SNS 602
ATOM    404  CD  GLU    52       4.090   7.300  14.370  1.00  1.00      2SNS 603
ATOM    405  OE1 GLU    52       5.240   7.450  14.600  1.00  1.00      2SNS 604
ATOM    406  OE2 GLU    52       3.100   7.770  14.940  1.00  1.00      2SNS 605
ATOM    407  N   LYS    53       3.430   5.750   8.620  1.00  1.00      2SNS 606
ATOM    408  CA  LYS    53       3.140   6.200   7.250  1.00  1.00      2SNS 607
ATOM    409  C   LYS    53       3.070   7.720   7.180  1.00  1.00      2SNS 608
ATOM    410  O   LYS    53       2.240   8.360   7.870  1.00  1.00      2SNS 609
ATOM    411  CB  LYS    53       1.830   5.620   6.750  1.00  1.00      2SNS 610
ATOM    412  CG  LYS    53       1.920   4.360   5.920  1.00  1.00      2SNS 611
ATOM    413  CD  LYS    53       1.530   4.620   4.480  1.00  1.00      2SNS 612
ATOM    414  CE  LYS    53       2.730   4.940   3.600  1.00  1.00      2SNS 613
ATOM    415  NZ  LYS    53       2.320   5.130   2.200  1.00  1.00      2SNS 614
ATOM    416  N   TYR    54       3.950   8.290   6.380  1.00  1.00      2SNS 615
ATOM    417  CA  TYR    54       4.000   9.750   6.240  1.00  1.00      2SNS 616
ATOM    418  C   TYR    54       4.960  10.320   7.290  1.00  1.00      2SNS 617
ATOM    419  O   TYR    54       4.840  11.480   7.710  1.00  1.00      2SNS 618
ATOM    420  CB  TYR    54       2.590  10.310   6.390  1.00  1.00      2SNS 619
ATOM    421  CG  TYR    54       1.580   9.660   5.430  1.00  1.00      2SNS 620
ATOM    422  CD1 TYR    54       1.680   9.980   4.060  1.00  1.00      2SNS 621
ATOM    423  CD2 TYR    54        .570   8.850   5.880  1.00  1.00      2SNS 622
ATOM    424  CE1 TYR    54        .720   9.380   3.140  1.00  1.00      2SNS 623
ATOM    425  CE2 TYR    54       -.370   8.270   4.980  1.00  1.00      2SNS 624
ATOM    426  CZ  TYR    54       -.270   8.600   3.620  1.00  1.00      2SNS 625
ATOM    427  OH  TYR    54      -1.190   8.060   2.760  1.00  1.00      2SNS 626
ATOM    428  N   GLY    55       5.900   9.490   7.700  1.00  1.00      2SNS 627
ATOM    429  CA  GLY    55       6.810   9.860   8.790  1.00  1.00      2SNS 628
ATOM    430  C   GLY    55       8.030  10.460   8.390  1.00  1.00      2SNS 629
ATOM    431  O   GLY    55       8.360  11.610   8.730  1.00  1.00      2SNS 630
ATOM    432  N   PRO    56       8.760   9.690   7.640  1.00  1.00      2SNS 631
ATOM    433  CA  PRO    56       9.980  10.200   6.990  1.00  1.00      2SNS 632
ATOM    434  C   PRO    56       9.650  11.500   6.260  1.00  1.00      2SNS 633
ATOM    435  O   PRO    56      10.270  12.540   6.510  1.00  1.00      2SNS 634
ATOM    436  CB  PRO    56      10.390   9.080   6.080  1.00  1.00      2SNS 635
ATOM    437  CG  PRO    56       9.130   8.300   5.760  1.00  1.00      2SNS 636
ATOM    438  CD  PRO    56       8.270   8.460   7.020  1.00  1.00      2SNS 637
ATOM    439  N   GLU    57       8.690  11.430   5.360  1.00  1.00      2SNS 638
ATOM    440  CA  GLU    57       8.290  12.600   4.580  1.00  1.00      2SNS 639
ATOM    441  C   GLU    57       7.840  13.710   5.540  1.00  1.00      2SNS 640
ATOM    442  O   GLU    57       8.340  14.830   5.490  1.00  1.00      2SNS 641
ATOM    443  CB  GLU    57       7.120  12.280   3.600  1.00  1.00      2SNS 642
ATOM    444  CG  GLU    57       6.460  10.890   3.740  1.00  1.00      2SNS 643
ATOM    445  CD  GLU    57       7.030   9.800   2.760  1.00  1.00      2SNS 644
ATOM    446  OE1 GLU    57       7.620  10.090   1.770  1.00  1.00      2SNS 645
ATOM    447  OE2 GLU    57       6.730   8.690   3.220  1.00  1.00      2SNS 646
ATOM    448  N   ALA    58       6.880  13.370   6.380  1.00  1.00      2SNS 647
ATOM    449  CA  ALA    58       6.330  14.350   7.320  1.00  1.00      2SNS 648
ATOM    450  C   ALA    58       7.460  15.210   7.880  1.00  1.00      2SNS 649
ATOM    451  O   ALA    58       7.220  16.300   8.420  1.00  1.00      2SNS 650
ATOM    452  CB  ALA    58       5.720  13.610   8.530  1.00  1.00      2SNS 651
ATOM    453  N   SER    59       8.680  14.720   7.740  1.00  1.00      2SNS 652
ATOM    454  CA  SER    59       9.840  15.450   8.240  1.00  1.00      2SNS 653
ATOM    455  C   SER    59      10.600  16.070   7.070  1.00  1.00      2SNS 654
ATOM    456  O   SER    59      11.510  16.890   7.250  1.00  1.00      2SNS 655
ATOM    457  CB  SER    59      10.750  14.510   9.010  1.00  1.00      2SNS 656
ATOM    458  OG  SER    59      10.010  13.600   9.820  1.00  1.00      2SNS 657
ATOM    459  N   ALA    60      10.220  15.650   5.870  1.00  1.00      2SNS 658
ATOM    460  CA  ALA    60      10.890  16.150   4.650  1.00  1.00      2SNS 659
ATOM    461  C   ALA    60      10.210  17.440   4.190  1.00  1.00      2SNS 660
ATOM    462  O   ALA    60      10.310  17.810   3.010  1.00  1.00      2SNS 661
ATOM    463  CB  ALA    60      10.710  15.140   3.520  1.00  1.00      2SNS 662
ATOM    464  N   PHE    61       9.530  18.090   5.110  1.00  1.00      2SNS 663
ATOM    465  CA  PHE    61       8.820  19.330   4.800  1.00  1.00      2SNS 664
ATOM    466  C   PHE    61       9.280  20.430   5.750  1.00  1.00      2SNS 665
ATOM    467  O   PHE    61       9.630  21.540   5.320  1.00  1.00      2SNS 666
ATOM    468  CB  PHE    61       7.320  19.110   4.890  1.00  1.00      2SNS 667
ATOM    469  CG  PHE    61       6.470  20.240   4.390  1.00  1.00      2SNS 668
ATOM    470  CD1 PHE    61       6.150  20.280   3.080  1.00  1.00      2SNS 669
ATOM    471  CD2 PHE    61       5.950  21.190   5.240  1.00  1.00      2SNS 670
ATOM    472  CE1 PHE    61       5.340  21.340   2.540  1.00  1.00      2SNS 671
ATOM    473  CE2 PHE    61       5.100  22.210   4.690  1.00  1.00      2SNS 672
ATOM    474  CZ  PHE    61       4.840  22.270   3.380  1.00  1.00      2SNS 673
ATOM    475  N   THR    62       9.250  20.120   7.040  1.00  1.00      2SNS 674
ATOM    476  CA  THR    62       9.660  21.100   8.060  1.00  1.00      2SNS 675
ATOM    477  C   THR    62      11.110  21.500   7.830  1.00  1.00      2SNS 676
ATOM    478  O   THR    62      11.460  22.690   7.860  1.00  1.00      2SNS 677
ATOM    479  CB  THR    62       9.420  20.450   9.430  1.00  1.00      2SNS 678
ATOM    480  OG1 THR    62      10.730  20.240   9.950  1.00  1.00      2SNS 679
ATOM    481  CG2 THR    62       8.700  19.130   9.330  1.00  1.00      2SNS 680
ATOM    482  N   LYS    63      11.950  20.500   7.630  1.00  1.00      2SNS 681
ATOM    483  CA  LYS    63      13.390  20.740   7.400  1.00  1.00      2SNS 682
ATOM    484  C   LYS    63      13.550  21.930   6.450  1.00  1.00      2SNS 683
ATOM    485  O   LYS    63      13.610  23.090   6.890  1.00  1.00      2SNS 684
ATOM    486  CB  LYS    63      14.070  19.510   6.820  1.00  1.00      2SNS 685
ATOM    487  CG  LYS    63      15.270  19.800   5.950  1.00  1.00      2SNS 686
ATOM    488  CD  LYS    63      15.840  18.510   5.370  1.00  1.00      2SNS 687
ATOM    489  CE  LYS    63      17.070  18.070   6.130  1.00  1.00      2SNS 688
ATOM    490  NZ  LYS    63      18.070  19.170   6.190  1.00  1.00      2SNS 689
ATOM    491  N   LYS    64      13.640  21.630   5.170  1.00  1.00      2SNS 690
ATOM    492  CA  LYS    64      13.820  22.670   4.150  1.00  1.00      2SNS 691
ATOM    493  C   LYS    64      13.040  23.930   4.560  1.00  1.00      2SNS 692
ATOM    494  O   LYS    64      13.630  24.910   5.050  1.00  1.00      2SNS 693
ATOM    495  CB  LYS    64      13.340  22.210   2.790  1.00  1.00      2SNS 694
ATOM    496  CG  LYS    64      12.130  22.940   2.250  1.00  1.00      2SNS 695
ATOM    497  CD  LYS    64      11.310  22.030   1.340  1.00  1.00      2SNS 696
ATOM    498  CE  LYS    64      12.010  21.780    .010  1.00  1.00      2SNS 697
ATOM    499  NZ  LYS    64      12.850  22.940   -.350  1.00  1.00      2SNS 698
ATOM    500  N   MET    65      11.740  23.870   4.380  1.00  1.00      2SNS 699
ATOM    501  CA  MET    65      10.880  25.010   4.720  1.00  1.00      2SNS 700
ATOM    502  C   MET    65      11.620  25.940   5.680  1.00  1.00      2SNS 701
ATOM    503  O   MET    65      11.570  27.170   5.530  1.00  1.00      2SNS 702
ATOM    504  CB  MET    65       9.570  24.490   5.390  1.00  1.00      2SNS 703
ATOM    505  CG  MET    65       8.570  25.620   5.540  1.00  1.00      2SNS 704
ATOM    506  SD  MET    65       7.060  25.060   6.320  1.00  1.00      2SNS 705
ATOM    507  CE  MET    65       6.090  26.540   6.150  1.00  1.00      2SNS 706
ATOM    508  N   VAL    66      12.320  25.340   6.630  1.00  1.00      2SNS 707
ATOM    509  CA  VAL    66      13.110  26.120   7.590  1.00  1.00      2SNS 708
ATOM    510  C   VAL    66      14.460  26.480   6.980  1.00  1.00      2SNS 709
ATOM    511  O   VAL    66      14.960  27.600   7.150  1.00  1.00      2SNS 710
ATOM    512  CB  VAL    66      13.300  25.300   8.860  1.00  1.00      2SNS 711
ATOM    513  CG1 VAL    66      12.860  26.000  10.170  1.00  1.00      2SNS 712
ATOM    514  CG2 VAL    66      12.730  23.910   8.730  1.00  1.00      2SNS 713
ATOM    515  N   GLU    67      15.030  25.530   6.250  1.00  1.00      2SNS 714
ATOM    516  CA  GLU    67      16.330  25.740   5.610  1.00  1.00      2SNS 715
ATOM    517  C   GLU    67      16.180  26.790   4.500  1.00  1.00      2SNS 716
ATOM    518  O   GLU    67      16.950  27.750   4.430  1.00  1.00      2SNS 717
ATOM    519  CB  GLU    67      16.890  24.430   5.000  1.00  1.00      2SNS 718
ATOM    520  CG  GLU    67      17.360  23.350   5.990  1.00  1.00      2SNS 719
ATOM    521  CD  GLU    67      18.090  22.110   5.330  1.00  1.00      2SNS 720
ATOM    522  OE1 GLU    67      18.280  22.050   4.150  1.00  1.00      2SNS 721
ATOM    523  OE2 GLU    67      18.380  21.320   6.230  1.00  1.00      2SNS 722
ATOM    524  N   ASN    68      15.200  26.560   3.640  1.00  1.00      2SNS 723
ATOM    525  CA  ASN    68      14.960  27.470   2.520  1.00  1.00      2SNS 724
ATOM    526  C   ASN    68      14.570  28.860   3.050  1.00  1.00      2SNS 725
ATOM    527  O   ASN    68      14.500  29.820   2.280  1.00  1.00      2SNS 726
ATOM    528  CB  ASN    68      13.850  26.890   1.610  1.00  1.00      2SNS 727
ATOM    529  CG  ASN    68      14.410  25.970    .560  1.00  1.00      2SNS 728
ATOM    530  OD1 ASN    68      13.800  25.570   -.410  1.00  1.00      2SNS 729
ATOM    531  ND2 ASN    68      15.570  25.680    .690  1.00  1.00      2SNS 730
ATOM    532  N   ALA    69      14.280  28.890   4.300  1.00  1.00      2SNS 731
ATOM    533  CA  ALA    69      13.870  30.180   4.900  1.00  1.00      2SNS 732
ATOM    534  C   ALA    69      15.110  30.970   5.290  1.00  1.00      2SNS 733
ATOM    535  O   ALA    69      16.120  30.410   5.730  1.00  1.00      2SNS 734
ATOM    536  CB  ALA    69      13.100  29.910   6.200  1.00  1.00      2SNS 735
ATOM    537  N   LYS    70      15.020  32.280   5.090  1.00  1.00      2SNS 736
ATOM    538  CA  LYS    70      16.150  33.170   5.430  1.00  1.00      2SNS 737
ATOM    539  C   LYS    70      16.010  33.680   6.860  1.00  1.00      2SNS 738
ATOM    540  O   LYS    70      16.950  34.210   7.450  1.00  1.00      2SNS 739
ATOM    541  CB  LYS    70      16.230  34.340   4.460  1.00  1.00      2SNS 740
ATOM    542  CG  LYS    70      14.960  35.210   4.430  1.00  1.00      2SNS 741
ATOM    543  CD  LYS    70      14.640  35.630   3.000  1.00  1.00      2SNS 742
ATOM    544  CE  LYS    70      13.830  36.910   2.930  1.00  1.00      2SNS 743
ATOM    545  NZ  LYS    70      12.920  36.900   1.770  1.00  1.00      2SNS 744
ATOM    546  N   LYS    71      14.810  33.510   7.400  1.00  1.00      2SNS 745
ATOM    547  CA  LYS    71      14.530  33.960   8.770  1.00  1.00      2SNS 746
ATOM    548  C   LYS    71      13.250  33.300   9.290  1.00  1.00      2SNS 747
ATOM    549  O   LYS    71      12.390  32.880   8.480  1.00  1.00      2SNS 748
ATOM    550  CB  LYS    71      14.380  35.470   8.860  1.00  1.00      2SNS 749
ATOM    551  CG  LYS    71      12.980  35.980   8.520  1.00  1.00      2SNS 750
ATOM    552  CD  LYS    71      12.970  37.500   8.490  1.00  1.00      2SNS 751
ATOM    553  CE  LYS    71      11.970  38.030   7.470  1.00  1.00      2SNS 752
ATOM    554  NZ  LYS    71      11.820  39.500   7.590  1.00  1.00      2SNS 753
ATOM    555  N   ILE    72      13.130  33.210  10.590  1.00  1.00      2SNS 754
ATOM    556  CA  ILE    72      11.960  32.570  11.210  1.00  1.00      2SNS 755
ATOM    557  C   ILE    72      11.750  33.140  12.610  1.00  1.00      2SNS 756
ATOM    558  O   ILE    72      12.690  33.580  13.280  1.00  1.00      2SNS 757
ATOM    559  CB  ILE    72      12.140  31.040  11.340  1.00  1.00      2SNS 758
ATOM    560  CG1 ILE    72      12.310  30.340   9.960  1.00  1.00      2SNS 759
ATOM    561  CG2 ILE    72      10.920  30.640  12.150  1.00  1.00      2SNS 760
ATOM    562  CD1 ILE    72      13.320  29.170   9.970  1.00  1.00      2SNS 761
ATOM    563  N   GLU    73      10.500  33.120  13.040  1.00  1.00      2SNS 762
ATOM    564  CA  GLU    73      10.140  33.640  14.370  1.00  1.00      2SNS 763
ATOM    565  C   GLU    73       9.370  32.590  15.150  1.00  1.00      2SNS 764
ATOM    566  O   GLU    73       8.840  31.620  14.570  1.00  1.00      2SNS 765
ATOM    567  CB  GLU    73       9.270  34.920  14.290  1.00  1.00      2SNS 766
ATOM    568  CG  GLU    73       9.460  35.800  13.030  1.00  1.00      2SNS 767
ATOM    569  CD  GLU    73       8.190  36.630  12.610  1.00  1.00      2SNS 768
ATOM    570  OE1 GLU    73       8.020  37.750  12.970  1.00  1.00      2SNS 769
ATOM    571  OE2 GLU    73       7.500  35.920  11.870  1.00  1.00      2SNS 770
ATOM    572  N   VAL    74       9.300  32.780  16.460  1.00  1.00      2SNS 771
ATOM    573  CA  VAL    74       8.590  31.820  17.320  1.00  1.00      2SNS 772
ATOM    574  C   VAL    74       7.480  32.550  18.090  1.00  1.00      2SNS 773
ATOM    575  O   VAL    74       7.690  33.680  18.570  1.00  1.00      2SNS 774
ATOM    576  CB  VAL    74       9.570  31.170  18.290  1.00  1.00      2SNS 775
ATOM    577  CG1 VAL    74      10.310  29.930  17.710  1.00  1.00      2SNS 776
ATOM    578  CG2 VAL    74      10.520  32.160  18.900  1.00  1.00      2SNS 777
ATOM    579  N   GLU    75       6.340  31.910  18.180  1.00  1.00      2SNS 778
ATOM    580  CA  GLU    75       5.190  32.510  18.880  1.00  1.00      2SNS 779
ATOM    581  C   GLU    75       4.850  31.670  20.120  1.00  1.00      2SNS 780
ATOM    582  O   GLU    75       4.470  30.500  20.000  1.00  1.00      2SNS 781
ATOM    583  CB  GLU    75       3.930  32.590  17.960  1.00  1.00      2SNS 782
ATOM    584  CG  GLU    75       2.940  33.730  18.240  1.00  1.00      2SNS 783
ATOM    585  CD  GLU    75       1.640  33.730  17.340  1.00  1.00      2SNS 784
ATOM    586  OE1 GLU    75       1.000  34.710  17.150  1.00  1.00      2SNS 785
ATOM    587  OE2 GLU    75       1.480  32.570  16.910  1.00  1.00      2SNS 786
ATOM    588  N   PHE    76       5.000  32.290  21.270  1.00  1.00      2SNS 787
ATOM    589  CA  PHE    76       4.710  31.590  22.530  1.00  1.00      2SNS 788
ATOM    590  C   PHE    76       3.070  31.730  22.650  1.00  1.00      2SNS 789
ATOM    591  O   PHE    76       2.510  32.810  22.410  1.00  1.00      2SNS 790
ATOM    592  CB  PHE    76       5.390  32.080  23.540  1.00  1.00      2SNS 791
ATOM    593  CG  PHE    76       6.780  31.500  23.620  1.00  1.00      2SNS 792
ATOM    594  CD1 PHE    76       7.840  32.350  23.550  1.00  1.00      2SNS 793
ATOM    595  CD2 PHE    76       6.290  31.140  24.850  1.00  1.00      2SNS 794
ATOM    596  CE1 PHE    76       8.490  32.820  24.730  1.00  1.00      2SNS 795
ATOM    597  CE2 PHE    76       6.930  31.670  26.030  1.00  1.00      2SNS 796
ATOM    598  CZ  PHE    76       8.020  32.460  25.950  1.00  1.00      2SNS 797
ATOM    599  N   ASN    77       2.450  30.670  23.130  1.00  1.00      2SNS 798
ATOM    600  CA  ASN    77       1.010  30.700  23.430  1.00  1.00      2SNS 799
ATOM    601  C   ASN    77        .760  31.540  24.690  1.00  1.00      2SNS 800
ATOM    602  O   ASN    77       1.320  32.630  24.850  1.00  1.00      2SNS 801
ATOM    603  CB  ASN    77        .470  29.270  23.610  1.00  1.00      2SNS 802
ATOM    604  CG  ASN    77       -.920  29.120  23.040  1.00  1.00      2SNS 803
ATOM    605  OD1 ASN    77      -1.420  28.070  22.680  1.00  1.00      2SNS 804
ATOM    606  ND2 ASN    77      -1.570  30.140  23.010  1.00  1.00      2SNS 805
ATOM    607  N   LYS    78       -.080  31.010  25.560  1.00  1.00      2SNS 806
ATOM    608  CA  LYS    78       -.400  31.710  26.810  1.00  1.00      2SNS 807
ATOM    609  C   LYS    78       -.250  30.770  28.000  1.00  1.00      2SNS 808
ATOM    610  O   LYS    78       -.430  31.180  29.160  1.00  1.00      2SNS 809
ATOM    611  CB  LYS    78      -1.820  32.260  26.780  1.00  1.00      2SNS 810
ATOM    612  CG  LYS    78      -2.110  33.210  25.630  1.00  1.00      2SNS 811
ATOM    613  CD  LYS    78      -3.320  34.080  25.940  1.00  1.00      2SNS 812
ATOM    614  CE  LYS    78      -4.600  33.500  25.340  1.00  1.00      2SNS 813
ATOM    615  NZ  LYS    78      -5.550  33.120  26.390  1.00  1.00      2SNS 814
ATOM    616  N   GLY    79        .070  29.520  27.700  1.00  1.00      2SNS 815
ATOM    617  CA  GLY    79        .250  28.510  28.750  1.00  1.00      2SNS 816
ATOM    618  C   GLY    79       1.750  28.370  29.090  1.00  1.00      2SNS 817
ATOM    619  O   GLY    79       2.480  29.360  29.120  1.00  1.00      2SNS 818
ATOM    620  N   GLN    80       2.150  27.140  29.310  1.00  1.00      2SNS 819
ATOM    621  CA  GLN    80       3.560  26.870  29.650  1.00  1.00      2SNS 820
ATOM    622  C   GLN    80       4.440  27.150  28.440  1.00  1.00      2SNS 821
ATOM    623  O   GLN    80       4.030  26.970  27.290  1.00  1.00      2SNS 822
ATOM    624  CB  GLN    80       3.770  25.390  30.080  1.00  1.00      2SNS 823
ATOM    625  CG  GLN    80       2.630  24.730  30.880  1.00  1.00      2SNS 824
ATOM    626  CD  GLN    80       1.180  25.030  30.340  1.00  1.00      2SNS 825
ATOM    627  OE1 GLN    80        .980  25.890  29.530  1.00  1.00      2SNS 826
ATOM    628  NE2 GLN    80        .390  24.250  30.890  1.00  1.00      2SNS 827
ATOM    629  N   ARG    81       5.630  27.570  28.690  1.00  1.00      2SNS 828
ATOM    630  CA  ARG    81       6.580  27.940  27.630  1.00  1.00      2SNS 829
ATOM    631  C   ARG    81       7.270  26.690  27.100  1.00  1.00      2SNS 830
ATOM    632  O   ARG    81       7.710  26.660  25.930  1.00  1.00      2SNS 831
ATOM    633  CB  ARG    81       7.640  28.940  28.150  1.00  1.00      2SNS 832
ATOM    634  CG  ARG    81       7.070  30.290  28.610  1.00  1.00      2SNS 833
ATOM    635  CD  ARG    81       6.490  31.040  27.430  1.00  1.00      2SNS 834
ATOM    636  NE  ARG    81       5.680  32.180  27.870  1.00  1.00      2SNS 835
ATOM    637  CZ  ARG    81       4.390  32.370  27.500  1.00  1.00      2SNS 836
ATOM    638  NH1 ARG    81       3.830  31.590  26.560  1.00  1.00      2SNS 837
ATOM    639  NH2 ARG    81       3.690  33.320  28.080  1.00  1.00      2SNS 838
ATOM    640  N   THR    82       7.370  25.690  27.940  1.00  1.00      2SNS 839
ATOM    641  CA  THR    82       8.020  24.440  27.550  1.00  1.00      2SNS 840
ATOM    642  C   THR    82       7.350  23.260  28.260  1.00  1.00      2SNS 841
ATOM    643  O   THR    82       6.710  23.430  29.300  1.00  1.00      2SNS 842
ATOM    644  CB  THR    82       9.510  24.580  27.880  1.00  1.00      2SNS 843
ATOM    645  OG1 THR    82       9.620  24.080  29.210  1.00  1.00      2SNS 844
ATOM    646  CG2 THR    82       9.980  26.010  27.820  1.00  1.00      2SNS 845
ATOM    647  N   ASP    83       7.520  22.080  27.700  1.00  1.00      2SNS 846
ATOM    648  CA  ASP    83       6.930  20.870  28.280  1.00  1.00      2SNS 847
ATOM    649  C   ASP    83       7.960  20.140  29.120  1.00  1.00      2SNS 848
ATOM    650  O   ASP    83       9.160  20.440  29.050  1.00  1.00      2SNS 849
ATOM    651  CB  ASP    83       6.380  19.970  27.150  1.00  1.00      2SNS 850
ATOM    652  CG  ASP    83       7.500  19.280  26.400  1.00  1.00      2SNS 851
ATOM    653  OD1 ASP    83       8.620  19.080  26.880  1.00  1.00      2SNS 852
ATOM    654  OD2 ASP    83       7.250  18.890  25.300  1.00  1.00      2SNS 853
ATOM    655  N   LYS    84       7.500  19.180  29.880  1.00  1.00      2SNS 854
ATOM    656  CA  LYS    84       8.380  18.380  30.750  1.00  1.00      2SNS 855
ATOM    657  C   LYS    84       9.390  17.630  29.900  1.00  1.00      2SNS 856
ATOM    658  O   LYS    84       9.290  16.410  29.680  1.00  1.00      2SNS 857
ATOM    659  CB  LYS    84       7.600  17.390  31.590  1.00  1.00      2SNS 858
ATOM    660  CG  LYS    84       7.630  15.980  31.060  1.00  1.00      2SNS 859
ATOM    661  CD  LYS    84       6.280  15.300  31.200  1.00  1.00      2SNS 860
ATOM    662  CE  LYS    84       5.980  14.390  30.030  1.00  1.00      2SNS 861
ATOM    663  NZ  LYS    84       4.770  13.580  30.280  1.00  1.00      2SNS 862
ATOM    664  N   TYR    85      10.370  18.380  29.420  1.00  1.00      2SNS 863
ATOM    665  CA  TYR    85      11.420  17.810  28.560  1.00  1.00      2SNS 864
ATOM    666  C   TYR    85      12.490  18.870  28.270  1.00  1.00      2SNS 865
ATOM    667  O   TYR    85      13.670  18.550  28.040  1.00  1.00      2SNS 866
ATOM    668  CB  TYR    85      10.770  17.330  27.260  1.00  1.00      2SNS 867
ATOM    669  CG  TYR    85      10.210  15.900  27.350  1.00  1.00      2SNS 868
ATOM    670  CD1 TYR    85       8.840  15.700  27.160  1.00  1.00      2SNS 869
ATOM    671  CD2 TYR    85      11.020  14.840  27.690  1.00  1.00      2SNS 870
ATOM    672  CE1 TYR    85       8.300  14.350  27.270  1.00  1.00      2SNS 871
ATOM    673  CE2 TYR    85      10.500  13.520  27.800  1.00  1.00      2SNS 872
ATOM    674  CZ  TYR    85       9.120  13.340  27.610  1.00  1.00      2SNS 873
ATOM    675  OH  TYR    85       8.610  12.070  27.730  1.00  1.00      2SNS 874
ATOM    676  N   GLY    86      12.060  20.120  28.290  1.00  1.00      2SNS 875
ATOM    677  CA  GLY    86      12.980  21.230  28.020  1.00  1.00      2SNS 876
ATOM    678  C   GLY    86      12.700  21.780  26.620  1.00  1.00      2SNS 877
ATOM    679  O   GLY    86      13.320  22.760  26.180  1.00  1.00      2SNS 878
ATOM    680  N   ARG    87      11.750  21.140  25.930  1.00  1.00      2SNS 879
ATOM    681  CA  ARG    87      11.380  21.540  24.580  1.00  1.00      2SNS 880
ATOM    682  C   ARG    87      10.200  22.500  24.610  1.00  1.00      2SNS 881
ATOM    683  O   ARG    87       9.090  22.140  25.020  1.00  1.00      2SNS 882
ATOM    684  CB  ARG    87      11.000  20.330  23.700  1.00  1.00      2SNS 883
ATOM    685  CG  ARG    87      11.250  18.950  24.350  1.00  1.00      2SNS 884
ATOM    686  CD  ARG    87      10.760  17.830  23.450  1.00  1.00      2SNS 885
ATOM    687  NE  ARG    87       9.300  17.780  23.400  1.00  1.00      2SNS 886
ATOM    688  CZ  ARG    87       8.600  16.860  22.710  1.00  1.00      2SNS 887
ATOM    689  NH1 ARG    87       7.330  16.560  23.060  1.00  1.00      2SNS 888
ATOM    690  NH2 ARG    87       9.150  16.280  21.650  1.00  1.00      2SNS 889
ATOM    691  N   GLY    88      10.460  23.760  24.240  1.00  1.00      2SNS 890
ATOM    692  CA  GLY    88       9.400  24.770  24.230  1.00  1.00      2SNS 891
ATOM    693  C   GLY    88       8.410  24.490  23.100  1.00  1.00      2SNS 892
ATOM    694  O   GLY    88       8.770  23.910  22.070  1.00  1.00      2SNS 893
ATOM    695  N   LEU    89       7.170  24.900  23.310  1.00  1.00      2SNS 894
ATOM    696  CA  LEU    89       6.120  24.680  22.310  1.00  1.00      2SNS 895
ATOM    697  C   LEU    89       5.620  26.030  21.790  1.00  1.00      2SNS 896
ATOM    698  O   LEU    89       5.270  26.930  22.560  1.00  1.00      2SNS 897
ATOM    699  CB  LEU    89       4.950  23.880  22.920  1.00  1.00      2SNS 898
ATOM    700  CG  LEU    89       5.160  22.970  24.110  1.00  1.00      2SNS 899
ATOM    701  CD1 LEU    89       4.040  23.170  25.100  1.00  1.00      2SNS 900
ATOM    702  CD2 LEU    89       5.230  21.530  23.680  1.00  1.00      2SNS 901
ATOM    703  N   ALA    90       5.590  26.150  20.460  1.00  1.00      2SNS 902
ATOM    704  CA  ALA    90       5.140  27.400  19.840  1.00  1.00      2SNS 903
ATOM    705  C   ALA    90       4.770  27.000  18.340  1.00  1.00      2SNS 904
ATOM    706  O   ALA    90       5.060  25.890  17.890  1.00  1.00      2SNS 905
ATOM    707  CB  ALA    90       6.110  28.570  19.670  1.00  1.00      2SNS 906
ATOM    708  N   TYR    91       4.120  27.930  17.640  1.00  1.00      2SNS 907
ATOM    709  CA  TYR    91       3.710  27.680  16.250  1.00  1.00      2SNS 908
ATOM    710  C   TYR    91       4.820  28.140  15.300  1.00  1.00      2SNS 909
ATOM    711  O   TYR    91       4.550  28.500  14.140  1.00  1.00      2SNS 910
ATOM    712  CB  TYR    91       2.400  28.430  15.980  1.00  1.00      2SNS 911
ATOM    713  CG  TYR    91       1.430  28.390  17.160  1.00  1.00      2SNS 912
ATOM    714  CD1 TYR    91        .390  27.450  17.150  1.00  1.00      2SNS 913
ATOM    715  CD2 TYR    91       1.520  29.290  18.190  1.00  1.00      2SNS 914
ATOM    716  CE1 TYR    91       -.540  27.410  18.270  1.00  1.00      2SNS 915
ATOM    717  CE2 TYR    91        .610  29.270  19.290  1.00  1.00      2SNS 916
ATOM    718  CZ  TYR    91       -.420  28.330  19.250  1.00  1.00      2SNS 917
ATOM    719  OH  TYR    91      -1.320  28.310  20.290  1.00  1.00      2SNS 918
ATOM    720  N   ILE    92       6.040  28.090  15.790  1.00  1.00      2SNS 919
ATOM    721  CA  ILE    92       7.190  28.510  14.980  1.00  1.00      2SNS 920
ATOM    722  C   ILE    92       6.700  29.010  13.610  1.00  1.00      2SNS 921
ATOM    723  O   ILE    92       5.980  28.310  12.890  1.00  1.00      2SNS 922
ATOM    724  CB  ILE    92       8.180  27.330  14.730  1.00  1.00      2SNS 923
ATOM    725  CG1 ILE    92       8.810  26.800  16.040  1.00  1.00      2SNS 924
ATOM    726  CG2 ILE    92       9.130  27.930  13.700  1.00  1.00      2SNS 925
ATOM    727  CD1 ILE    92       8.030  25.650  16.710  1.00  1.00      2SNS 926
ATOM    728  N   TYR    93       7.120  30.220  13.290  1.00  1.00      2SNS 927
ATOM    729  CA  TYR    93       6.720  30.840  12.020  1.00  1.00      2SNS 928
ATOM    730  C   TYR    93       7.910  30.900  11.060  1.00  1.00      2SNS 929
ATOM    731  O   TYR    93       9.060  31.140  11.480  1.00  1.00      2SNS 930
ATOM    732  CB  TYR    93       6.130  32.230  12.280  1.00  1.00      2SNS 931
ATOM    733  CG  TYR    93       4.730  32.180  12.910  1.00  1.00      2SNS 932
ATOM    734  CD1 TYR    93       3.630  32.190  12.020  1.00  1.00      2SNS 933
ATOM    735  CD2 TYR    93       4.540  32.210  14.250  1.00  1.00      2SNS 934
ATOM    736  CE1 TYR    93       2.290  32.150  12.600  1.00  1.00      2SNS 935
ATOM    737  CE2 TYR    93       3.230  32.180  14.820  1.00  1.00      2SNS 936
ATOM    738  CZ  TYR    93       2.140  32.180  13.940  1.00  1.00      2SNS 937
ATOM    739  OH  TYR    93        .870  32.180  14.480  1.00  1.00      2SNS 938
ATOM    740  N   ALA    94       7.630  30.710   9.790  1.00  1.00      2SNS 939
ATOM    741  CA  ALA    94       8.700  30.730   8.770  1.00  1.00      2SNS 940
ATOM    742  C   ALA    94       8.230  31.540   7.560  1.00  1.00      2SNS 941
ATOM    743  O   ALA    94       7.530  31.020   6.670  1.00  1.00      2SNS 942
ATOM    744  CB  ALA    94       8.950  29.300   8.250  1.00  1.00      2SNS 943
ATOM    745  N   ASP    95       8.630  32.800   7.520  1.00  1.00      2SNS 944
ATOM    746  CA  ASP    95       8.250  33.680   6.430  1.00  1.00      2SNS 945
ATOM    747  C   ASP    95       6.740  33.930   6.450  1.00  1.00      2SNS 946
ATOM    748  O   ASP    95       6.110  34.160   5.410  1.00  1.00      2SNS 947
ATOM    749  CB  ASP    95       8.680  33.060   5.080  1.00  1.00      2SNS 948
ATOM    750  CG  ASP    95      10.120  33.360   4.770  1.00  1.00      2SNS 949
ATOM    751  OD1 ASP    95      10.970  32.510   4.520  1.00  1.00      2SNS 950
ATOM    752  OD2 ASP    95      10.420  34.520   4.730  1.00  1.00      2SNS 951
ATOM    753  N   GLY    96       6.190  33.900   7.640  1.00  1.00      2SNS 952
ATOM    754  CA  GLY    96       4.740  34.110   7.820  1.00  1.00      2SNS 953
ATOM    755  C   GLY    96       3.980  32.810   7.550  1.00  1.00      2SNS 954
ATOM    756  O   GLY    96       2.750  32.790   7.500  1.00  1.00      2SNS 955
ATOM    757  N   LYS    97       4.730  31.740   7.370  1.00  1.00      2SNS 956
ATOM    758  CA  LYS    97       4.140  30.430   7.090  1.00  1.00      2SNS 957
ATOM    759  C   LYS    97       4.070  29.610   8.390  1.00  1.00      2SNS 958
ATOM    760  O   LYS    97       5.110  29.300   8.990  1.00  1.00      2SNS 959
ATOM    761  CB  LYS    97       4.950  29.660   6.050  1.00  1.00      2SNS 960
ATOM    762  CG  LYS    97       4.220  29.370   4.740  1.00  1.00      2SNS 961
ATOM    763  CD  LYS    97       4.700  30.280   3.610  1.00  1.00      2SNS 962
ATOM    764  CE  LYS    97       4.190  31.700   3.770  1.00  1.00      2SNS 963
ATOM    765  NZ  LYS    97       3.990  32.020   5.200  1.00  1.00      2SNS 964
ATOM    766  N   MET    98       2.860  29.280   8.780  1.00  1.00      2SNS 965
ATOM    767  CA  MET    98       2.650  28.500  10.010  1.00  1.00      2SNS 966
ATOM    768  C   MET    98       3.050  27.050   9.770  1.00  1.00      2SNS 967
ATOM    769  O   MET    98       2.230  26.230   9.300  1.00  1.00      2SNS 968
ATOM    770  CB  MET    98       1.170  28.590  10.460  1.00  1.00      2SNS 969
ATOM    771  CG  MET    98       1.030  29.420  11.710  1.00  1.00      2SNS 970
ATOM    772  SD  MET    98        .480  28.420  13.090  1.00  1.00      2SNS 971
ATOM    773  CE  MET    98      -1.080  29.210  13.390  1.00  1.00      2SNS 972
ATOM    774  N   VAL    99       4.290  26.730  10.090  1.00  1.00      2SNS 973
ATOM    775  CA  VAL    99       4.790  25.370   9.890  1.00  1.00      2SNS 974
ATOM    776  C   VAL    99       3.790  24.360  10.450  1.00  1.00      2SNS 975
ATOM    777  O   VAL    99       3.330  23.450   9.740  1.00  1.00      2SNS 976
ATOM    778  CB  VAL    99       6.140  25.210  10.580  1.00  1.00      2SNS 977
ATOM    779  CG1 VAL    99       6.870  23.870  10.280  1.00  1.00      2SNS 978
ATOM    780  CG2 VAL    99       7.030  26.400  10.360  1.00  1.00      2SNS 979
ATOM    781  N   ASN   100       3.450  24.530  11.710  1.00  1.00      2SNS 980
ATOM    782  CA  ASN   100       2.500  23.630  12.370  1.00  1.00      2SNS 981
ATOM    783  C   ASN   100       1.230  23.490  11.520  1.00  1.00      2SNS 982
ATOM    784  O   ASN   100        .770  22.380  11.250  1.00  1.00      2SNS 983
ATOM    785  CB  ASN   100       2.150  24.170  13.780  1.00  1.00      2SNS 984
ATOM    786  CG  ASN   100       3.160  25.200  14.230  1.00  1.00      2SNS 985
ATOM    787  OD1 ASN   100       3.980  25.730  13.510  1.00  1.00      2SNS 986
ATOM    788  ND2 ASN   100       3.070  25.530  15.390  1.00  1.00      2SNS 987
ATOM    789  N   GLU   101        .700  24.620  11.090  1.00  1.00      2SNS 988
ATOM    790  CA  GLU   101       -.510  24.640  10.270  1.00  1.00      2SNS 989
ATOM    791  C   GLU   101       -.150  24.230   8.840  1.00  1.00      2SNS 990
ATOM    792  O   GLU   101       -.870  23.450   8.210  1.00  1.00      2SNS 991
ATOM    793  CB  GLU   101      -1.180  26.030  10.250  1.00  1.00      2SNS 992
ATOM    794  CG  GLU   101       -.900  26.900   9.010  1.00  1.00      2SNS 993
ATOM    795  CD  GLU   101      -1.930  26.730   7.820  1.00  1.00      2SNS 994
ATOM    796  OE1 GLU   101      -2.850  25.980   7.890  1.00  1.00      2SNS 995
ATOM    797  OE2 GLU   101      -1.590  27.480   6.920  1.00  1.00      2SNS 996
ATOM    798  N   ALA   102        .930  24.790   8.340  1.00  1.00      2SNS 997
ATOM    799  CA  ALA   102       1.430  24.420   7.020  1.00  1.00      2SNS 998
ATOM    800  C   ALA   102       1.450  22.900   6.880  1.00  1.00      2SNS 999
ATOM    801  O   ALA   102        .920  22.340   5.910  1.00  1.00      2SNS1000
ATOM    802  CB  ALA   102       2.890  24.890   6.860  1.00  1.00      2SNS1001
ATOM    803  N   LEU   103       2.050  22.250   7.860  1.00  1.00      2SNS1002
ATOM    804  CA  LEU   103       2.150  20.790   7.840  1.00  1.00      2SNS1003
ATOM    805  C   LEU   103        .750  20.180   7.970  1.00  1.00      2SNS1004
ATOM    806  O   LEU   103        .470  19.110   7.430  1.00  1.00      2SNS1005
ATOM    807  CB  LEU   103       3.040  20.300   8.990  1.00  1.00      2SNS1006
ATOM    808  CG  LEU   103       4.400  19.730   8.650  1.00  1.00      2SNS1007
ATOM    809  CD1 LEU   103       4.830  20.230   7.290  1.00  1.00      2SNS1008
ATOM    810  CD2 LEU   103       5.430  20.140   9.680  1.00  1.00      2SNS1009
ATOM    811  N   VAL   104       -.110  20.870   8.690  1.00  1.00      2SNS1010
ATOM    812  CA  VAL   104      -1.480  20.390   8.900  1.00  1.00      2SNS1011
ATOM    813  C   VAL   104      -2.260  20.490   7.590  1.00  1.00      2SNS1012
ATOM    814  O   VAL   104      -2.940  19.550   7.190  1.00  1.00      2SNS1013
ATOM    815  CB  VAL   104      -2.140  21.220   9.990  1.00  1.00      2SNS1014
ATOM    816  CG1 VAL   104      -3.600  20.800  10.320  1.00  1.00      2SNS1015
ATOM    817  CG2 VAL   104      -1.290  21.340  11.230  1.00  1.00      2SNS1016
ATOM    818  N   ARG   105      -2.140  21.640   6.940  1.00  1.00      2SNS1017
ATOM    819  CA  ARG   105      -2.850  21.870   5.680  1.00  1.00      2SNS1018
ATOM    820  C   ARG   105      -2.360  20.870   4.630  1.00  1.00      2SNS1019
ATOM    821  O   ARG   105      -2.970  20.700   3.570  1.00  1.00      2SNS1020
ATOM    822  CB  ARG   105      -2.620  23.300   5.150  1.00  1.00      2SNS1021
ATOM    823  CG  ARG   105      -3.910  24.050   4.780  1.00  1.00      2SNS1022
ATOM    824  CD  ARG   105      -4.060  24.110   3.270  1.00  1.00      2SNS1023
ATOM    825  NE  ARG   105      -5.450  23.820   2.870  1.00  1.00      2SNS1024
ATOM    826  CZ  ARG   105      -5.780  22.940   1.890  1.00  1.00      2SNS1025
ATOM    827  NH1 ARG   105      -5.190  21.740   1.830  1.00  1.00      2SNS1026
ATOM    828  NH2 ARG   105      -6.690  23.280   1.010  1.00  1.00      2SNS1027
ATOM    829  N   GLN   106      -1.240  20.230   4.940  1.00  1.00      2SNS1028
ATOM    830  CA  GLN   106       -.660  19.240   4.020  1.00  1.00      2SNS1029
ATOM    831  C   GLN   106       -.880  17.730   4.170  1.00  1.00      2SNS1030
ATOM    832  O   GLN   106       -.500  16.950   3.300  1.00  1.00      2SNS1031
ATOM    833  CB  GLN   106        .870  19.520   4.040  1.00  1.00      2SNS1032
ATOM    834  CG  GLN   106       1.390  20.590   3.060  1.00  1.00      2SNS1033
ATOM    835  CD  GLN   106        .790  20.500   1.610  1.00  1.00      2SNS1034
ATOM    836  AE1 GLN   106        .300  19.500   1.180  1.00  1.00      2SNS1035
ATOM    837  AE2 GLN   106        .930  21.610   1.070  1.00  1.00      2SNS1036
ATOM    838  N   GLY   107      -1.500  17.360   5.280  1.00  1.00      2SNS1037
ATOM    839  CA  GLY   107      -1.770  15.950   5.550  1.00  1.00      2SNS1038
ATOM    840  C   GLY   107       -.520  15.290   6.120  1.00  1.00      2SNS1039
ATOM    841  O   GLY   107       -.400  14.050   6.140  1.00  1.00      2SNS1040
ATOM    842  N   LEU   108        .390  16.110   6.580  1.00  1.00      2SNS1041
ATOM    843  CA  LEU   108       1.640  15.610   7.150  1.00  1.00      2SNS1042
ATOM    844  C   LEU   108       1.570  15.640   8.680  1.00  1.00      2SNS1043
ATOM    845  O   LEU   108       2.510  15.220   9.370  1.00  1.00      2SNS1044
ATOM    846  CB  LEU   108       2.840  16.450   6.660  1.00  1.00      2SNS1045
ATOM    847  CG  LEU   108       3.080  16.530   5.160  1.00  1.00      2SNS1046
ATOM    848  CD1 LEU   108       4.550  16.800   4.910  1.00  1.00      2SNS1047
ATOM    849  CD2 LEU   108       2.670  15.240   4.490  1.00  1.00      2SNS1048
ATOM    850  N   ALA   109        .460  16.140   9.180  1.00  1.00      2SNS1049
ATOM    851  CA  ALA   109        .260  16.240  10.630  1.00  1.00      2SNS1050
ATOM    852  C   ALA   109      -1.170  16.170  11.170  1.00  1.00      2SNS1051
ATOM    853  O   ALA   109      -2.140  16.320  10.410  1.00  1.00      2SNS1052
ATOM    854  CB  ALA   109        .610  17.730  10.520  1.00  1.00      2SNS1053
ATOM    855  N   LYS   110      -1.280  15.940  12.460  1.00  1.00      2SNS1054
ATOM    856  CA  LYS   110      -2.600  15.850  13.100  1.00  1.00      2SNS1055
ATOM    857  C   LYS   110      -2.680  16.840  14.260  1.00  1.00      2SNS1056
ATOM    858  O   LYS   110      -1.650  17.220  14.840  1.00  1.00      2SNS1057
ATOM    859  CB  LYS   110      -2.870  14.450  13.630  1.00  1.00      2SNS1058
ATOM    860  CG  LYS   110      -4.330  14.090  13.800  1.00  1.00      2SNS1059
ATOM    861  CD  LYS   110      -4.470  12.620  14.220  1.00  1.00      2SNS1060
ATOM    862  CE  LYS   110      -3.130  11.920  14.210  1.00  1.00      2SNS1061
ATOM    863  NZ  LYS   110      -2.230  12.480  13.180  1.00  1.00      2SNS1062
ATOM    864  N   VAL   111      -3.900  17.250  14.560  1.00  1.00      2SNS1063
ATOM    865  CA  VAL   111      -4.120  18.200  15.650  1.00  1.00      2SNS1064
ATOM    866  C   VAL   111      -4.090  17.470  17.000  1.00  1.00      2SNS1065
ATOM    867  O   VAL   111      -5.040  16.770  17.360  1.00  1.00      2SNS1066
ATOM    868  CB  VAL   111      -5.450  18.920  15.460  1.00  1.00      2SNS1067
ATOM    869  CG1 VAL   111      -6.240  18.490  14.190  1.00  1.00      2SNS1068
ATOM    870  CG2 VAL   111      -6.300  18.880  16.700  1.00  1.00      2SNS1069
ATOM    871  N   ALA   112      -2.990  17.650  17.710  1.00  1.00      2SNS1070
ATOM    872  CA  ALA   112      -2.840  16.980  19.010  1.00  1.00      2SNS1071
ATOM    873  C   ALA   112      -2.460  18.010  20.080  1.00  1.00      2SNS1072
ATOM    874  O   ALA   112      -1.780  19.010  19.790  1.00  1.00      2SNS1073
ATOM    875  CB  ALA   112      -1.660  16.000  18.950  1.00  1.00      2SNS1074
ATOM    876  N   TYR   113      -2.920  17.760  21.280  1.00  1.00      2SNS1075
ATOM    877  CA  TYR   113      -2.620  18.660  22.410  1.00  1.00      2SNS1076
ATOM    878  C   TYR   113      -3.110  20.070  22.070  1.00  1.00      2SNS1077
ATOM    879  O   TYR   113      -2.510  20.780  21.250  1.00  1.00      2SNS1078
ATOM    880  CB  TYR   113      -1.110  18.640  22.680  1.00  1.00      2SNS1079
ATOM    881  CG  TYR   113       -.430  17.370  22.120  1.00  1.00      2SNS1080
ATOM    882  CD1 TYR   113       -.440  17.180  20.710  1.00  1.00      2SNS1081
ATOM    883  CD2 TYR   113        .100  16.430  22.940  1.00  1.00      2SNS1082
ATOM    884  CE1 TYR   113        .180  15.980  20.190  1.00  1.00      2SNS1083
ATOM    885  CE2 TYR   113        .710  15.250  22.430  1.00  1.00      2SNS1084
ATOM    886  CZ  TYR   113        .690  15.070  21.040  1.00  1.00      2SNS1085
ATOM    887  OH  TYR   113       1.270  13.920  20.540  1.00  1.00      2SNS1086
ATOM    888  N   VAL   114      -4.200  20.460  22.710  1.00  1.00      2SNS1087
ATOM    889  CA  VAL   114      -4.780  21.790  22.480  1.00  1.00      2SNS1088
ATOM    890  C   VAL   114      -4.600  22.650  23.730  1.00  1.00      2SNS1089
ATOM    891  O   VAL   114      -4.890  23.860  23.710  1.00  1.00      2SNS1090
ATOM    892  CB  VAL   114      -6.250  21.660  22.110  1.00  1.00      2SNS1091
ATOM    893  CG1 VAL   114      -6.740  20.200  21.910  1.00  1.00      2SNS1092
ATOM    894  CG2 VAL   114      -7.140  22.430  23.040  1.00  1.00      2SNS1093
ATOM    895  N   TYR   115      -4.120  22.010  24.780  1.00  1.00      2SNS1094
ATOM    896  CA  TYR   115      -3.900  22.700  26.040  1.00  1.00      2SNS1095
ATOM    897  C   TYR   115      -4.560  24.040  26.430  1.00  1.00      2SNS1096
ATOM    898  O   TYR   115      -4.610  24.980  25.620  1.00  1.00      2SNS1097
ATOM    899  CB  TYR   115      -2.470  22.590  26.630  1.00  1.00      2SNS1098
ATOM    900  CG  TYR   115      -1.970  21.140  26.610  1.00  1.00      2SNS1099
ATOM    901  CD1 TYR   115      -1.720  20.510  27.840  1.00  1.00      2SNS1100
ATOM    902  CD2 TYR   115      -1.650  20.510  25.430  1.00  1.00      2SNS1101
ATOM    903  CE1 TYR   115      -1.190  19.160  27.820  1.00  1.00      2SNS1102
ATOM    904  CE2 TYR   115      -1.130  19.180  25.420  1.00  1.00      2SNS1103
ATOM    905  CZ  TYR   115       -.890  18.560  26.640  1.00  1.00      2SNS1104
ATOM    906  OH  TYR   115       -.390  17.300  26.640  1.00  1.00      2SNS1105
ATOM    907  N   LYS   116      -5.060  24.070  27.640  1.00  1.00      2SNS1106
ATOM    908  CA  LYS   116      -5.770  25.280  28.160  1.00  1.00      2SNS1107
ATOM    909  C   LYS   116      -4.860  26.110  29.050  1.00  1.00      2SNS1108
ATOM    910  O   LYS   116      -4.430  25.660  30.120  1.00  1.00      2SNS1109
ATOM    911  CB  LYS   116      -6.980  24.990  28.950  1.00  1.00      2SNS1110
ATOM    912  CG  LYS   116      -8.280  25.180  28.200  1.00  1.00      2SNS1111
ATOM    913  CD  LYS   116      -8.220  24.550  26.810  1.00  1.00      2SNS1112
ATOM    914  CE  LYS   116      -9.450  23.740  26.490  1.00  1.00      2SNS1113
ATOM    915  NZ  LYS   116     -10.230  23.440  27.710  1.00  1.00      2SNS1114
ATOM    916  N   PRO   117      -4.530  27.320  28.620  1.00  1.00      2SNS1115
ATOM    917  CA  PRO   117      -5.070  27.820  27.350  1.00  1.00      2SNS1116
ATOM    918  C   PRO   117      -3.940  27.990  26.340  1.00  1.00      2SNS1117
ATOM    919  O   PRO   117      -3.930  28.930  25.540  1.00  1.00      2SNS1118
ATOM    920  CB  PRO   117      -5.740  29.110  27.710  1.00  1.00      2SNS1119
ATOM    921  CG  PRO   117      -5.050  29.600  28.960  1.00  1.00      2SNS1120
ATOM    922  CD  PRO   117      -4.620  28.320  29.690  1.00  1.00      2SNS1121
ATOM    923  N   ASN   118      -2.980  27.070  26.390  1.00  1.00      2SNS1122
ATOM    924  CA  ASN   118      -1.840  27.120  25.470  1.00  1.00      2SNS1123
ATOM    925  C   ASN   118      -2.260  26.600  24.100  1.00  1.00      2SNS1124
ATOM    926  O   ASN   118      -1.600  25.720  23.530  1.00  1.00      2SNS1125
ATOM    927  CB  ASN   118       -.680  26.280  26.050  1.00  1.00      2SNS1126
ATOM    928  CG  ASN   118        .400  27.170  26.610  1.00  1.00      2SNS1127
ATOM    929  OD1 ASN   118        .320  28.380  26.730  1.00  1.00      2SNS1128
ATOM    930  ND2 ASN   118       1.370  26.600  27.040  1.00  1.00      2SNS1129
ATOM    931  N   ASN   119      -3.350  27.150  23.590  1.00  1.00      2SNS1130
ATOM    932  CA  ASN   119      -3.860  26.740  22.270  1.00  1.00      2SNS1131
ATOM    933  C   ASN   119      -4.620  27.900  21.630  1.00  1.00      2SNS1132
ATOM    934  O   ASN   119      -5.750  27.740  21.170  1.00  1.00      2SNS1133
ATOM    935  CB  ASN   119      -4.770  25.510  22.430  1.00  1.00      2SNS1134
ATOM    936  CG  ASN   119      -5.980  25.820  23.270  1.00  1.00      2SNS1135
ATOM    937  AD1 ASN   119      -6.970  26.400  22.870  1.00  1.00      2SNS1136
ATOM    938  AD2 ASN   119      -5.950  25.410  24.400  1.00  1.00      2SNS1137
ATOM    939  N   THR   120      -3.980  29.050  21.610  1.00  1.00      2SNS1138
ATOM    940  CA  THR   120      -4.590  30.240  21.010  1.00  1.00      2SNS1139
ATOM    941  C   THR   120      -4.410  30.190  19.480  1.00  1.00      2SNS1140
ATOM    942  O   THR   120      -3.890  31.140  18.870  1.00  1.00      2SNS1141
ATOM    943  CB  THR   120      -3.930  31.470  21.640  1.00  1.00      2SNS1142
ATOM    944  OG1 THR   120      -4.680  31.700  22.830  1.00  1.00      2SNS1143
ATOM    945  CG2 THR   120      -3.980  32.690  20.750  1.00  1.00      2SNS1144
ATOM    946  N   HIS   121      -4.820  29.070  18.910  1.00  1.00      2SNS1145
ATOM    947  CA  HIS   121      -4.700  28.900  17.450  1.00  1.00      2SNS1146
ATOM    948  C   HIS   121      -5.450  27.630  17.040  1.00  1.00      2SNS1147
ATOM    949  O   HIS   121      -5.290  27.140  15.910  1.00  1.00      2SNS1148
ATOM    950  CB  HIS   121      -3.230  28.820  17.080  1.00  1.00      2SNS1149
ATOM    951  CG  HIS   121      -2.610  30.110  16.590  1.00  1.00      2SNS1150
ATOM    952  ND1 HIS   121      -3.380  31.110  16.000  1.00  1.00      2SNS1151
ATOM    953  CD2 HIS   121      -1.330  30.560  16.590  1.00  1.00      2SNS1152
ATOM    954  CE1 HIS   121      -2.580  32.090  15.660  1.00  1.00      2SNS1153
ATOM    955  NE2 HIS   121      -1.350  31.800  16.030  1.00  1.00      2SNS1154
ATOM    956  N   GLU   122      -6.260  27.130  17.950  1.00  1.00      2SNS1155
ATOM    957  CA  GLU   122      -7.030  25.910  17.680  1.00  1.00      2SNS1156
ATOM    958  C   GLU   122      -7.660  25.990  16.270  1.00  1.00      2SNS1157
ATOM    959  O   GLU   122      -6.990  25.700  15.270  1.00  1.00      2SNS1158
ATOM    960  CB  GLU   122      -8.180  25.700  18.710  1.00  1.00      2SNS1159
ATOM    961  CG  GLU   122      -7.820  24.890  19.970  1.00  1.00      2SNS1160
ATOM    962  CD  GLU   122      -8.340  23.410  20.000  1.00  1.00      2SNS1161
ATOM    963  OE1 GLU   122      -8.250  22.730  20.970  1.00  1.00      2SNS1162
ATOM    964  OE2 GLU   122      -8.800  23.150  18.880  1.00  1.00      2SNS1163
ATOM    965  N   GLN   123      -8.910  26.380  16.230  1.00  1.00      2SNS1164
ATOM    966  CA  GLN   123      -9.620  26.500  14.950  1.00  1.00      2SNS1165
ATOM    967  C   GLN   123      -9.080  26.620  13.620  1.00  1.00      2SNS1166
ATOM    968  O   GLN   123      -9.450  26.100  12.560  1.00  1.00      2SNS1167
ATOM    969  CB  GLN   123     -10.930  27.560  15.040  1.00  1.00      2SNS1168
ATOM    970  CG  GLN   123     -11.570  27.760  16.430  1.00  1.00      2SNS1169
ATOM    971  CD  GLN   123     -11.660  26.450  17.320  1.00  1.00      2SNS1170
ATOM    972  AE1 GLN   123     -10.740  25.710  17.430  1.00  1.00      2SNS1171
ATOM    973  AE2 GLN   123     -12.790  26.410  17.820  1.00  1.00      2SNS1172
ATOM    974  N   HIS   124      -8.020  27.380  13.730  1.00  1.00      2SNS1173
ATOM    975  CA  HIS   124      -7.190  27.680  12.540  1.00  1.00      2SNS1174
ATOM    976  C   HIS   124      -6.710  26.390  11.870  1.00  1.00      2SNS1175
ATOM    977  O   HIS   124      -7.180  26.040  10.780  1.00  1.00      2SNS1176
ATOM    978  CB  HIS   124      -6.040  28.680  12.690  1.00  1.00      2SNS1177
ATOM    979  CG  HIS   124      -5.360  29.060  11.400  1.00  1.00      2SNS1178
ATOM    980  ND1 HIS   124      -6.010  29.780  10.410  1.00  1.00      2SNS1179
ATOM    981  CD2 HIS   124      -4.120  28.800  10.930  1.00  1.00      2SNS1180
ATOM    982  CE1 HIS   124      -5.180  29.940   9.400  1.00  1.00      2SNS1181
ATOM    983  NE2 HIS   124      -4.030  29.370   9.700  1.00  1.00      2SNS1182
ATOM    984  N   LEU   125      -5.790  25.710  12.530  1.00  1.00      2SNS1183
ATOM    985  CA  LEU   125      -5.250  24.450  11.990  1.00  1.00      2SNS1184
ATOM    986  C   LEU   125      -6.370  23.410  11.870  1.00  1.00      2SNS1185
ATOM    987  O   LEU   125      -6.230  22.420  11.140  1.00  1.00      2SNS1186
ATOM    988  CB  LEU   125      -4.120  23.930  12.910  1.00  1.00      2SNS1187
ATOM    989  CG  LEU   125      -3.030  24.890  13.290  1.00  1.00      2SNS1188
ATOM    990  CD1 LEU   125      -2.780  25.870  12.170  1.00  1.00      2SNS1189
ATOM    991  CD2 LEU   125      -3.400  25.620  14.560  1.00  1.00      2SNS1190
ATOM    992  N   ARG   126      -7.460  23.660  12.570  1.00  1.00      2SNS1191
ATOM    993  CA  ARG   126      -8.610  22.740  12.550  1.00  1.00      2SNS1192
ATOM    994  C   ARG   126      -9.240  22.750  11.160  1.00  1.00      2SNS1193
ATOM    995  O   ARG   126      -9.430  21.690  10.550  1.00  1.00      2SNS1194
ATOM    996  CB  ARG   126      -9.670  23.150  13.590  1.00  1.00      2SNS1195
ATOM    997  CG  ARG   126      -9.110  23.330  15.020  1.00  1.00      2SNS1196
ATOM    998  CD  ARG   126      -9.100  22.000  15.750  1.00  1.00      2SNS1197
ATOM    999  NE  ARG   126      -9.060  22.200  17.200  1.00  1.00      2SNS1198
ATOM   1000  CZ  ARG   126      -9.180  21.180  18.090  1.00  1.00      2SNS1199
ATOM   1001  NH1 ARG   126      -9.360  19.910  17.670  1.00  1.00      2SNS1200
ATOM   1002  NH2 ARG   126      -9.120  21.440  19.370  1.00  1.00      2SNS1201
ATOM   1003  N   LYS   127      -9.570  23.940  10.690  1.00  1.00      2SNS1202
ATOM   1004  CA  LYS   127     -10.200  24.080   9.360  1.00  1.00      2SNS1203
ATOM   1005  C   LYS   127      -9.290  23.470   8.300  1.00  1.00      2SNS1204
ATOM   1006  O   LYS   127      -9.760  22.830   7.340  1.00  1.00      2SNS1205
ATOM   1007  CB  LYS   127     -10.460  25.550   9.020  1.00  1.00      2SNS1206
ATOM   1008  CG  LYS   127     -11.600  26.160   9.800  1.00  1.00      2SNS1207
ATOM   1009  CD  LYS   127     -11.240  27.550  10.310  1.00  1.00      2SNS1208
ATOM   1010  CE  LYS   127     -10.620  28.400   9.210  1.00  1.00      2SNS1209
ATOM   1011  NZ  LYS   127      -9.160  28.190   9.140  1.00  1.00      2SNS1210
ATOM   1012  N   SER   128      -7.990  23.680   8.470  1.00  1.00      2SNS1211
ATOM   1013  CA  SER   128      -7.020  23.140   7.510  1.00  1.00      2SNS1212
ATOM   1014  C   SER   128      -7.090  21.620   7.460  1.00  1.00      2SNS1213
ATOM   1015  O   SER   128      -7.270  21.020   6.390  1.00  1.00      2SNS1214
ATOM   1016  CB  SER   128      -5.620  23.570   7.890  1.00  1.00      2SNS1215
ATOM   1017  OG  SER   128      -5.510  24.980   8.020  1.00  1.00      2SNS1216
ATOM   1018  N   GLU   129      -6.960  21.010   8.620  1.00  1.00      2SNS1217
ATOM   1019  CA  GLU   129      -7.000  19.540   8.710  1.00  1.00      2SNS1218
ATOM   1020  C   GLU   129      -8.250  19.020   8.010  1.00  1.00      2SNS1219
ATOM   1021  O   GLU   129      -8.250  17.920   7.440  1.00  1.00      2SNS1220
ATOM   1022  CB  GLU   129      -7.010  19.050  10.190  1.00  1.00      2SNS1221
ATOM   1023  CG  GLU   129      -6.060  17.890  10.540  1.00  1.00      2SNS1222
ATOM   1024  CD  GLU   129      -6.290  17.250  11.970  1.00  1.00      2SNS1223
ATOM   1025  OE1 GLU   129      -5.470  16.530  12.460  1.00  1.00      2SNS1224
ATOM   1026  OE2 GLU   129      -7.370  17.640  12.390  1.00  1.00      2SNS1225
ATOM   1027  N   ALA   130      -9.310  19.800   8.070  1.00  1.00      2SNS1226
ATOM   1028  CA  ALA   130     -10.580  19.410   7.460  1.00  1.00      2SNS1227
ATOM   1029  C   ALA   130     -10.450  19.480   5.930  1.00  1.00      2SNS1228
ATOM   1030  O   ALA   130     -11.050  18.670   5.200  1.00  1.00      2SNS1229
ATOM   1031  CB  ALA   130     -11.680  20.430   7.840  1.00  1.00      2SNS1230
ATOM   1032  N   GLN   131      -9.680  20.430   5.460  1.00  1.00      2SNS1231
ATOM   1033  CA  GLN   131      -9.480  20.610   4.030  1.00  1.00      2SNS1232
ATOM   1034  C   GLN   131      -8.550  19.500   3.500  1.00  1.00      2SNS1233
ATOM   1035  O   GLN   131      -8.810  18.930   2.440  1.00  1.00      2SNS1234
ATOM   1036  CB  GLN   131      -8.830  21.990   3.700  1.00  1.00      2SNS1235
ATOM   1037  CG  GLN   131      -8.740  22.370   2.210  1.00  1.00      2SNS1236
ATOM   1038  CD  GLN   131     -10.140  22.600   1.500  1.00  1.00      2SNS1237
ATOM   1039  OE1 GLN   131      -9.930  22.750    .290  1.00  1.00      2SNS1238
ATOM   1040  NE2 GLN   131     -11.160  22.600   2.110  1.00  1.00      2SNS1239
ATOM   1041  N   ALA   132      -7.510  19.230   4.250  1.00  1.00      2SNS1240
ATOM   1042  CA  ALA   132      -6.550  18.190   3.860  1.00  1.00      2SNS1241
ATOM   1043  C   ALA   132      -7.180  16.810   4.030  1.00  1.00      2SNS1242
ATOM   1044  O   ALA   132      -6.610  15.790   3.640  1.00  1.00      2SNS1243
ATOM   1045  CB  ALA   132      -5.330  18.230   4.790  1.00  1.00      2SNS1244
ATOM   1046  N   LYS   133      -8.360  16.790   4.630  1.00  1.00      2SNS1245
ATOM   1047  CA  LYS   133      -9.070  15.540   4.870  1.00  1.00      2SNS1246
ATOM   1048  C   LYS   133     -10.260  15.420   3.920  1.00  1.00      2SNS1247
ATOM   1049  O   LYS   133     -10.670  14.310   3.540  1.00  1.00      2SNS1248
ATOM   1050  CB  LYS   133      -9.570  15.440   6.310  1.00  1.00      2SNS1249
ATOM   1051  CG  LYS   133      -9.280  14.120   6.970  1.00  1.00      2SNS1250
ATOM   1052  CD  LYS   133     -10.360  13.750   7.980  1.00  1.00      2SNS1251
ATOM   1053  CE  LYS   133      -9.830  13.750   9.400  1.00  1.00      2SNS1252
ATOM   1054  NZ  LYS   133     -10.830  13.150  10.320  1.00  1.00      2SNS1253
ATOM   1055  N   LYS   134     -10.800  16.560   3.530  1.00  1.00      2SNS1254
ATOM   1056  CA  LYS   134     -11.950  16.600   2.620  1.00  1.00      2SNS1255
ATOM   1057  C   LYS   134     -11.510  16.200   1.210  1.00  1.00      2SNS1256
ATOM   1058  O   LYS   134     -12.330  15.890    .350  1.00  1.00      2SNS1257
ATOM   1059  CB  LYS   134     -12.580  17.980   2.590  1.00  1.00      2SNS1258
ATOM   1060  CG  LYS   134     -11.660  19.090   2.140  1.00  1.00      2SNS1259
ATOM   1061  CD  LYS   134     -12.270  20.460   2.450  1.00  1.00      2SNS1260
ATOM   1062  CE  LYS   134     -13.640  20.330   3.080  1.00  1.00      2SNS1261
ATOM   1063  NZ  LYS   134     -13.820  18.990   3.690  1.00  1.00      2SNS1262
ATOM   1064  N   GLU   135     -10.200  16.220   1.000  1.00  1.00      2SNS1263
ATOM   1065  CA  GLU   135      -9.640  15.870   -.310  1.00  1.00      2SNS1264
ATOM   1066  C   GLU   135      -8.870  14.550   -.200  1.00  1.00      2SNS1265
ATOM   1067  O   GLU   135      -8.880  13.730  -1.140  1.00  1.00      2SNS1266
ATOM   1068  CB  GLU   135      -8.680  16.960   -.840  1.00  1.00      2SNS1267
ATOM   1069  CG  GLU   135      -7.960  17.830    .210  1.00  1.00      2SNS1268
ATOM   1070  CD  GLU   135      -7.890  19.360   -.120  1.00  1.00      2SNS1269
ATOM   1071  OE1 GLU   135      -6.850  19.910   -.340  1.00  1.00      2SNS1270
ATOM   1072  OE2 GLU   135      -9.040  19.800   -.110  1.00  1.00      2SNS1271
ATOM   1073  N   LYS   136      -8.230  14.360    .930  1.00  1.00      2SNS1272
ATOM   1074  CA  LYS   136      -7.480  13.130   1.170  1.00  1.00      2SNS1273
ATOM   1075  C   LYS   136      -5.990  13.400    .920  1.00  1.00      2SNS1274
ATOM   1076  O   LYS   136      -5.440  13.030   -.110  1.00  1.00      2SNS1275
ATOM   1077  CB  LYS   136      -7.940  11.990    .270  1.00  1.00      2SNS1276
ATOM   1078  CG  LYS   136      -9.100  12.340   -.640  1.00  1.00      2SNS1277
ATOM   1079  CD  LYS   136     -10.440  12.090    .050  1.00  1.00      2SNS1278
ATOM   1080  CE  LYS   136     -10.750  10.600    .160  1.00  1.00      2SNS1279
ATOM   1081  NZ  LYS   136     -11.930  10.370   1.020  1.00  1.00      2SNS1280
ATOM   1082  N   LEU   137      -5.370  14.040   1.890  1.00  1.00      2SNS1281
ATOM   1083  CA  LEU   137      -3.940  14.360   1.780  1.00  1.00      2SNS1282
ATOM   1084  C   LEU   137      -3.120  13.360   2.600  1.00  1.00      2SNS1283
ATOM   1085  O   LEU   137      -3.440  13.080   3.770  1.00  1.00      2SNS1284
ATOM   1086  CB  LEU   137      -3.680  15.800   2.270  1.00  1.00      2SNS1285
ATOM   1087  CG  LEU   137      -3.950  16.940   1.310  1.00  1.00      2SNS1286
ATOM   1088  CD1 LEU   137      -2.770  17.090    .380  1.00  1.00      2SNS1287
ATOM   1089  CD2 LEU   137      -5.210  16.690    .520  1.00  1.00      2SNS1288
ATOM   1090  N   ASN   138      -2.080  12.840   1.980  1.00  1.00      2SNS1289
ATOM   1091  CA  ASN   138      -1.210  11.860   2.640  1.00  1.00      2SNS1290
ATOM   1092  C   ASN   138      -2.100  10.970   3.520  1.00  1.00      2SNS1291
ATOM   1093  O   ASN   138      -2.970  10.240   3.030  1.00  1.00      2SNS1292
ATOM   1094  CB  ASN   138       -.080  12.510   3.470  1.00  1.00      2SNS1293
ATOM   1095  CG  ASN   138        .550  13.660   2.730  1.00  1.00      2SNS1294
ATOM   1096  OD1 ASN   138       1.420  13.540   1.890  1.00  1.00      2SNS1295
ATOM   1097  ND2 ASN   138        .100  14.740   2.980  1.00  1.00      2SNS1296
ATOM   1098  N   ILE   139      -1.860  11.040   4.820  1.00  1.00      2SNS1297
ATOM   1099  CA  ILE   139      -2.640  10.230   5.770  1.00  1.00      2SNS1298
ATOM   1100  C   ILE   139      -4.090  10.140   5.310  1.00  1.00      2SNS1299
ATOM   1101  O   ILE   139      -4.480   9.160   4.650  1.00  1.00      2SNS1300
ATOM   1102  CB  ILE   139      -2.620  10.860   7.180  1.00  1.00      2SNS1301
ATOM   1103  CG1 ILE   139      -1.300  11.620   7.500  1.00  1.00      2SNS1302
ATOM   1104  CG2 ILE   139      -2.920   9.640   8.060  1.00  1.00      2SNS1303
ATOM   1105  CD1 ILE   139       -.990  11.750   9.000  1.00  1.00      2SNS1304
ATOM   1106  N   TRP   140      -4.860  11.130   5.680  1.00  1.00      2SNS1305
ATOM   1107  CA  TRP   140      -6.280  11.170   5.300  1.00  1.00      2SNS1306
ATOM   1108  C   TRP   140      -6.470  10.580   3.900  1.00  1.00      2SNS1307
ATOM   1109  O   TRP   140      -7.600  10.460   3.410  1.00  1.00      2SNS1308
ATOM   1110  CB  TRP   140      -6.790  12.610   5.390  1.00  1.00      2SNS1309
ATOM   1111  CG  TRP   140      -6.320  13.430   6.650  1.00  1.00      2SNS1310
ATOM   1112  CD1 TRP   140      -5.700  14.620   6.700  1.00  1.00      2SNS1311
ATOM   1113  CD2 TRP   140      -6.550  13.070   7.980  1.00  1.00      2SNS1312
ATOM   1114  NE1 TRP   140      -5.460  14.980   8.080  1.00  1.00      2SNS1313
ATOM   1115  CE2 TRP   140      -5.990  14.090   8.820  1.00  1.00      2SNS1314
ATOM   1116  CE3 TRP   140      -7.160  11.980   8.560  1.00  1.00      2SNS1315
ATOM   1117  CZ2 TRP   140      -6.030  14.080  10.210  1.00  1.00      2SNS1316
ATOM   1118  CZ3 TRP   140      -7.180  11.980   9.960  1.00  1.00      2SNS1317
ATOM   1119  CH2 TRP   140      -6.670  13.000  10.760  1.00  1.00      2SNS1318
ATOM   1120  N   SER   141      -5.360  10.240   3.270  1.00  1.00      2SNS1319
ATOM   1121  CA  SER   141      -5.390   9.670   1.930  1.00  1.00      2SNS1320
ATOM   1122  C   SER   141      -6.090   8.320   1.950  1.00  1.00      2SNS1321
ATOM   1123  O   SER   141      -6.770   7.930    .990  1.00  1.00      2SNS1322
ATOM   1124  CB  SER   141      -3.980   9.530   1.380  1.00  1.00      2SNS1323
ATOM   1125  OG  SER   141      -3.680  10.510    .390  1.00  1.00      2SNS1324
HETATM 1185 CA    CA     1       5.520  13.580  16.820  1.00  0.00      2SNS1325
HETATM 1186  N1  PTP     2       3.740  17.490  25.150  1.00  0.00      2SNS1326
HETATM 1187  C2  PTP     2       3.080  18.430  25.980  1.00  0.00      2SNS1327
HETATM 1188  O2  PTP     2       3.100  18.250  27.280  1.00  0.00      2SNS1328
HETATM 1189  N3  PTP     2       2.410  19.540  25.680  1.00  0.00      2SNS1329
HETATM 1190  C4  PTP     2       2.460  19.710  24.090  1.00  0.00      2SNS1330
HETATM 1191  O4  PTP     2       1.770  20.820  23.610  1.00  0.00      2SNS1331
HETATM 1192  C5  PTP     2       3.000  18.770  23.180  1.00  0.00      2SNS1332
HETATM 1193  C5M PTP     2       2.970  19.050  21.790  1.00  0.00      2SNS1333
HETATM 1194  C6  PTP     2       3.710  17.680  23.670  1.00  0.00      2SNS1334
HETATM 1195  C1* PTP     2       4.440  16.180  25.620  1.00  0.00      2SNS1335
HETATM 1196  C2* PTP     2       3.270  15.130  25.900  1.00  0.00      2SNS1336
HETATM 1197  C3* PTP     2       3.960  13.790  25.280  1.00  0.00      2SNS1337
HETATM 1198  C4* PTP     2       5.050  14.240  24.370  1.00  0.00      2SNS1338
HETATM 1199  C5* PTP     2       4.580  14.110  22.900  1.00  0.00      2SNS1339
HETATM 1200  O4* PTP     2       5.250  15.740  24.710  1.00  0.00      2SNS1340
HETATM 1201  O3* PTP     2       4.490  12.940  26.290  1.00  0.00      2SNS1341
HETATM 1202  P3* PTP     2       4.820  11.500  26.010  1.00  0.00      2SNS1342
HETATM 1203  O13 PTP     2       5.460  10.640  27.310  1.00  0.00      2SNS1343
HETATM 1204  O23 PTP     2       6.040  11.300  24.900  1.00  0.00      2SNS1344
HETATM 1205  O33 PTP     2       3.710  10.600  25.360  1.00  0.00      2SNSD  5
HETATM 1206  O5* PTP     2       5.540  14.850  22.210  1.00  0.00      2SNS1346
HETATM 1207  P5* PTP     2       6.210  13.990  20.640  1.00  0.00      2SNS1347
HETATM 1208  O15 PTP     2       5.110  14.290  19.290  1.00  0.00      2SNS1348
HETATM 1209  O25 PTP     2       7.660  14.490  20.370  1.00  0.00      2SNS1349
HETATM 1210  O35 PTP     2       6.320  12.500  21.140  1.00  0.00      2SNS1350
CONECT   71   64   72            575                                    2SNS1351
CONECT   74   73                                572                     2SNS1352
CONECT   78   77                                207                     2SNS1353
CONECT   95   94                                188                     2SNS1354
CONECT  107  101  108            174                                    2SNS1355
CONECT  118  117                                171                     2SNS1356
CONECT  129  126  130            160                                    2SNS1357
CONECT  140  139                                157                     2SNS1358
CONECT  144  142                                156                     2SNS1359
CONECT  152  151                                274                     2SNS1360
CONECT  155  154 1185                                                   2SNS1361
CONECT  156  154                 144                                    2SNS1362
CONECT  157  151  158            140                                    2SNS1363
CONECT  160  159                                129                     2SNS1364
CONECT  164  159  165            255                                    2SNS1365
CONECT  167  166                                252                     2SNS1366
CONECT  171  166  172            118                                    2SNS1367
CONECT  174  173                                107                     2SNS1368
CONECT  180  173  181            240                                    2SNS1369
CONECT  183  182                                237                     2SNS1370
CONECT  188  182  189             95                                    2SNS1371
CONECT  196  190  197            224                                    2SNS1372
CONECT  207  206                  78            216                     2SNS1373
CONECT  216  215                 207                                    2SNS1374
CONECT  224  223                                196                     2SNS1375
CONECT  237  232  238            183                                    2SNS1376
CONECT  240  239                                180                     2SNS1377
CONECT  248  247                                691                     2SNS1378
CONECT  252  247  253            167                                    2SNS1379
CONECT  255  254                                164                     2SNS1380
CONECT  263  254  264            694                                    2SNS1381
CONECT  266  265                                703                     2SNS1382
CONECT  270  269  271           1209                                    2SNS1383
CONECT  272  271                 277  301                               2SNS1384
CONECT  273  271                1208                                    2SNS1385
CONECT  274  265  275            152                                    2SNS1386
CONECT  277  276                                272                     2SNS1387
CONECT  282  276  283            706                                    2SNS1388
CONECT  298  292  299            874                                    2SNS1389
CONECT  301  300                                272                     2SNS1390
CONECT  305  300  306            858                                    2SNS1391
CONECT  308  307                                855                     2SNS1392
CONECT  311  310 1185                                                   2SNS1393
CONECT  316  315 1185                                                   2SNS1394
CONECT  327  322  328            405                                    2SNS1395
CONECT  401  400                                428                     2SNS1396
CONECT  405  404                                327                     2SNS1397
CONECT  419  418                                448                     2SNS1398
CONECT  428  418  429            401                                    2SNS1399
CONECT  431  430                                453                     2SNS1400
CONECT  435  434                                458  459                2SNSA  4
CONECT  442  441                                464                     2SNS1402
CONECT  448  441  449            419                                    2SNS1403
CONECT  453  450  454            431                                    2SNS1404
CONECT  456  455                                482                     2SNS1405
CONECT  458  457                 435                                    2SNS1406
CONECT  459  455  460            435                                    2SNS1407
CONECT  464  461  465            442                                    2SNS1408
CONECT  467  466                                500                     2SNS1409
CONECT  478  477                                508                     2SNS1410
CONECT  482  477  483            456                                    2SNS1411
CONECT  485  484                                515                     2SNS1412
CONECT  490  489                 522                                    2SNS1413
CONECT  494  493                                524                     2SNS1414
CONECT  499  498                 530                                    2SNS1415
CONECT  500  493  501            467                                    2SNS1416
CONECT  508  502  509            478                                    2SNS1417
CONECT  515  510  516            485                                    2SNS1418
CONECT  522  521                                490                     2SNS1419
CONECT  524  517  525            494                                    2SNS1420
CONECT  530  529                                499                     2SNS1421
CONECT  549  548                                745                     2SNS1422
CONECT  563  557  564            731                                    2SNS1423
CONECT  566  565                                728                     2SNS1424
CONECT  572  565  573             74                                    2SNS1425
CONECT  575  574                                 71                     2SNS1426
CONECT  582  581                                708                     2SNS1427
CONECT  587  585                                739  955                2SNS1428
CONECT  602  601                                638                     2SNS1429
CONECT  605  604                                719                     2SNS1430
CONECT  606  604                 919                                    2SNS1431
CONECT  607  601  608            929                                    2SNS1432
CONECT  619  618                                638                     2SNS1433
CONECT  627  626                                930                     2SNS1434
CONECT  632  631                                695                     2SNS1435
CONECT  638  637                 602  619                               2SNS1436
CONECT  647  642  648            683                                    2SNS1437
CONECT  653  652                                680                     2SNS1438
CONECT  654  652                                687                     2SNS1439
CONECT  675  674                1205                                    2SNS1440
CONECT  680  678  681            653                                    2SNS1441
CONECT  687  686  688            654                                    2SNS1442
CONECT  689  688                1206                                    2SNS1443
CONECT  690  688                1209                                    2SNS1444
CONECT  691  682  692            248                                    2SNS1445
CONECT  694  693                                263                     2SNS1446
CONECT  695  693  696            632                                    2SNS1447
CONECT  703  697  704            266                                    2SNS1448
CONECT  706  705                                282  788                2SNS1449
CONECT  708  705  709            582                                    2SNS1450
CONECT  719  718                 605                                    2SNS1451
CONECT  723  722                                774                     2SNS1452
CONECT  728  722  729            566                                    2SNS1453
CONECT  731  730                                563                     2SNS1454
CONECT  739  738                 587                                    2SNS1455
CONECT  740  730  741            760                                    2SNS1456
CONECT  743  742                                757                     2SNS1457
CONECT  748  747                                765                     2SNS1458
CONECT  757  755  758            743                                    2SNS1459
CONECT  760  759                                740                     2SNS1460
CONECT  765  764                 748                                    2SNS1461
CONECT  769  768                                798                     2SNS1462
CONECT  774  768  775            723                                    2SNS1463
CONECT  777  776                                803                     2SNS1464
CONECT  784  783                                811                     2SNS1465
CONECT  788  786                 706                                    2SNS1466
CONECT  792  791                                818                     2SNS1467
CONECT  796  795                               1017                     2SNS1468
CONECT  798  791  799            769                                    2SNS1469
CONECT  801  800                                829                     2SNS1470
CONECT  803  800  804            777                                    2SNS1471
CONECT  806  805                                842                     2SNS1472
CONECT  811  805  812            784                                    2SNS1473
CONECT  814  813                                838                     2SNS1474
CONECT  818  813  819            792                                    2SNS1475
CONECT  827  826                1071                                    2SNS1476
CONECT  829  820  830            801                                    2SNS1477
CONECT  832  831                               1097                     2SNS1478
CONECT  838  831  839            814                                    2SNS1480
CONECT  842  840  843            806                                    2SNSA  5
CONECT  855  852  856            308                                    2SNS1481
CONECT  858  857                                305                     2SNS1482
CONECT  864  857  865           1025                                    2SNS1483
CONECT  874  873                                298                     2SNS1484
CONECT  898  897                                923                     2SNS1485
CONECT  919  918                                606  931                2SNSA  6
CONECT  923  918  924            898                                    2SNS1487
CONECT  929  928                                607                     2SNS1488
CONECT  930  928                 627                                    2SNS1489
CONECT  931  925  932            919                                    2SNS1490
CONECT  934  933                                956                     2SNS1491
CONECT  949  948                                984                     2SNS1492
CONECT  955  953  954            587                                    2SNS1493
CONECT  956  948  957            934                                    2SNS1494
CONECT  959  958                                992                     2SNS1495
CONECT  963  962                               1002                     2SNS1496
CONECT  964  962                                999                     2SNS1497
CONECT  968  967                               1003                     2SNS1498
CONECT  977  976                               1011 1012                2SNS1499
CONECT  977                                    1017                     2SNSA  7
CONECT  984  976  985            949                                    2SNS1501
CONECT  987  986                               1018                     2SNS1502
CONECT  992  986  993            959                                    2SNS1503
CONECT  995  994                               1027                     2SNS1504
CONECT  999  998 1000            964                                    2SNS1505
CONECT 1002 1000                 963                                    2SNS1506
CONECT 1003  994 1004            968                                    2SNS1507
CONECT 1006 1005                               1032                     2SNS1508
CONECT 1012 1005 1013            977                                    2SNS1509
CONECT 1015 1014                               1041                     2SNS1510
CONECT 1017 1016                 796  977                               2SNS1511
CONECT 1018 1014 1019            987                                    2SNS1512
CONECT 1021 1020                               1046                     2SNS1513
CONECT 1025 1024                                864                     2SNS1514
CONECT 1027 1020 1028            995                                    2SNS1515
CONECT 1030 1029                               1055 1063                2SNS1516
CONECT 1032 1029 1033           1006                                    2SNS1517
CONECT 1040 1038                               1071                     2SNS1518
CONECT 1041 1034 1042           1015                                    2SNS1519
CONECT 1044 1043                               1082                     2SNS1520
CONECT 1046 1043 1047           1021                                    2SNS1521
CONECT 1049 1048                               1073                     2SNS1522
CONECT 1055 1048 1056           1030                                    2SNS1523
CONECT 1063 1062                1030                                    2SNS1524
CONECT 1071 1070                                827 1040                2SNS1525
CONECT 1073 1066 1074           1049                                    2SNS1526
CONECT 1076 1075                               1125                     2SNS1527
CONECT 1082 1075 1083           1044                                    2SNS1528
CONECT 1085 1084                               1106                     2SNS1529
CONECT 1093 1092                               1120                     2SNS1530
CONECT 1097 1095                 832                                    2SNS1531
CONECT 1106 1100 1107           1085                                    2SNS1532
CONECT 1120 1108 1121           1093                                    2SNS1533
CONECT 1125 1124                1076                                    2SNS1534
CONECT 1185  155  311  316 1208                                         2SNS1535
CONECT 1186 1187 1194 1195                                              2SNS1536
CONECT 1187 1186 1188 1189                                              2SNS1537
CONECT 1188 1187                                                        2SNS1538
CONECT 1189 1187 1190                                                   2SNS1539
CONECT 1190 1189 1191 1192                                              2SNS1540
CONECT 1191 1190                                                        2SNS1541
CONECT 1192 1190 1193 1194                                              2SNS1542
CONECT 1193 1194                                                        2SNS1543
CONECT 1194 1186 1192                                                   2SNS1544
CONECT 1195 1186 1196 1200                                              2SNS1545
CONECT 1196 1195 1197                                                   2SNS1546
CONECT 1197 1196 1198 1201                                              2SNS1547
CONECT 1198 1197 1199 1200                                              2SNS1548
CONECT 1199 1198 1206                                                   2SNS1549
CONECT 1200 1195 1198                                                   2SNS1550
CONECT 1201 1197 1202                                                   2SNS1551
CONECT 1202 1201 1203 1204 1205                                         2SNS1552
CONECT 1203 1202                                                        2SNS1553
CONECT 1204 1202                                                        2SNS1554
CONECT 1205 1202                                675                     2SNS1555
CONECT 1206 1199 1207                           689                     2SNS1556
CONECT 1207 1206 1208 1209 1210                                         2SNS1557
CONECT 1208 1207                                273                     2SNS1558
CONECT 1209 1207                                270  690                2SNS1559
CONECT 1210 1207                                                        2SNS1560
MASTER      161    2    2    3    5    6    2    6 1151    0  210   12  2SNSE  6
END                                                                     2SNS1562
