# Supplementary material for: Accurate Simulation and Detection of Coevolution Signals in Multiple Sequence Alignments
Source: PLoS One. 2012 Oct 16;7(10):e47108. doi: 10.1371/journal.pone.0047108 (PMC3473043; doi:10.1371/journal.pone.0047108)
Supplement: Toolbox S1 — MSAVOLVE_v1.0a Toolbox for Matlab. (ZIP) [file pone.0047108.s024.zip › MSAVOLVE_v1.0a/COEVOLUTION_METHODS/FUNCTIONS/OMES/AlignmentScanResults.txt]

id	alignmentNum	numColumnsInAlignment	numSequencesInAlignment	alingmentLineId	ungappedResidueLength	pdbId	pdbChain	pdbStartResidue	pdbEndResidue	pdbLength	percentIdentity	minimunLength
14-3-3	1	300	353	Q75ZE3_TOBAC	238	1o9c	A	8	245	237	100.0	229
ALAD	208	429	250	HEM2_PSEAE	324	1b4k	A	10	333	323	100.0	324
