# Supplementary material for: Accurate Simulation and Detection of Coevolution Signals in Multiple Sequence Alignments
Source: PLoS One. 2012 Oct 16;7(10):e47108. doi: 10.1371/journal.pone.0047108 (PMC3473043; doi:10.1371/journal.pone.0047108)
Supplement: Toolbox S1 — MSAVOLVE_v1.0a Toolbox for Matlab. (ZIP) [file pone.0047108.s024.zip › MSAVOLVE_v1.0a/COEVOLUTION_METHODS/FUNCTIONS/OMES/com/enterprisedt/net/ftp/FTPException.java]

/**
 *
 *  Java FTP client library.
 *
 *  Copyright (C) 2000  Enterprise Distributed Technologies Ltd
 *
 *  www.enterprisedt.com
 *
 *  This library is free software; you can redistribute it and/or
 *  modify it under the terms of the GNU Lesser General Public
 *  License as published by the Free Software Foundation; either
 *  version 2.1 of the License, or (at your option) any later version.
 *
 *  This library is distributed in the hope that it will be useful,
 *  but WITHOUT ANY WARRANTY; without even the implied warranty of
 *  MERCHANTABILITY or FITNESS FOR A PARTICULAR PURPOSE.  See the GNU
 *  Lesser General Public License for more details.
 *
 *  You should have received a copy of the GNU Lesser General Public
 *  License along with this library; if not, write to the Free Software
 *  Foundation, Inc., 59 Temple Place, Suite 330, Boston, MA  02111-1307  USA
 *
 *  Bug fixes, suggestions and comments should be sent to:
 *
 *  bruceb@cryptsoft.com
 *
 *  or by snail mail to:
 *
 *  Bruce P. Blackshaw
 *  53 Wakehurst Road
 *  London SW11 6DB
 *  United Kingdom
 *
 *  Change Log:
 *
 *    $Log: FTPException.java,v $
 *    Revision 1.1  2005/09/01 04:36:44  Anthony
 *    *** empty log message ***
 *
 *    Revision 1.1  2002/10/31 03:45:37  cvsuser
 *    *** empty log message ***
 *
 *    Revision 1.3  2001/10/09 20:54:08  bruceb
 *    No change
 *
 *    Revision 1.1  2001/10/05 14:42:04  bruceb
 *    moved from old project
 *
 */

package com.enterprisedt.net.ftp;

/**
 *  FTP specific exceptions
 *
 *  @author     Bruce Blackshaw
 *  @version    $Revision: 1.1 $
 *
 */
 public class FTPException extends Exception {

    /**
	 * 
	 */
	private static final long serialVersionUID = 5676928989292212147L;


	/**
     *  Revision control id
     */
    private static String cvsId = "$Id: FTPException.java,v 1.1 2005/09/01 04:36:44 Anthony Exp $";


    /**
     *  Integer reply code
     */
    private int replyCode = -1;

    /**
     *   Constructor. Delegates to super.
     *
     *   @param   msg   Message that the user will be
     *                  able to retrieve
     */
    public FTPException(String msg) {
        super(msg);
    }

    /**
     *  Constructor. Permits setting of reply code
     *
     *   @param   msg        message that the user will be
     *                       able to retrieve
     *   @param   replyCode  string form of reply code
     */
    public FTPException(String msg, String replyCode) {

        super(msg);

        // extract reply code if possible
        try {
            this.replyCode = Integer.parseInt(replyCode);
        }
        catch (NumberFormatException ex) {
            this.replyCode = -1;
        }
    }


    /**
     *   Get the reply code if it exists
     *
     *   @return  reply if it exists, -1 otherwise
     */
    public int getReplyCode() {
        return replyCode;
    }

}
