# Supplementary material for: Accurate Simulation and Detection of Coevolution Signals in Multiple Sequence Alignments
Source: PLoS One. 2012 Oct 16;7(10):e47108. doi: 10.1371/journal.pone.0047108 (PMC3473043; doi:10.1371/journal.pone.0047108)
Supplement: Toolbox S1 — MSAVOLVE_v1.0a Toolbox for Matlab. (ZIP) [file pone.0047108.s024.zip › MSAVOLVE_v1.0a/COEVOLUTION_METHODS/FUNCTIONS/OMES/covariance/algorithms/MICovariance.java]

package covariance.algorithms;

import java.io.BufferedWriter;
import java.io.File;
import java.io.FileWriter;
import java.util.HashMap;
import java.util.Iterator;

import covariance.datacontainers.Alignment;
import covariance.utils.MapResiduesToIndex;

public class MICovariance implements ScoreGenerator
{
	private Alignment a;
	private ConservationSum cSum;
	
	public MICovariance(Alignment a) throws Exception
	{
		this.a = a;	
		this.cSum = new ConservationSum(a);
	}
	
	public String getAnalysisName()
	{
		return "MI";
	}
	
	// public for testing
	public static class PairsClass
	{
		public String pair;
		public int num;
		
		PairsClass( String pair ) 
		{
			this.pair = pair;
			num = 0;
		}
		
		void increment()
		{
			num++;
		}
	}
	
	/**  The key is the two char string representing that pair
	 *   The values is a PairsClass object
	 */
	public HashMap getPairs( String iString, 
							 String jString,
							 int[] iFreqs,
							 int[] jFreqs) throws Exception
	{
		HashMap pairs = new HashMap();
		
		for ( int i=0; i< iFreqs.length; i++ ) 
			for ( int j=0; j < jFreqs.length; j++ )
				if ( iFreqs[i] > 0 && jFreqs[j] > 0 ) 
				{
					String pair = "" + MapResiduesToIndex.getChar( i ) + MapResiduesToIndex.getChar( j );
					pairs.put( pair, new PairsClass( pair ));
				}											
		
		for ( int x=0; x< iString.length(); x++ ) 
		{
			char iChar = iString.charAt(x);
			char jChar = jString.charAt(x);
			
			String pair = "" + iChar+ jChar;
			((PairsClass) pairs.get( pair )).increment();
		}
		
		return pairs;
	}
	
	public static int[] getFrequencies(String string) throws Exception
	{
		int[] frequencies = new int[ MapResiduesToIndex.NUM_VALID_RESIDUES ];
		
		for ( int x=0; x< string.length(); x++ ) 
		{
			frequencies[ MapResiduesToIndex.getIndex( string.charAt(x) )]++;
		}
		
		return frequencies;
	}
	
	public double getCovarianceScore( HashMap pairs,
									  int numValidSequences,
									  int[] iFrequencies,
									  int[] jFrequencies) throws Exception
	{
		if ( numValidSequences <= 0 )
			return 0;
		double covarianceScore = 0;
		
		for ( Iterator it = pairs.values().iterator();
			  it.hasNext(); ) 
		{
			PairsClass pClass= (PairsClass) it.next();
			char iChar = pClass.pair.charAt(0);
			char jChar = pClass.pair.charAt(1);
			
			// the frequency of residue x at position i
			float fxi = ((float)iFrequencies[ MapResiduesToIndex.getIndex(iChar)]) / numValidSequences;
			
			//System.out.println( "Freq of " + MapResiduesToIndex.getChar( cvh.getIResidue()) + "=" + fxi );
			
			// the frequency of residue y at poistion j
			float fyj = ((float) jFrequencies[ MapResiduesToIndex.getIndex(jChar)] ) / numValidSequences;
			
			// frequency of sequences that cotain an x at pos i and a y at position j
			float jointProb = ((float)pClass.num) / numValidSequences;
			

			if ( pClass.num > 0 )
			{
				//System.out.println( fxi + " " + fyj + " " + jointProb );
				covarianceScore += (float) (jointProb * Math.log(jointProb / ( fxi * fyj )));
			}
		}
		
		return covarianceScore;
	}
	
	public double getScore(Alignment alignment, int i, int j) throws Exception
	{
		if ( a != alignment ) 
			throw new Exception("Please call on same alignment that was passed in to constructor");
		
		String iString = alignment.getColumnAsString(i);
		String jString= alignment.getColumnAsString(j);
		
		if ( iString.length() != jString.length() )
			throw new Exception("Logic error");
		
		StringBuffer iStringNew = new StringBuffer();
		StringBuffer jStringNew= new StringBuffer();
		
		for ( int x=0; x< iString.length(); x++ ) 
		{
			char iListChar = iString.charAt(x);;
			char jListChar = jString.charAt(x);
			
			if ( MapResiduesToIndex.isValidResidueChar( iListChar ) &&
				 MapResiduesToIndex.isValidResidueChar( jListChar ) )
			{
				iStringNew.append( iListChar );
				jStringNew.append( jListChar );
			}
		}
		
		iString = iStringNew.toString();
		jString = jStringNew.toString();
		int[] iFrequencies = getFrequencies( iString );
		int[] jFrequencies = getFrequencies( jString);
		
		HashMap pairs = getPairs( iString, jString, iFrequencies, jFrequencies );
		double score = getCovarianceScore( pairs, iString.length(), iFrequencies, jFrequencies );
		double cScore = Math.max( cSum.getScore(i), cSum.getScore(j));
		
		// perfectly conserved columns do not covary, so this is ok to do
		if ( cScore == 0 ) 
			return 0;
		
		return score;	
		//return score / cScore;
	}
	
	public static void main(String[] args) throws Exception
	{
		if ( args.length != 2 ) 
		{
			System.out.println( "Usage MICovariance inAlignment outFile" );
			return;
		}	
		
		Alignment a = new Alignment("1", new File( args[0]), false );
		
		MICovariance mi  = new MICovariance(a);
		
		BufferedWriter writer = new BufferedWriter( new FileWriter( new File(
						args[1] )));
		
		writer.write( "i\tj\tscore\n");
		
		for ( int i =0; i < a.getNumColumnsInAlignment(); i++ ) 
				if ( a.columnHasValidResidue(i) ) 
					for ( int j = i + 1; j < a.getNumColumnsInAlignment(); j++ )
						if ( a.columnHasValidResidue(j) ) 
							writer.write( i + "\t" + j + "\t" + mi.getScore(a, i, j) + "\n" );				
			
		writer.flush();  writer.close();			
	}
	
	public boolean isSymmetrical()
	{
		return true;
	}

	public boolean reverseSort()
	{
		return false;
	}

}
