# Supplementary material for: Accurate Simulation and Detection of Coevolution Signals in Multiple Sequence Alignments
Source: PLoS One. 2012 Oct 16;7(10):e47108. doi: 10.1371/journal.pone.0047108 (PMC3473043; doi:10.1371/journal.pone.0047108)
Supplement: Toolbox S1 — MSAVOLVE_v1.0a Toolbox for Matlab. (ZIP) [file pone.0047108.s024.zip › MSAVOLVE_v1.0a/COEVOLUTION_METHODS/FUNCTIONS/OMES/covariance/datacontainers/SequenceFeature.java]

package covariance.datacontainers;

public class SequenceFeature
{
	private int startInclusive;
	private int endInclusive;
	private String color;
	int sequenceNum;
	
	public SequenceFeature( int start, int end, String color, int sequenceNum ) 
	{
		this.startInclusive = start;
		this.endInclusive = end;
		this.color = color;
		this.sequenceNum = sequenceNum;
	}
	
	
	public String getColor()
	{
		return color;
	}

	public int getEndInclusive()
	{
		return endInclusive;
	}

	public int getStartInclusive()
	{
		return startInclusive;
	}

	public int getSequenceNum()
	{
		return sequenceNum;
	}

}
