# Supplementary material for: Accurate Simulation and Detection of Coevolution Signals in Multiple Sequence Alignments
Source: PLoS One. 2012 Oct 16;7(10):e47108. doi: 10.1371/journal.pone.0047108 (PMC3473043; doi:10.1371/journal.pone.0047108)
Supplement: Toolbox S1 — MSAVOLVE_v1.0a Toolbox for Matlab. (ZIP) [file pone.0047108.s024.zip › MSAVOLVE_v1.0a/COEVOLUTION_METHODS/FUNCTIONS/OMES/covariance/test/McBascTest.java]

package covariance.test;

import java.util.ArrayList;
import java.util.List;

import covariance.algorithms.McBASCCovariance;
import covariance.datacontainers.Alignment;
import covariance.datacontainers.AlignmentLine;
import covariance.utils.MapResiduesToIndex;
import covariance.utils.TTest;

import junit.framework.TestCase;

public class McBascTest extends TestCase
{

	public McBascTest(String arg0)
	{
		super(arg0);
	}

	public void test1() throws Exception
	{
		List list = new ArrayList();
		
		list.add(new AlignmentLine("1", "AA") );
		list.add(new AlignmentLine("2", "GG") );
		list.add(new AlignmentLine("3", "HH") );
		
		int[][] metric = McBASCCovariance.getMaxhomMetric();
		
		List sumList = new ArrayList();
		
		
		sumList.add( new Double (metric[ MapResiduesToIndex.getIndex('A')][MapResiduesToIndex.getIndex('A')]));
		sumList.add( new Double (metric[ MapResiduesToIndex.getIndex('A')][MapResiduesToIndex.getIndex('G')]));
		sumList.add( new Double (metric[ MapResiduesToIndex.getIndex('A')][MapResiduesToIndex.getIndex('H')]));
		sumList.add( new Double (metric[ MapResiduesToIndex.getIndex('G')][MapResiduesToIndex.getIndex('A')]));
		sumList.add( new Double (metric[ MapResiduesToIndex.getIndex('G')][MapResiduesToIndex.getIndex('G')]));
		sumList.add( new Double (metric[ MapResiduesToIndex.getIndex('G')][MapResiduesToIndex.getIndex('H')]));
		sumList.add( new Double (metric[ MapResiduesToIndex.getIndex('H')][MapResiduesToIndex.getIndex('A')]));
		sumList.add( new Double (metric[ MapResiduesToIndex.getIndex('H')][MapResiduesToIndex.getIndex('G')]));
		sumList.add( new Double (metric[ MapResiduesToIndex.getIndex('H')][MapResiduesToIndex.getIndex('H')]));
		Alignment a = new Alignment( "a",  list );
		
		McBASCCovariance mcBasc = new McBASCCovariance( a );
		
		System.out.println( new Double (metric[ MapResiduesToIndex.getIndex('A')][MapResiduesToIndex.getIndex('G')]));
		System.out.println( mcBasc.getAverages()[0] );
		System.out.println( mcBasc.getSds()[0] );

		
		assertEquals( mcBasc.getAverages()[0], TTest.getAverage(sumList), 0.001);
		assertEquals( mcBasc.getAverages()[1], TTest.getAverage(sumList), 0.001);
		
		assertEquals( mcBasc.getSds()[0], TTest.getStDev(sumList), 0.001);
		assertEquals( mcBasc.getSds()[1], TTest.getStDev(sumList), 0.001);
	}
}
