# Supplementary material for: Accurate Simulation and Detection of Coevolution Signals in Multiple Sequence Alignments
Source: PLoS One. 2012 Oct 16;7(10):e47108. doi: 10.1371/journal.pone.0047108 (PMC3473043; doi:10.1371/journal.pone.0047108)
Supplement: Toolbox S1 — MSAVOLVE_v1.0a Toolbox for Matlab. (ZIP) [file pone.0047108.s024.zip › MSAVOLVE_v1.0a/COEVOLUTION_METHODS/FUNCTIONS/OMES/covariance/test/TestSuite1.java]

package covariance.test;


import junit.framework.Test;
import junit.framework.TestSuite;

public class TestSuite1
{

	public static Test suite()
	{
		TestSuite suite = new TestSuite("Test for covariance.test");
		//$JUnit-BEGIN$
		suite.addTest(new TestSuite(AlignmentFilterTest.class));
		suite.addTest(new TestSuite(AlignmentLineTest.class));
		suite.addTest(new TestSuite(AlignmentTest.class));
		suite.addTest(new TestSuite(FactorialsTest.class));
		suite.addTest(new TestSuite(EntropyConservationTest.class));
		suite.addTest(new TestSuite(MiTest.class));
		suite.addTest(new TestSuite(OmesCovarianceTest.class));
		suite.addTest(new TestSuite(McBascTest.class));
		//$JUnit-END$
		return suite;
	}
}
