# Supplementary material for: Accurate Simulation and Detection of Coevolution Signals in Multiple Sequence Alignments
Source: PLoS One. 2012 Oct 16;7(10):e47108. doi: 10.1371/journal.pone.0047108 (PMC3473043; doi:10.1371/journal.pone.0047108)
Supplement: Toolbox S1 — MSAVOLVE_v1.0a Toolbox for Matlab. (ZIP) [file pone.0047108.s024.zip › MSAVOLVE_v1.0a/COEVOLUTION_METHODS/FUNCTIONS/OMES/covariance/utils/MapResiduesToIndex.java]

package covariance.utils;

import java.util.*;

public class MapResiduesToIndex
{
	public static Random random = new Random(System.currentTimeMillis());
	
	public static final char[] residues = new char[] { 'A', 'C', 'D', 'E', 'F', 'G', 'H', 'I', 'K', 'L', 'M', 'N', 'P', 'Q', 'R', 'S', 'T',
						 'V', 'W', 'Y' };
	
	public static int NUM_VALID_RESIDUES = residues.length;	
	
	public static final Character[] charResidues = new Character[]
			{
				new Character('A'), 
				new Character('C'), 
				new Character('D'), 
				new Character('E'), 
			    new Character('F'),
				new Character('G'), 
				new Character('H'),
				new Character('I'), 
				new Character('K'), 
				new Character('L'), 
				new Character('M'), 
				new Character('N'), 
				new Character('P'),
				new Character('Q'), 
				new Character('R'), 
				new Character('S'), 
				new Character('T'),
				new Character('V'),
				new Character('W'),
				new Character('Y')			 
			};
	
	public static char getChar( int i ) throws Exception
	{
		return residues[i];
	}
	
	public static char getRandomChar() throws Exception
	{
		return residues[ random.nextInt( residues.length ) ];
	}
	
	public static char getRandomCharFromDistribution(float[] distribution ) throws Exception
	{
		if ( distribution.length != MapResiduesToIndex.NUM_VALID_RESIDUES ) 
			throw new Exception("Unexpected length");
		
		float sum = 0f;
		
		float randomFloat = random.nextFloat();
		
		for ( int x=0; x< distribution.length; x++)
		{
			sum+= distribution[x];
			
			if ( randomFloat <= sum ) 
				return residues[x];
		}
		
		return residues[MapResiduesToIndex.NUM_VALID_RESIDUES -1];
	}
	
	public static Character getChararcter( int i ) throws Exception
	{
		return charResidues[i];
	}
	
	public static int getIndex(char c) throws Exception
	{
		for (int x=0; x<residues.length; x++ ) 
			if ( residues[x] == c ) 
				return x;
		
		throw new Exception("Unknown character " + c );
	}
	
	public static int getIndex(String c) throws Exception
	{
		if ( c.length() != 1) 
			throw new Exception("Error!  Expecting a length of one");
		
		for (int x=0; x<residues.length; x++ ) 
			if ( residues[x] == c.charAt(0) ) 
				return x;
		
		throw new Exception("Unknown character " + c );
	}
	
	
	public static boolean isValidResidueChar( char c ) 
	{
		for (int x=0; x<residues.length; x++ ) 
			if ( residues[x] == c ) 
				return true;
		
		return false;
	}
	
	public static boolean isVaildThreeResidueString( String aString ) 
	{
		try
		{
			SequenceUtils.threeToOne(aString);		
		}
		catch(Exception e ) 
		{
			return false;
		}
		
		return true;
	}
}
