# Supplementary material for: Accurate Simulation and Detection of Coevolution Signals in Multiple Sequence Alignments
Source: PLoS One. 2012 Oct 16;7(10):e47108. doi: 10.1371/journal.pone.0047108 (PMC3473043; doi:10.1371/journal.pone.0047108)
Supplement: Toolbox S1 — MSAVOLVE_v1.0a Toolbox for Matlab. (ZIP) [file pone.0047108.s024.zip › MSAVOLVE_v1.0a/COEVOLUTION_METHODS/FUNCTIONS/OMES/covariance/utils/TTest.java]

package covariance.utils;

import java.util.ArrayList;
import java.util.List;

public class TTest
{
	/**  Static methods only
	 */
	private TTest()
	{
		
	}
	
	public static double getAverage( List list ) throws Exception
	{
		int count =0;
		double sum =0;
		
		for ( int x=0; x< list.size(); x++ ) 
		{
			count++;
			sum += ((Double)list.get(x)).doubleValue();
		}
		
		return sum / count;
	}
	
	public static double getStDev( List data ) throws Exception
	{
		int j;
		double ep=0.0,s,p;
		s =0.0;
		
		int n=data.size();
		if (n <= 1) throw new Exception("n must be at least 2 in moment");
		for (j=0;j<n;j++) s += ((Double)data.get(j)).doubleValue();
		double ave=s/n;
		double adev=0.0;
		double var=0.0;;
		for (j=0;j<n;j++) {
		s=((Double)data.get(j)).doubleValue()-ave;
		ep += s;
		var += (p=s*s);	
		}
		adev /= n;
		var=(var-ep*ep/n)/(n-1);
		return Math.sqrt(var);
	
	}
	
	public static double lnfactorial(double number)
	{
  		return(gammln(number+1));
	}
	
	public static double gammln( double xx ) 
	{
		int j;
		double x, y, tmp, ser;
		double[] cof = {
						76.18009172947146,
						-86.50532032941677,
						24.01409824083091,
						-1.231739572450155,
						0.1208650973866179e-2,
						-0.539523938495e-5
					   };
		
		y=x=xx;
		tmp=x+5.5;
		tmp -= (x+0.5)*Math.log(tmp);
		ser=1.000000000190015;
		for ( j=0;j<6;j++) ser += cof[j]/++y;
		return -tmp+Math.log(2.5066282746310005*ser/x);
	}
	
	public static double betai( double a, double b, double x ) 
	{
		double bt;
		
		if ( x < 0.0 || x > 1.0 ) 
			throw new RuntimeException("x " + x + " out of bound");
		
		if ( x == 0 || x == 1.0 ) 
			bt = 0.0;
		else
			bt = Math.exp( gammln( a+b ) - gammln(a) - gammln(b) 
						   + a * Math.log( x ) + b * Math.log( 1.0 - x ));
		
		if ( x < (a + 1.0) / (a+b+2.0))
			return bt * betacf(a,b,x)/a;
		else
			return 1.0 - bt * betacf( b,a, 1.0 -x) / b;
	}
	
	public static double betacf( double a, double b, double x )
	{
		int MAXIT=100;
		double EPS = getEpsilon();
		double FPMIN = Double.MIN_VALUE / EPS;
		
		int m, m2;
		double aa, c, d, del, h, qab, qam, qap;
		
		qab = a+b;
		qap = a + 1.0;
		qam = a - 1.0;
		
		c=1.0;
		d=1.0-qab*x/qap;
		
		if ( Math.abs(d) < FPMIN ) d=FPMIN;
		d = 1.0/d;
		h=d;
		
		for( m=1;m<=MAXIT;m++) {
			m2 = 2*m;
			aa = m*(b-m)*x / ((qam+m2)*(a+m2));
			d = 1.0 + aa * d;
			if ( Math.abs(d) < FPMIN ) d = FPMIN;
			c= 1.0 + aa / c;
			if ( Math.abs(c) < FPMIN) c = FPMIN;
			d= 1.0 / d;
			h *= d * c;
			aa = -(a+m) * (qab + m ) * x / ((a+m2) * ( qap + m2));
			d=1.0 + aa * d;
			if ( Math.abs(d) < FPMIN) d = FPMIN;
			c = 1.0 + aa / c;
			if ( Math.abs(c) < FPMIN) c= FPMIN;
			d=1.0/d;
			del=d*c;
			h *= del;
			if ( Math.abs( del - 1.0 ) <= EPS ) break;
		}
		
		if ( m > MAXIT ) 
			throw new RuntimeException("a or b too big, of MAXIT too small");
		
		return h;
	}
	
	/**  This method returns the difference between 1 and the smallest value 
	 *   greater than 1 that is representable for double 
	 */
	public static double getEpsilon()
	{
		long oneLong = Double.doubleToLongBits( 1.0 );
		
		long oneLongPlus = oneLong | Double.doubleToLongBits( Double.MIN_VALUE );
		
		double dblPlus = Double.longBitsToDouble( oneLongPlus );
		double dblOne = Double.longBitsToDouble( oneLong );
		
		return dblPlus - dblOne;
	}
	
	public static void main(String[] args) 
		throws Exception
	{
		/*
		double[] d1 = { 4,3,5,6,7,5,3,4,5,6,6 };
		double[] d2 = { 2,3,4,4,5,4,2,1,3,4,5 };
		
		System.out.println( ttest( d1, d2 ));
		
		for ( int x=0; x< 100; x++ ) 
			System.out.println( x + "! " +  gammln(x+1) + " " +  Math.log( Factorials.getFactorial(x+1).doubleValue()) );
			*/
			
		List list = new ArrayList();
		
		list.add( new Double(4));
		list.add( new Double(5));
		list.add( new Double(6));
		list.add( new Double(3));
		list.add( new Double(2));
		list.add( new Double(1));
		list.add( new Double(4.3));
		list.add( new Double(2.1));
		
		System.out.println( getStDev(list));
	}
	
	private static void printBinary( long l )
	{
		for(int i = 63; i >=0; i--)
			if(((1L << i) & l) != 0)
				System.out.print("1");
			else
				System.out.print("0");
		
		System.out.println();
	}
	
	public static double ttest(double[] data1, double[] data2)
	{
		double t;
		double prob;
		
		double var1, var2, svar, df, ave1, ave2;
		
		int n1 = data1.length;
		int n2 = data2.length;
		
		Avevar av1 = new Avevar( data1 );
		ave1 = av1.ave;
		var1 = av1.var;
		
		Avevar av2 = new Avevar( data2 );
		ave2 = av2.ave;
		var2 = av2.var;
		
		df = n1 + n2 -2;
		svar = ((n1-1) * var1 + (n2-1)*var2)/df;
		t=(ave1-ave2)/Math.sqrt( svar * (1.0/n1 + 1.0/n2));
		prob = betai( 0.5 * df, 0.5, df / ( df + t * t ));
		
		return prob;
	}
    
    static double tptest(float[] data1, float[] data2)
    {
        int j;
        double var1,var2,ave1,ave2,sd,df,cov=0.0;
        double t, prob;

        int n=data1.length;
        
        Avevar av1 = new Avevar( data1 );
		ave1 = av1.ave;
		var1 = av1.var;
		
		Avevar av2 = new Avevar( data2 );
		ave2 = av2.ave;
		var2 = av2.var;
        
        for (j=0;j<n;j++)
        cov += (data1[j]-ave1)*(data2[j]-ave2);
        cov /= df=n-1;
        sd=Math.sqrt((var1+var2-2.0*cov)/n);
        t=(ave1-ave2)/sd;
        prob=betai(0.5*df,0.5,df/(df+t*t));
        
        return prob;
    }


    
    static double ttest(float[] data1, float[] data2)
	{
		boolean nonZero = false;
		
		for ( int x=0; x < data1.length && ! nonZero; x++ ) 
			if ( data1[x] != 0 ) 
				nonZero = true;
		
		for ( int x=0; x < data2.length && ! nonZero; x++ ) 
			if ( data2[x] != 0 ) 
				nonZero = true;
		
		if ( ! nonZero ) 
			return 1;
		
		double t;
		double prob;
		
		double var1, var2, svar, df, ave1, ave2;
		
		int n1 = data1.length;
		int n2 = data2.length;
		
		Avevar av1 = new Avevar( data1 );
		ave1 = av1.ave;
		var1 = av1.var;
		
		Avevar av2 = new Avevar( data2 );
		ave2 = av2.ave;
		var2 = av2.var;
		
		df = n1 + n2 -2;
		svar = ((n1-1) * var1 + (n2-1)*var2)/df;
		t=(ave1-ave2)/Math.sqrt( svar * (1.0/n1 + 1.0/n2));
		prob = betai( 0.5 * df, 0.5, df / ( df + t * t ));
		
		return prob;
	}
    
	/**  Calculates mean and variance from an array of doubles
	 */
	static class Avevar
	{
		double ave;
		double var;
		
		Avevar( double[] data ) 
		{
			double s, ep;
			int j;
			
			ave = 0.0;
			for ( j=0; j < data.length; j++ ) ave += data[j];
			ave /= data.length;
			var = ep = 00;
			
			for ( j = 0; j < data.length; j++) {
				s = data[j] - ave;
				ep += s;
				var += s*s;
			}
			
			var = ( var - ep * ep / data.length ) / ( data.length - 1);
		}
        
        Avevar( float[] data ) 
		{
			double s, ep;
			int j;
			
			ave = 0.0;
			for ( j=0; j < data.length; j++ ) ave += data[j];
			ave /= data.length;
			var = ep = 00;
			
			for ( j = 0; j < data.length; j++) {
				s = data[j] - ave;
				ep += s;
				var += s*s;
			}
			
			var = ( var - ep * ep / data.length ) / ( data.length - 1);
		}
	}	
}
