# Supplementary material for: Accurate Simulation and Detection of Coevolution Signals in Multiple Sequence Alignments
Source: PLoS One. 2012 Oct 16;7(10):e47108. doi: 10.1371/journal.pone.0047108 (PMC3473043; doi:10.1371/journal.pone.0047108)
Supplement: Toolbox S1 — MSAVOLVE_v1.0a Toolbox for Matlab. (ZIP) [file pone.0047108.s024.zip › MSAVOLVE_v1.0a/COEVOLUTION_METHODS/FUNCTIONS/OMES/data/Maxhom_McLachlan.metric]

V     L     I     M     F     W     Y     G     A     P     S     T     C     H     R     K     Q     E     N     D     B     Z
 V         5.00  2.00  2.00  1.00  0.00 -1.00  0.00 -1.00  0.00 -1.00 -1.00  0.00 -2.00 -1.00 -1.00 -1.00 -1.00 -1.00 -2.00 -2.00 -2.00 -1.00
 L         2.00  5.00  2.00  3.00  2.00  0.00  0.00 -2.00 -1.00 -2.00 -1.00  0.00 -3.00 -1.00 -1.00 -1.00  0.00 -2.00 -2.00 -2.00 -2.00  0.00
 I         2.00  2.00  5.00  2.00  0.00  0.00  0.00 -2.00 -1.00 -2.00 -1.00  0.00 -2.00 -1.00 -2.00 -2.00 -3.00 -2.00 -2.00 -3.00 -2.00 -3.00
 M         1.00  3.00  2.00  5.00  2.00 -2.00 -1.00 -2.00  0.00 -2.00 -1.00  0.00  0.00  0.00 -2.00 -2.00  0.00 -2.00 -1.00 -1.00 -1.00  0.00
 F         0.00  2.00  0.00  2.00  6.00  3.00  3.00 -3.00 -2.00 -2.00 -1.00 -2.00 -3.00  1.00 -2.00 -3.00 -3.00 -3.00 -3.00 -2.00 -3.00 -3.00
 W        -1.00  0.00  0.00 -2.00  3.00  6.00  3.00 -2.00 -2.00 -3.00  0.00 -1.00 -1.00  0.00  0.00 -2.00 -1.00 -2.00 -3.00 -3.00 -3.00 -1.00
 Y         0.00  0.00  0.00 -1.00  3.00  3.00  6.00 -3.00 -2.00 -3.00  0.00 -2.00 -2.00  1.00 -1.00 -2.00 -2.00 -1.00 -1.00 -2.00 -1.00 -2.00
 G        -1.00 -2.00 -2.00 -2.00 -3.00 -2.00 -3.00  5.00  0.00  0.00  0.00 -1.00 -2.00 -1.00  0.00  0.00 -1.00  0.00  0.00  0.00  0.00 -1.00
 A         0.00 -1.00 -1.00  0.00 -2.00 -2.00 -2.00  0.00  5.00  1.00  1.00  0.00 -2.00  0.00 -1.00  0.00  0.00  1.00  0.00  0.00  0.00  0.00
 P        -1.00 -2.00 -2.00 -2.00 -2.00 -3.00 -3.00  0.00  1.00  5.00  0.00  0.00 -3.00  0.00  0.00  0.00  0.00  1.00 -2.00  0.00 -2.00  0.00
 S        -1.00 -1.00 -1.00 -1.00 -1.00  0.00  0.00  0.00  1.00  0.00  5.00  2.00 -1.00  0.00  1.00  0.00  1.00  1.00  2.00  0.00  2.00  1.00
 T         0.00  0.00  0.00  0.00 -2.00 -1.00 -2.00 -1.00  0.00  0.00  2.00  5.00 -1.00  1.00  0.00  0.00  0.00  1.00  0.00  0.00  0.00  0.00
 C        -2.00 -3.00 -2.00  0.00 -3.00 -1.00 -2.00 -2.00 -2.00 -3.00 -1.00 -1.00  6.00  0.00 -2.00 -3.00 -3.00 -3.00 -2.00 -2.00 -2.00 -3.00
 H        -1.00 -1.00 -1.00  0.00  1.00  0.00  1.00 -1.00  0.00  0.00  0.00  1.00  0.00  5.00  2.00  1.00  1.00 -1.00  1.00  1.00  1.00  1.00
 R        -1.00 -1.00 -2.00 -2.00 -2.00  0.00 -1.00  0.00 -1.00  0.00  1.00  0.00 -2.00  2.00  5.00  2.00  2.00  0.00  0.00 -2.00  0.00  2.00
 K        -1.00 -1.00 -2.00 -2.00 -3.00 -2.00 -2.00  0.00  0.00  0.00  0.00  0.00 -3.00  1.00  2.00  5.00  1.00  1.00  1.00  0.00  1.00  1.00
 Q        -1.00  0.00 -3.00  0.00 -3.00 -1.00 -2.00 -1.00  0.00  0.00  1.00  0.00 -3.00  1.00  2.00  1.00  5.00  2.00  1.00  1.00  1.00  5.00
 E        -1.00 -2.00 -2.00 -2.00 -3.00 -2.00 -1.00  0.00  1.00  1.00  1.00  1.00 -3.00 -1.00  0.00  1.00  2.00  5.00  1.00  2.00  1.00  2.00
 N        -2.00 -2.00 -2.00 -1.00 -3.00 -3.00 -1.00  0.00  0.00 -2.00  2.00  0.00 -2.00  1.00  0.00  1.00  1.00  1.00  5.00  2.00  5.00  1.00
 D        -2.00 -2.00 -3.00 -1.00 -2.00 -3.00 -2.00  0.00  0.00  0.00  0.00  0.00 -2.00  1.00 -2.00  0.00  1.00  2.00  2.00  5.00  2.00  1.00
