# Supplementary material for: Accurate Simulation and Detection of Coevolution Signals in Multiple Sequence Alignments
Source: PLoS One. 2012 Oct 16;7(10):e47108. doi: 10.1371/journal.pone.0047108 (PMC3473043; doi:10.1371/journal.pone.0047108)
Supplement: Toolbox S1 — MSAVOLVE_v1.0a Toolbox for Matlab. (ZIP) [file pone.0047108.s024.zip › MSAVOLVE_v1.0a/COEVOLUTION_METHODS/FUNCTIONS/OMES/includedFamilies.txt]

14-3-3
ALAD
