# Supplementary material for: Accurate Simulation and Detection of Coevolution Signals in Multiple Sequence Alignments
Source: PLoS One. 2012 Oct 16;7(10):e47108. doi: 10.1371/journal.pone.0047108 (PMC3473043; doi:10.1371/journal.pone.0047108)
Supplement: Toolbox S1 — MSAVOLVE_v1.0a Toolbox for Matlab. (ZIP) [file pone.0047108.s024.zip › MSAVOLVE_v1.0a/COEVOLUTION_METHODS/FUNCTIONS/PSICOV/demo.aln]

ADKELKFLVVDDFSTMRRIVRNLLKELGFNNVEEAEDGVDALNKLQAGGYGFVISDWNMPNMDGLELLKTIRAAMSALPVLMVTAEAKKENIIAAAQAGASGYVVKPFTAATLEEKLNKIFEKLGM
--ADKKILLIDDEEDITDLIEDILLKEGFKNIKKAHCGLDGIKICEDEKPDIVVLDIMLPDIDGIEVCKKIRQ-FSYCPILFLSAKNSDVDKIVGLSMGGDDYVTKPFSPKEIAFRIKAQFRRQ--
--ADISVLLVDDHAVVREGYRRLLENVDVHVCGEAADAAQAYQRFCALRPDVVVMDVSLPGASGIEAMRRMLAREPDARVLIFSVHEEAIFVRRALDAGALGYVTKASAPDVLVEAVRTIARRAS-
--ADIRVLIADDQQMVRQGFSVLLGQPGIEVVGQAVDGLDAIAKVDELVPDVVLMDIRMPELGGIEATRRITGERPEIRVLVLTTFDLDEYVYEALRAGASGFLLKDASAEQLAEAVRVVA-----
--ADIRIVVADDHGIVRMGLIQTIKRLMPDIISEVEDYKSLYKLILNEKPDLAIMDVNMPNGTVQEAIDYIKVHQPELKILIFSSQDEELYGMRYLKMGAGGYLSKLSSTEVIETALTSMLNK---
--ADINVLLIEKDVSDVQRFEQLIDASDFAKLFHAGGFHEAIKALHQSCFEVILLNLCLPDVKGVGLIKRLKSEAPQTPIVAVDDVDDLQTAIAAIQEGAQDYLVKK-------------------
----ADILVVEDNRDMRDFICRVLEPD-AE-TRAVENGRVALEAMTERIPDLVLTDMMMPEMTGDELLTELRSRLRDVPVVMLTAKADDDLKFNLLQDGAQDYVMKPFSVAELRARVRNQLQT---
----ADILVVEDNPLNQKLILKQLDMLGYR-CNLAEDGLAGVHLWQSADYKLILTDCHMPNLDGYDMSKQIRQQRKSVPIVAITGAAMATELDDCYRSGMNDFVSKPVQLRDLKKVIQKWYRH---
----ADILVVDDQPENLHLLSSLLRQVGYN-VRQSLNAEMALTSVGAKLPDLILLDVRIPGMSGYELCRHLKSNTSKIPIIFLSALNDIDSIMEGFQVGGVDYITKPFHNSEVLIRVNTQLR----
----ADILVVDDEADIRDLVSGLLEDEGHA-VRVASSSEEALAGIRARKPSLIVLDIWMQGMDGLELLDVVKALDADLPVVMISGHGNIETAVSALKRGAYDFIEKPFKSDRLVVVIERALEAA--
----ADILVIEDDKTIQNFIKITLKTKGYR-CVLADDGLTGISYFYANNPDLILLDLGLPDIDGMEVLGQIRQE-SEVPVIVVSARGMEQEKVGALDAGADDYITKPFNAGELLARIRVALRHR--
----ADILVIDDTPENLNLLSAMLTEQGYK-VRSVTKGSTGLRGANAVPPDLILLDVNMPEMNGYEVCEHLKARTRKIPVIFISALGDVLDKVKAFAVGGVDYITKPFQLEEVLARIENHL-----
----ADILVIDDTPENLHLLSTMLSERQYK-VRSVTKGSTGLRGAIAAPPDLILLDINMPEMNGYEVCEQLKAHTCDIPVIFISALGDVLDKVNAFNVGGVDFITKPFHVDEVLARIQTHLT----
----ADILVIDDDESVCRLFARAISRMGHR-ADAVLTLGEGMDKIKSGLFDLVLLDVRLPDGNGLAAVPAILKGPGEPEVIIITGQGDADGAEMATRSGAWAYVEKPPVMDQLTLHIRRALE----
----ADILLCGNDPLFFAYIRRSWQTVPWR-FITLPSLEQAAASMFRLNPDCIIVNIGEDDLETPPFVALLKTQPSYIPVVIISRDGRKAVHLKCYGLGADDVIAQPVAASELYIRVHRLVEKK--
----ADILIVEDEPKLAELLQKYLALAGYS-ARHVARGDAALDAVRAQRPDLILLDIMLPGMDGWEICRQLRT-FSDVPVLMLTARAEEEDRLRGLELGADDYIGKPFSPREIVARVKSMLRRNA-
----ADILIVDDVPENIRLLSTMLMEFGFR-VRKSINGKMALMAVNALKPDLILLDINMQGLNGYQVCQALKNETSEIPIILVSAINQIEDQVRAFQVGGVDYITKPFQVEEVMARINNQL-----
----ADILIVDDVPENIRLLSTMLMEFGFR-VRKSINGKMALMAVKALKPDLILLDINMQGINGYQVCEALKNN----------------------------------------------------
----ADILIVDDTPMNLRLLSTMLSDQGYE-VRQAINGKMALTAVQTCPPSLILLDIMMPDIDGYEVCSFLKNQTADIPIIFLSALDDVLDKVKAFKVGGVDYITKPFEFEEILARVKNQL-----
----ADILIVDDNPANVELLLALLEDAGYLRLEGITDPRRVAARVAEHAPDLILLDVRMPHLNGLELMERLSAGGAEAPVIILTAQIDDATRYRALELGARDFLTKPFDQVEVLQRIRNVLHM---
----ADILIVDDNHEAAELLRDLLELNGHS-VRVALDGAQAIAQMQAQPAPLLLVDQHLPDMLGAELVPRLKDALPACIAIGITGLS---AAEREALGGFDHVLGKPLNFDTFDALIARSIA----
----ADILIVDDNHEAAELLRDLLELNGHS-VRVALDGAQAIALMRAQPALLLLVDQRLPDMLGAELVPQLKGLLPGCIAIGITGLN---AAERASLGGFDHVLGKPLNFGTFDALVERSLA----
----ADILIVDDEADIRDLVAGILEDEGHR-TRTAGSSDEALAAIEQRRPHLVFLDIWLQRLDGLQVLDIVKAQAPDLPVVMISGHGNIETAVSAIKAGAYDFIEKPFKADRLILVAERALEA---
----ADILIVDDEADIRDLVAGILDDEGHR-TRTAGSSDEALAAIEQRRPHLVFLDIWLQRLDGLQLLDVIKAQAPDLPVVMISGHGNIETAVSAIKAGAYDFIEKPFKADRLILVAERALEA---
----ADILIVDDEADIRDLVAGILDDEGHR-TRTAAGSDEALAAIESRRPHLVFLDIWLQRLDGLQVLDLIKAGHPDLPVVMISGHGNIETAVAAIKSGAYDFIEKPFKADRLILVAERALEA---
----ADILIVDDEADIRDLVAGILDDEGHR-TRTAAGSDEALAAIEARRPHLVFLDIWLQRLDGLQVLDLIKAGHPDLPVVMISGHGNIETAVAAIKSGAYDFIEKPFKADRLILVAERALEA---
----ADILIVDDEADIRDLVAGILDDEGHR-CRTAGGSDEALAAIEARRPHLVFLDIWLQRLDGLQVLDLIKAANPDLPVVMISGHGNIETAVSAIKAGAYDFIEKPFKADRLILVAERALEA---
----ADILIVDDEADIRDLIAGILQDEGHR-TRLARDSDEALRAIEDRKPHLVILDIWLQRLDGLEVLTIMKRTYPDLPVVIISGHGNIETAVTAIKRGAYDYIEKPFKADRLVLVTMRALEA---
----ADILIVDDDIDVGNTLLKLVLAAGYN-GVKAEDGEQALEILKNRQVDLVVTDIELPDIQGLELTNLITKE-HGADVIVMTGFGEQYTYEDAIEQGASDFIIKPIKFSELSLRIKRVLRER--
--ADILILVVDDEEMVRENLEAYLEDEGFR-VVTAGSGEDALDLLERHRPDVGIIDMRLPGMSGNDFIIRAHQALPTLRYLIHTGSTNYKLPSELITIGVQDVYIKPLQMDDLV------------
----ADILIIEDEPLTAAHLEEIVTGIGHNVTGTARTHAAALKLARETQPDLILSDIQLAGSSGVEAVNEILGS-LELPVIFITGHP--ELLLTGAKPEPTFLIAKPFNAETVKAIIGQAL-----
----ADILIIEDEDAIARLMGLHLRAAGYT-TYRCADGDDALSCLRDGQWRLVVLDRMLPGTGGMQVLRWLKAKRAHIPVLMVTALAMASERVQGLNDGADDYLPKPFEPDELVARARALLRRS--
----ADILIIDDERQIRRLLNLTLTGAGYH-VRECENGQLGLSETALKRPDAIILDLGLPDINGLEVLKQLRE-WTQVPILILTAWDREDEKVDALDAGADDYLTKPFSGRELLARLRVMLRRN--
----ADILIAKQNALESKLFCHILNDLGYT-YKSVASADQLKDELHNRHYKLVMFDKTLSGLHLKDLYDIIHTKKSDTSIVMLIDPNVSEEADDAM------------------------------
----------------------------A-DIEDFSDGQTCLSQLRNRNFNILFLDIEMPGMDGFSMAGKMQKSYPNIVLIFVSSHE--SLVFQSYEYDTFWFMRKSALIADLKKAIDKYFARI--
-----------------------------------ADGREAMDFLSRKTPDFVLLDLNMPRMDGREVLHAIKSDLRAIPVIVLTTSSVERDVEASYLAGAAGYAVKPIDVDKFFALIQE-------
--ADFSVLIVDDVGTVRNFLQQTLVHLGIDNIDQASTAGQCLQLTQDNKYSIIFLDIELPDGNGKEIIEKLNDISPSSNVVMVSAHSTVENVKDAIDKGAKGFVVKPFSPKKIAAILKKF------
---------ADEDADYRAQVCRTFSD-SFE-VREAASCEEALKALGSTDTAAAILSLTLPGMDGMRILDAIQKAKGEIPS-IVTGPQDMELERLAIEHGAADYAVKPHSQEVLRKRVLRAVS----
---------ADDQAAVRDGLVALLSTAGVEVVGEAANGAAAVAAAETLRPDVVLMDLRMPGVDGVEATRRIAQSAPDVRVVVLTTHADDASILKALRAGATGYLTKESGRAEIARAIEAAAS----
---------ADDNPVVRAGLRALLERADAVVVAEAADGRQALAATERHRPDGVLLDLRMPVVDGLTVLPRLARL---APVLVITYGRDAELHARARRLGAAGCLVHDFTVPQLVGAVRHL------
---------ADDNEINLHLIEELLKRTGAE-VVLAHDGEEVLEIVACQAFDLILMDIHMPKIDGVEATIRLRQEDSHLPIVGLTADVLPQNFNHALESGMDACLMKPLEELRLWELIDQITS----
---------ADDNEFNLIVIENILRKYHLN-SENSCNGQIAYQKILTRKYKLIFMDIEMPIMNGYQTSQQIYELEKKPYIVACTAYVGEDDKKLAKQNFMDDFVTKPIQSNILEQVLIRYV-----
---------ADDHTVNVKLIEHKIRRHDVQ-VLSATDGLMALDVQTAARLAGIFMDFHLPNLDGIECTRRIRVLWPRVTICGCTADVTEGVRSSFQDAGGDEVILKPWRPGQVERACNVMVAK---
---------ADDHPVVRQRLRQILMAEALTVVAEAGDGDEALALARSTDWDLALLDFSMPGCSGLSLIEHVRRDFPQRPVLVLSVHDEQLLAPHVLRAGASGYLCKECATEQLIQAIRAVT-----
---------ADDHPIVLRAVTDYVNSLGFHVVASVSSGDALLSAMREQEVNLVVTDFTMHDKDGLRLISHLMRAYERTPIIVFTMLTNSGVISQLCRMGVAGLVGKEEEIAELGRVCVSVAR----
---------ADDHPIFLIGLRVVLEQDDLAVVAEAGNPDALLQALASLACDVLVTDFMMPQNDGLRLLQRVRRDFPVLPVIVVTTLSNAGLFQSMLDLGVRGLLSKASLAGELPAAVRGALR----
---------ADDHPIFLIGLRAVLEQDDLAVVAEAGNPDALLQALASLACDVLVTDFMMPQNDGLRLLQRVRRDFPVLPVIVVTTLSNAGLFQSMLDLGVRGLLSKASLAGELPAAVRGALR----
---------ADDHLILQGGIIAMLGQEPLVCAGLAQNGDDALALVRRVRPDVLVVDLSMPGLPVLDLLKILQKTMPALRIVVLTMHATPFAMSEVFRAGAHAFMAKDDPFSVLVSFIRRVAR----
---------ADDEAMIRAGVRAILADPDIEVVAEAADGREAVEAVRKHRPDMALLDIRMPKMDGLSAAAEIRRIAPEVGVIILTTFGEDEYIARALGDGASGFLLKSGDPRELIAGIHAVAA----
---------ADDEADAREVLAQVLAP-EYD-VASASDGQEALDLARAEHPDVVLLDIAMPRLDGFEVLERLRHATADIPVIFVSGRGDDAVKVRSLDLGAVDYLQKPFSERELRARVERTLR----
---------ADDDPDDRELTREAFEENHLADLRFVEDGEELLDYLNQRGPGLILLDLNMPRKDGREALQEIKARLRSIRVVVMTTSKAEEDVVRSYDLSAASYITKPVTFERLVEVVRTL------
---------ADDDPDDCLLAREALLESQLTELYFVSDGEELMDYLYHRGPSLILLDLNMPKKDGREALREIRANLRVIPVVVLTTSKAEEDIYHSYNLGANSFIVKPVTYSSLIEVMETL------
---------ADDDDDDQILVREALLQLPIN-LYIVSNGEELLDYLKAPRPGLILLDLNMPKKNGLEVLQDIKTTLRNIPVIVLSTSEDKKDIYRAYNLGANSFITKPVTFAALVEIMKSI------
---------ADDDAAIRTVLNQALSRAGYD-VRVTSNAASLWRWVAAGDGDLVISDVMMPDENAFDLLPRIKKIRPDLPVVVMSAQNTFMTAIRASEAGAYEYLPKPFDLTELINIVGRALS----
-------------ADAVRSLTTLLSQLDAEPVAPVADSTQLVDTLARLAPEVVVVHERIGPVPALELIREVALRFPAIGVILVTSDASPGLFQAAMDYGARGLVALPLGYEELASRVQAVAQ----
---------ADASKVVRASLTKQLAE-HFE-VREEASGESAWQTLVLSAIVAVVSGLSLTRLDALGLIERIRARLKNVPFLVVSSSFSEADRTHARNCGVTDFISKDASNLSLEGVIASL------
--ADAHLLIVDDDERIRTLLQKFLMRHGFL-VTSARDAAHARRILAGLDFDLIVLDVMMPGEDGLSLTRSLRED-MQTPILLLTAKGETGNRIEGLEAGADDYLAKPFEPKELLLRINAILRRM--
----ACVLVVDDDEGILRLARKSLERAGCR-VAVCPSVEAARERLAAGGLDLLVLDYQLSPETGLDFFRRLRSEGVRIPAILVTGFTDESRVIEALRAGVSDVVPKSGDLDYLPEAVERVLSQV--
----ACVLVIEPDDSLAHQLAFDLEEAGYD-AIVAHDAVSGLQQYRDRQPALIVIDRMLTGESGLSLCRNLHTIGNCSPVLILMARDTVDDRVACLEAGADDYILKPYRSEDFLKLVRLYL-----
----ACVLVADDDPVQLQEMVEFLQSINVD-VITAVDGHDAIEQITRERPRILMLDVNMPGWDGVRVAEAARNLNHKVITMLMTAESETYHYASLADCGAVAVFRKPVQLAKISDFLRSALGE---
---ACSVLVVDDSTPQRQHAVRLCHDLGIGQVLEACHGRHALEVIAAPQPSLVVVDLEMPEMDGIELIEALQQQGLRIPILLLSAHGDALDSVQSLGTSVVRGLHKPLASGDLQAVLEEVLS----
---ACRVLVVEDDQVNQLAAKGLLEKMGCT-VDLADDGEQAVAAVARQRFDCVFMDVQMPVLDGLEATRRIRRAHAGLPIVAMTAYAMGGDREKCEAAGMNDYIAKPVERQSLARVLRRARR----
---ACRALVIDGNPTSRSTLVAMLREFGVGTVAQCARAIDARRILEHRNFDVVVCEHHFDHMGGQDLLDDLRRAPLSTVFIMVTGEASYAKVAEAAESALDSYLLKPHNATALLDRVLQARRRK--
-----ACLLVDDNPINLHILASAMRKTHRP-YATARNGLEAVEIYKENPYKWVLMDISMPVMDGLEATRKIREFEREYPV----------------------------------------------
-----ACLLVDDNPINLHILASAMRKTHRP-YATARNGLEAVEIYKENPYKWVLMDISMPVMDGLEATRKIRDTLEPATVVALTGVTSGTIQKDALASGVDLFLTKPVRMKDLGAIL---------
----ACILVVDDEPDLRTLYELTLLREGYR-VETAASVQEAREQIKANRFDVVIADMRLPDGFGMELLQDLREQQRRERCVVMTAYGSAENAVEALRCGAFDYLTKPVDLRQFRSVVASAVQ----
----ACILFVDDDADIRQATALLLRRRGFA-VVGAADPGEALSVLAATAVSVVLLDLNYTGAEGLECLRALLAHDPGLPVVVVTGHSGVAIAVAAMRAGAADFVMKPWKNDRLVATIEDALATH--
---------------ACEFLQAGLRRQGCE-VARFNDFAE-LDKARLDRLALIFVVVSLPARSLYAQVESLVRRAGSVCLIPVVEYADQEKAATLLELGCVDYLLSPFSETQLGALLRRQ------
--------------ACAAVDRQCLRAAGIQHIRVLTSGRDAARWLIARQPDVIVCDARLADMSGLDFIRLIRQRLAWIPVVFITPSPTEDAVLEAVGAGCSAVVARPYPLEVLHRQLRRAAA----
---AAYVLVVDDDEGILRLARKSLERAGCR-VAICAGVDAARERLARGGPDLLVLDYQLSPETGLDFFRHLRAEGVRIPAILVTGFTDESRVIEALRAGVSDVVPKSGDLDYLPEAVERVLSQV--
---AAYVLVVDDDEGILRLARKSLERAGCR-VAICAGVDAARERLAGGGPDLLVLDYQLSPETGLDFFRHLRAEGVRIPAILVTGFTDESRVIEALRAGVSDVVPKSGDLDYLPEAVERVLSQV--
--AAYRVLIMESSASLAKLLATGLTAESLA-VDVTHDVASAARLLESRAYNLMIMDMDPPDADGVNLLQTIRTTRPDLRVLVLSGRSGVEGLVAALDHGADDYLMKPFSLIELMARIRALRRRS--
----AAVVVLDNDPFAARALAAVLSPRHFRVMWWCSSAPEAIQRCLHARPQVLVCDIALSGMTGMDVCATIRKAGSRIGVVLVTAYDPKEYVADAVSVGAQAVLGKDEAMHGLMEAVQKAAA----
--AAVRVLVVDDQPNIVDMLATVLRFHGFD-VVTATTAAEALRRAGESHPRLVVLDVLLPDGDGFEVCRTLRAAGHEIGIVFLTARDAPRDRIAGLTYGGDDYVTKPFSVEELVARVRAVLRRIG-
----AAVLVVEDDPSHREILVEMLAGWGYE-PLPVGSAEEAEFAVRNKRMDAAIVDVFLPGRSGATLMSRLRERFPQSVLIGVSALSDAAMARKCKGLGADLFIGKPLDPQRLAEALQS-------
----AAVLVIDDEPGMRNFLVKTLRLYCRE-VVEAEDVEQAEARMRQASFDVVLLDNVMPGRNGIEWLAERHRQGAIADTIVVTAYADLDTAIEAMRAGARDFILKPVRSNQVLNAVRRCIE----
---AATVLVVEDNAGMRAYLREQLSGR-WT-VRTAADGEEGWAAVQDEAPDLVLSDVMMPTVNGTELCEQIKSALRHTPVLLLTARAGTDAEVEGLKTGADDYVTKPFDAEELRQRIANHLAA---
---AATVILVDDDPDALDAGMQTLLLHGMR-AQGYGSAQAALAQIDAQFGGVVVTDVRMPGIDGLAFFQRLRDIDPDIPVILVTGHGDIPMAVQAMRDGAYDFLSKPYPADLLVAAIHRAAEKR--
--AATTVLLVDDDPLVRSALSLMLGQSDIEVVGEAADGHEGVRLAAELRPDVVLMDIRMPRLDGLGATRELHARPAPPRVIVLTTFDADEHVVEALAAGADGFLLKDTAPPQIIEAIRKVVDD---
---AATIMIVEDDDGIRELLRLFLLKKGYE-VVQAEDGFQALALLEKEKPDLILLDVEMPGMDGLEVCRRIRLK-TTLPILFVSYRKELVYKIQGLEAGGDDYITKPFDFNELEARIRAILRRNG-
---AATILVVDDEQPIVDLVSSYLTNEGFV-VHRAYDGPGALALARSVKPDLVVLDVMLPGLDGIEVCRQLHRD-TSVFVLMLTARADEIDKLIGLSVGADDYLTKPFSPRELVARVKAILRRN--
---AATILVVDDEQPIVDLVSSYLINEGFI-VHRAFDGPSALALARSVKPDLVILDIMLPGLDGIEVCRQLHRE-TTVYVLMLTARADEIDKLIGLSVGADDYLTKPFSPRELVARVKAILRRN--
---AATILVIDDDPVIGDLMKSFLGKEGYH-VIVAPGGEEGIAEARKLRPDVITLDVAMPRMDGWTVLGALKAALADIPVIMLTMVD---NKSMGYALGASDYMTKPLNRERLAAVLAKYSR----
---AATILIVDDEAAIREMLGFALTQEGYH-YQVAADGEQAWQQINEFRPDLILLDWMLPGISGVDLARRLKRSTRELPVIMLTARDEEEDKVRGLNVGADDYITKPFSPMELIARIKAVLRRS--
----------------------------------AATGERGLIEAGTRKPDLVILDLGLSDRDGVDVVRDLRNGQ---PSLSSSCRPGSTKRTKWLDAGADDYLTKPFGVAELLARVRALLRRT--
------------------AASQIAMARGAK-VSIAEDVDQGMEVLRGQGADLVMIDVRRDVHRLIECLESERI---VLPVIACGIASDASAAVRAIKAGAKEYIPLPPDAELIAAVLAAVTDE---
---AASLLLVDDDPDIREEMRTYLSANGMI-ITEAADAASALEMFSGGKFDLVILDLLLGADNGFDVLREIRQT-HSTPCIMVTGQSEATDKVVGLELGADDYVVKPVNLRELLARIRALLRRTA-
---AASLLLVDDDATFCRVLRTALEKRGFS-VSVAHSVEQALPMATDNPPEYAIVDMKMQGAPGLVLVKALHELDPNTRIVVLTGYASINTAVEAIKLGATQYLSKPANADEIVAAFS--------
---AASILVVDDEPDLRTLYELTLLREGYR-VETAGSVQEGRAQLQERHFDVVITDMRLPDGIGMELLLQLRDPSRSERCIVMTAYGSAENAVEALRAGAFDYLTKPVDLRQFRQVVASAVQGM--
---AASILVVDDEPDLRTLYELTLLREGYR-VETAASVAEAREQLQRRKFDAVITDMRLPDGLGLDLLYDLREQQRRERCVVMTAYGSAENAVEALRSGAFDYLTKPVDLKQFRSVVASAIQ----
---AASILLVDDEPSVLSALKRVLRPARYG-VLTADSGEAALEMLASTEVDLIVSDMRMPNMSGAAFLSRARSLYPDTMRILLTGYSDIASIVEAVNEGVYRYLNKPWDDHDLLMTIEHALEQR--
---AASILLVDDEPSVLSALKRVLRPARYG-VLTADSGEAALEILASTEVDLIVSDMRMPNMSGAAFLSRARSLYPDTMRILLTGYSDIASIVEAVNEGVYRYLNKPWDDHDLLMTIEQALEQR--
---AARVLWVDDHPDNNLSERRALLNQRIA-VYTTTSSHEALMLLELYDYDLVISDMGRSALAGLKLVKALRERQDDTPYLLYTILPSEALQRQILAHGAQGIVDKPALYQQLAEY----------
---AARVLVVDDQPDTRLVLLGQLHTLGVGRLAGAGDATQALALVQARPFDFVLLDWMLPDADGAAVLSRLHELDPRTRIAVVSAYGTDEVRQCARGLGATDFIAKPVLPADLRRLF---------
---AARVLVVDDEPNILELLTAALRLSGFE-VRGAATGADALRAASEFGPDIVVLDVMLPDQDGFSVARRLREGGDLVPVLFLTARDAVEDRIAGLTAGGDDYVTKPFSLDEVVLRLRAILRRV--
---AARVLVLDDNDTNRYIVSSWLRRAGHT-VVEAVDGTEGLSLLASAPPELAVVDVKLPDMSGFEVCEQIKARTASLPVIHVSATAIESDRTQGLHRGADAYLTEPIAPDELLATVTAALRY---
---AARVLVIEDAEAIGAAVGSALREQGYQ-VRVRPDGRDLEGELTRFRPDLVVLDVMLPGRDGFALLEVIRR-GSGAGVVMLTARDGVQDRLRGLDRGADDYVTKPFVLAEVVARVSAVLRRLG-
---AARVLLVEDDRDIRSLLVDFLGGEGYD-VEAVGSGALMDRALMRGMPDLVILDIMLPGEDGLSICRRLRTK-SRVPILMLTAKHDDIDRIVGLEIGADDYLGKPFNPRELLARIRALLRRA--
---AARVLIVDDHALVGAGLVRMLEAEGLQ-PHWCGDTAAALDALRDAAWQVVLLDVSLPGGDGLDLLKRIKATHPRLPVLMLSMHAEHLFALRALRGGAAGYLTKDSAPGVLLDAIRAATQ----
---AARVLIVDDHALVGAGLVRMLEAEGLQ-PHWCGDTAAALDALRDAAWQVVLLDVSLPGGDGLDLLKRIKATHPRLPVLMLSMHAEHLFALRALRGGAAGYLTKDSAPDVLLDAIRAATQ----
---AARVLIVDDEEGLLASLSAAFTFQGWQ-VLTATTGSQAVALARRESPDVVVLDIGLPDTDGFDVLARIRSILPEAGVIFLTARDALEDRVSGIRQGADDYLTKPFSLEEVIVRAEALMRRSG-
---AARVFIVNSDEKAQSSLCRMIASAGWR-TQSYFSAESFLDKFDPTHPGCLLLDNHVSEMGGLSLQQRLRDRNSLTPILFTSSQGTVPEAVEAIHGGAVNFFTWPLQKPLLIKGIRESIEKS--
----------------AARLRAAAQGTGFK-VLVSTEVEGALDAVRNTRPAAVAVDLDLPEMAGWVVLDRLKHSTRALPVYTVSVE---DHRERSLNLGAIGHLRAAADPEAAVAALEAL------
---AARLLVVDDDPILREFAHAQLSSHRVT-VELASHGGEGLERLRLGGFDLALVDLDMPVMNGFELIRQVRAALCDLPIVVVTSRDDMKAIDRAYAVGATAFAPKPLNWRMLSYQLAYILRN---
---AARLLLVDDHPLVRDGLKMRLEAAGLAVVGEAGNADEALALAGSLAPDLALMDIGMQGMNGIALAGVFHERFPAIRVLMLSMHDNVEYVTQAVRAGASGYLLKDSPATEIVRAIGAVL-----
---AARIMAVDDEPANLSLVERAFHREGFQDVATFLDARDALAEFAARMPDLVLLDLMMPGVDGYELLESFRRETDYLPILVLTADSTMNARLRALSLGANDVLLKPYDVAEIL------------
---AARILYIDDDPGLGRLVRRALEARGYA-VELCPDGAAGLARLAQGGIDAVALDHHMPGQTGLDLLPEIRALPEAPPVIYVTGSEDSRVAVAALKAGAVDYVWKDVQRELLGEAVATALRQ---
---AARILVVEDEKEIAGYLRRGLAFEGFT-VEVAHDGPTGIAAARERPADLVILDIMLPGMDGFEVCRRLRA-GSDVPIIMLTAKETVPDRVMGLESGADDYLIKPFAFEELLARIRALLRRH--
---AARILVIDDEPPIRRLLRTGLGTQDYA-VVEAADGAAALAALEAGGVDLAILDLGLPDMAGHALLAAIRERWPDLPVVILSSRDDERGKVEALDLGADDYVTKPFGMNELLARIRTALRH---
---AARILMVEDDAVIREATQLTLERHGYD-VTTAEDGLEAIETFEKVHPDAVMLDVMLPGLDGISVCRRIRET-SLVPIVMVSARGDALDVVLGLEAGADDYVTKPFDTQVLVARLRAVMRRA--
---AARILIVEDERIVAEDLRLTLLQLGYEVTGSVASGEEAIPLAKERSPDLILMDIFLAKMDGITATGEIRK-FSAVPVIYLTAFADTTIMDKAKITEPYGYILKPYQERELHTIIEIALYK---
---AARILIVDDQETNVQLLESMLAAASYTSVTSTTDPFKVYELHRQNHYDLILLDLKMAGMDGFQVLEALKEADGYLPVLVVTANP--DSKLRALQSGAKDFVSKPFDMSEVLARVHNLLE----
---AARILIIEDDITLSDQVARLLKEKGFT-TTQCLDGQKGLLAALQESFDLILLDILLPSLNGLAVLNQIRKV-KHTPVMMITASGAEQERIEGYRKGADDYLPKPFNFTEMMLRIEALLRRS--
---AARILCVEDDREIAALLTELLQEHGFA-PRFVASAAAMNDVLQREQVDLIMLDLMLPDEDGMSICRRLRQV-STVPIIMVTAKGEDIDRILGLELGADDYVVKPFNPRELVARIRALLRRSQ-
---AARILCVEDDREIAALLTELLQEHGFA-PRFVASAAAMNDVLQREQVDLIMLDLMLPDEDGMSICRRLRQI-SAVPIIMVTAKGEDIDRILGLELGADDYVVKPFNPRELVARIRALLRRSQ-
------------------------------------AARDAVEELHENPYDMVLTEVHAPGIDGFNLLQYAGT-DMDLPVVVFSADDDKRTVLKCVNSGACDYLVKPLRHEELKNIWQHVYRRK--
---AAQVLCVDDNPANLLLVKTLLGDMGAD-VVAVDNGPAALEAVKQHSFDLVLMDVQMPGMDGRQTTEAIRQSSTPLPIVALTAHALANEKRSLLQSGLDDYLTKPISDRQLAQVVLK-------
---AAQLLLVDDDPSLLKLLGMRLSSEGFR-VATATSGQEALRQLAREPIDLVISDLRMDEMDGMALFSEIQKRQPGMPVIILTAHGSIPDAVAATQQGVFSFLTKPVDRDALYQAIDDALSQ---
---AAQILLVDDNEDFRRSTVWMLEAAGLQ-VEDFNRAAGLLARLQQLEDKCVVTDLRMPDMNGLELMEELRTRRLSVPVVLITGHADVTLAVSAMRMGAANFLEKPFENSILVETVKSAISE---
--AAPRVMVVDGSKLVRKLIADVLHRELLDEVVGCASIAEARAALEAGPVDLVTTSLALPDGDGLALARSVREAQAYVPVIVVSGDAQRHLVERRFTEYVTDYFDKALGHKALATFVRGYVQ----
---AANILWADDEIDLLKPHIIFLNEKGYH-VETATNGNDALDIFNSKDFDIVFLDENMPGMTGLETLMAIKQSNPNIPVVMITKSEEEYLMEDAIGATINDYLIKPVNPKQILSTIKKLIDNK--
---AANILVVDDNVDILYLFDSFLSERGYI-VRSISDSRLAVAAARAQRPDLIILDMVMPPPEGREICTQLKARTRDIPVIFITAKSEMLDQLEAFAAGGADYITKPFQAEEVLVRVENQL-----
---AANILIVDDEQVICNGCRMALMDENYS-VDIRMDGRSGLDAILNGGYDVVLLDMKLPDLDGMEILKTVGKEKPAEQIIVMTGHFSVQNAVDAMKSGAFDYLTKPFSDDELSIAVKKALENK--
---AAMVLLVDDQAMIGEAVRRGLSEENID-FHFCSDPHLAVAHAVRIKPTVILQDLVMPGLDGLSLVREYRNATKDIPIIVLSTKEDPLIKSAAFSAGANDYLVKLPDNIELVARIRYHSR----
---AAMVLLVDDQAMIGEAVRRGLAHEDID-FHFCADPHQAIAQAIRIKPTVILQDLVMPGLDGLTLVREYRNATANIPIIVLSTKEDPLIKSAAFSAGANDYLVKLPDNIELVARIRYHSR----
---AAMVLLVDDQAMIGEAVRRGLAEENID-FHFCADPHQAVAQAMRIKPTVILQDLIMPGLDGLTLVREYRNATQDIPIIVLSTKEDPLVKSAAFAAGANDYLVKLPDSIELVARIRYHSR----
---AAMVLLVDDQAMIGEAVRRGLAEENID-FHFCADPHQAIAQAIRIKPTVILQDLVMPGLDGLTLVREYRNATQNIPIIVLSTKEDPLIKSAAFSAGANDYLVKLPDNIELVARIRYHSR----
---AAMVLLVDDQAMIGEAVRRGLAEENID-FHFCADPHQAIAQAIRIKPTVILQDLVMPGLDGLTLVREYRNATQNIPIIVLSTKEDPLIKSAAFAAGANDYLVKLPDNIELVARIRYHSR----
---AAMVLLIDDQAMIGEAVRRGLSNEDNIDFHFCSDPHQAIAHAVRIKPTVILQDLVMPGLDGLSLVREYRNATRDIPIIVLSTKEDPLVKSAAFAAGANDYLVKLPDNIELVARIRYHSR----
-----AALVVEDNPIIALDTQMMLEELGFSPVETLASLAEAAEVLAAHLFSFVILDVKIGDDTSLAFARQLLE--KGTKFIFASGYSDLGPLPTDFEGHV--ILSKPYTKAQI-------------
---------------------AALTRAPYR-LHCAADERQALALLAEYHIDLLILDISLPQLDGLQFLRKIRRHYPQQSIIIYTAQEEEVYAKLAYTAGAQGFMHKGQPMEQLLQAIDAVLA----
--AALTIMVVDDNPVGRMLLTQQLEWLGHA-VTQHDSPAKLLESLAIRQPDAVITDCNMPEMSGYALSRIINEHYPSVTVFGMTADARESVRDEAREAGMRDCIFKPVTLVALENLLA--------
--AALRVVIVDDEEPARARLKDLLDDIPTRVVGVAANGLEALRLIEDLATDVVLADIRMPVMDGVELARHLGRLECPPAVIFTTAYD--EYAVQAFELAATDYLLKPVRAARLAEALARA------
--AALRVLSVEDNPFGRVVLNTILTELGHH-AEFIGRGEDAVNRLAQGAFDAVLMDMVLPGIDGVEAIRRIRTMLAQIPIIGVSGRGE--DEAASREAGADAFLVKPVSPRALATALLEATRRE--
--AALRVLLADDASVNGTILREQLDVLGCT-VRVAGLGRTALDLLDADEWDLLLIGTDLPDMKAVVLAQTARLRHVSCDVVIVTSHLMPDDARGYAAAGVECVLTKPVTLARLRGVLTSVAHRS--
--AALRVLAVDDEKPALDELVYLLRRPEIGEIHAAADATSALRLLRTHAVDAVFLDINMPGLDGMELAGILSEFANPPAVVFVTAHD--DRAVSAFDLGAVDYLLKPLREARLAEAVRRISQA---
---------------------------------------AALRQRAEHPVDLVLLDFRLPDLHGLEVCRALRAAGSAVDVLAVTSARDLAVVRTAVSLGVTHYLLKPFTFAAFRDKLHRYAE----
--AALRILLAEDNVTNQKVATKLLQRLGYR-ADIAGNGVEVLDALKRQPYDVVLMDVQMPQMDGLEASRRICKRQKKPWIIAMTANAMRGDREMCLEAGMDDYVTKPVRREELAQALAKC------
--AALRILLAEDNPVNIKVATSYLSRRGHG-YTLAENGQVALARLAERPFDVVLMDLEMPELDGLETTRRLRAANRDIPVIAMTAHALSGARERCLSAGMTDYLPKPLNFQLLDAMLQRIA-----
--AALRILAADDNPTNQKVIEAVLAPLGAE-VTMVPDGKACVEAWKATKFDIILMDIHMPVMDGIEAARAIRAQRTRTPIVAVTANALAHQVEDYLAAGMEGHVAKPVEVTKLYGAIEDAIAS---
--AALQVLLVDDDAELRDLLRKFFQQRGIA-FSVLHDAVNLARRLQRERPSVIVLDLMMPGVDGLTALKQLRASGDTIPVIMLTARAEGVERVLGLELGADDYLGKPFMPQELLARIRAVLRRQG-
--AALNVLIVDDNKDAADSLALLCESEGYH-VSVAYGAHDALAKAEAEPVDAALLDIGLPDIDGYELAGLIRQKGGTRPLIAVTGYGQADDHLRVQAAGFDHHLVKPVNIDYLMSLLAEL------
-------------------------------------------AALNNEWDAILLDLMLPELNGLEVCRRVRQV-KNTPIIMMTARDSVIDRVSGLDHGADDYIVKPFAIEELLARLRALLRRID-
-----AALLVDDQELVRSGLRRILRKDGIAVVGECADGDEVPAAVAAYRPDVVVMDLRMKRVNGIEATRRLTAA-GGPPVLALTTFSDEELLSGVLRAGASGFVLKDSPAEELIRAVRAVAR----
--------------------AALLTTMGWE-VKAFSDGQTFLDTLTVTQPSCVLLDIRMPGKSGMTILEAIQSRDSNLPVIIMTGHGNVELCRRAFKGGALEFLTKPIDADVLIETVSMALEQH--
----AALLFVDDDTTVLKALRRLFRHENYT-LYLAEGGAEGLTVMQEHVVDLVICDMRMPTMSGAEFLAQALEQWPETVRILLTGYADLQSTIEAVNKGIYSYCTKPWDDEELKLLVHNALQQK--
--AALKVLIVEDDPNVSLGCRQALELEDIP-AEAVDSAEKARRLVAEGFPGIVVTDIRLPGMDGMALLAELLAADPALPVVLMTGHGDVSMAVQAMKLGAHDFIEKPFSPDYLVEVVRRALDKR--
-----------------AALKHGLETHGIN-VSHCASLAAVKAEVAAWAFSLAVLDLNLPDAPNCEALDFVLA--NNVPAIVFTAAFNDRTRDQILNRGVADCIVKPESIERLIAAVDRVLTK---
-----AALIVDDDPVNLSVLAQYLGS-GYD-IRMTSSGHEAIGWIQAGKPEIALLDVMMPVVSGFEICNEIRQNSGEVPVLFLTAVNQTNDLLTAYRHGANDYMIKPIGKQELLARLTLH------
--AALHVLLVEDNSDDARLIEAALDHQGYQ-IDKAARLSEALNCLGKANFDIVLLDLSLPDGQGIAVFEQVSRLAANALILILSSADDEEVARLAVQNGADDYLVKGVDAHWLPRTLRYLIERKT-
------------------------------------------AALAAGPADLVLLDVEMPGEDGYSLVQQLRQH-SALGIILLTGHTELEHKLHGLEIGADEFLSKPCERRELLARINSLLRRA--
--AAKRILLVEDQTALRLVIGEVLEELGYR-VDAFENGPSALTHLQSERPDLLLSDVGLPGLNGRQVAERFRERYPDLKVLLITGYDESAAFSDGQPLQGTLVLTKPFELEALAERVRELLE----
--AAKKIMIVEDERRIARFLQMELEHEGFE-TESEENGRRAYERIVQEQYDLVLLDIMLPDMDGLEVCRRVREI-SDVPIIMLTAKDDVEDKVNGLDIGADDYITKPFAIQELLARVRAAIRV---
---AAKILVVDDDPAVRNLIQRFLIRQNYQ-VEAAEDGKAALALFEQFNPDLVILDVNLPDAIGFNLCQDMQSR-NGVFVLMLTSRTDESDKIRGFSKGADDYLTKPFGLGELEVRVAAILRRQ--
---AAKILVVDDDGFMRMQLRVYLQKEGHR-VELATNGEEALTKFAEIKPEVVLLDAVMPVMDGFACCQALMKQNPSPLVLMITGLDDEASVDRAFEAGAIDYVTKPIHWAVLRQRVKRLLYQ---
---AAKILIVDDSPDNIHLLLAILDQEGYVNVTATTRPQDVAELHGLQQFDLILLDIQMPGMDGFKVMDALRHQDAWLPVLAITAHP--DHKITALEAGAMDFMVKPFVLDEILQRIHKMLE----
---AAKFLIVDDDKVSVMAMQRAMRKLKIVETAVCHDGQHALEFLAEEPPYIITLDLNMPRMGGLEFLEIVRAALERMVVFVFTTSDMPTDVQSAYSKNVAGYIVKENPSETFANALD--------
----AAIYIVDDDADMREGLAWLFDSRGHK-ATTWDSGPPFLESVKARAQAVVLLDIRMTPMTGLQVFEQLKALACPWPVLFLTGNGDVGTAVAAVKNGAWDFLEKPFQDNVLVDRVEQALAAA--
--AAIRVLVVDDLVASAESLEALLTIHGYI-VRCAMDGATALQAASEMRPDVIVLDIGLPDMTGYELARYLRQACRDALIIALSGYGQEDNIRQAMEAGVDHYLVKPADLAVLLDLLS--------
--AAIRVLVVDDHPMWRDAVARDLEARGFTVAGTADSVAAAGRIAGAVQPTVVLMDMSLPDGDGAAGTTLVLQHAPQAAVLILSASDEREDVVEAVKAGACGYLVKSASAEELVAAVRATAAH---
--AAIRVLIVDDSPSVREFLRNILSDGGFEVAGEAADGAEAVELAARLRPDVITMDISLPVMDGIAATRAIMAS-TPTSIVIVSAQWAPEEVADALGAGALAILEKP-------------------
--AAIRVAVIDDHPLFREGVTRSLSEIGFEIVAEGGSRDDALRIAENLAPDVMLLDISMPG-SGLEAVPLILQIAPSQKIVMLTVSEAGDDVKAALQGGAKGYVLKGIGSRALADVIRSVAS----
--AAIRLAVVDDNVFLRTGLAHVLAAEALEVVAESAHVREGLSALRARQPHVVLLGVASGGREPYGDVAELRRATPVSRIVAMLAHDDPGAVRRLLAAGAQAAIAQYSSPEELIGTIRGVA-----
--AAIRILVLDDEQPVREAMRSLLGGWGHE-VALAANPREALQH--GGVFDLMLSDLRLGGLSGLAAAQALQAVGKARNVVILTGETAHANRVEVERAGY-ALIYKPADARALQDAIA--------
--AAIQVLVVDDHPVVRSGLVGMLAQPDLRVVGTAADGYEAVARAGELRPDVVLMDLRMPRLDGVAAIERITAAGPDVAVLVLTTYDGDADIVRAVAAGAAGYLLKDAPLETLAEAVRAVARG---
--AAINIVAVDDDPENLAAMASLLKKWQAN-YTLFDNVDNVLAHAKQNAPDVILMDYQLGDCDGITLIKTLREIQSQVPAILITAVRDTELKQETKAANI-HYLSKPIKPGKLKALLNH-------
--AAINIVAVDDDPANLAAMASLLNKWQAN-YTLFDNVEQVLAHANEHSPDVILMDYQLGDCDGITLIRTLRDIQHQVPAILITAVRDEELKLETKAANI-HYLSKPIKPGKLKALLNH-------
--AAINIIAVDDDPENLAAMASLLKKWRAN-YTLFDKVDAVLAYAKAHAPDVILMDYQLGDWDGITLIKTLRETQSDIPAILITAVRDTE-LKQTTKAENIHYLSKPVKPGKLKALLNH-------
----AAILVVEDEPLTAMMIRRHLEGAGYTVIGPAARVPDALVLVGQRRIDAAVLDARLFGAFVTPVAAVLGAM--GVPFLLCSGYASLAGLPTALRD--VPLLPKPMEADALVRAVGGLLG----
----AAILVVEDDPLILETIRRYLEHAGHR-CHCAADGWEADRLALRHRPDLVVLDWMLPGVDGLALCERWRKGEYFAPVLMLTARTEEDHRVRALAGGADDYLDKPFSAKELVARVQALLRRA--
----AAILVIEDDGATAAAIIAELKQHGHE-VTHASDGDAGLELATREAFDAITLDRMLPGLDGLSLVARLRERHITIPVLMLSALSDVDERIAGLRAGGDDYLTKPFDFAEMAMRVEVLLRRR--
----AAILLCGNDPLFFAYVRGALQTVPWR-FTTIPSLEQAAASMFRLSPDCIIVSVKEGEWENPDLTVLLERQRPYLPVVIVRRDEGKEGRLKGYELGADDVITTPA-ADELFVRVRRLIEKK--
----AAILLCGNDPLFFAYVRGALQTVPWL-FTTILSLEQAAASMFRLSSDCIIVSVKEGEWENPDLTVLLERQRPYLPVVIVRRDEGKEGRLKGYELGADDVITTPA-ADELFVRVRRLVEKK--
----AAILLCGNDPLFFAYVRGALQTVPWC-FTTTPSLEQAAASMFRLSPDCIIVSVKEGEWENPDLTVLLERQRPYLPVVIVRRDEGKEGRLKGYELGADDVITTPA-ADELFVRVRRLIEKK--
----AAILIVEDHALSRELATAILETAGYT-VLSAEDGVGLPELVATERPDLIIMDLQLPHIDGVTLIRSLKAATRSIPIIVMTAYAQPELYAKAMEAGCAAYLPKPLDSRALLRTVADVLKR---
----AAILCVDDEVSILKALKEQLKRLRY-VYEVAQSSEEAWTVIDELEILIIVSDWLMPNVRGDEFLIKVHQRFPEVITVMLTGQADKEAIERAEQANLYACIRKPWTEEELKSIINSALKQ---
--AAIKVLIADDHAIVREGLRQICASKDIMVAGNAANGLEAIKLAREGNGDVLLLDIVLPDRNGIDILKQIRKEQPELPVLILSIHREDQYAIRALKAGAAGFLNKQAAPAELLAAIRQAA-----
---AAHVLVVDDNATNRMVAQSLVEMFDCT-CEAAEDGAQAVEMARTGRFDLILMDIKMPRMDGVEATRAIRRLAGAAPIIALTANADPEDAAGYLAAGMNGVVEKPMKPEHLLAALTRALG----
---AAHVLLVEDDDGIRALVTRILRESGYR-VTGCRSGADMWSLQPDLAVDLVLLDVMLPGVSGFDLLRALRAK-GTVPVIMLSARNEEADRVLGLELGADDYVAKPFGRPELLARIRAVLRRAS-
---AAHIVIIEDEPVTRTTLAEYLMSHGYT-VTAFDSAERAETMLGSDRADLLLVDITLDGKDGLQITREQRAR-SDIGIILTTSLSDDVDRIVGLELGADDYVCKPFNRRELLARIKNLLRRT--
---AAHILVVDDDDRIRDLLTKFLRARGLR-VTSASDGKKALSLLAQMRFDLIILDVMMPGADGFEVTETVRQT-DATPILLLTARGEPEDRIKGLSLGADDYLAKPFEPEELVLRVQAILRRA--
---AAHILLVDDDPSLLKLLGMRLESRGYR-VTTAESGRQALDCLTEDRPDLVLSDLRMDEMDGMALFHELQRRAPGMPVIILTAHGSIPDAVSATRQGVFSFLTKPVDRDELFAAIEEAMAQT--
---AAHILLVDDDARLRALMQRYLVENGFR-VTVAESAAAARETLRVVDPDMMVLDVMMPEETGLELIESLRARAPDLPILLLTARGAPEDRIAGFEAGADDYLGKPFDPRELLLRIRAMLRRA--
---AAHILIVDDDRRIRSLLSRFLTSKRFR-VSTASDAAEARRILGGLDFDLMIVDVMMPGENGLDLVRSLRQT-RDCPILMLTARSEIDSRIEGLEAGVDDYLAKPFDPRELLLRLNNILKR---
----------------------------------AAGLSEARQLLRSQCPSLIVLAIDLPDGSGLEYCRWLQAQDLAALILMISARSSEADVVAGLQAGADDYLKKPFGLQEFLARVQALLRRQ--
---AAEILLVEDNRGDVLLASRAFKEAQIENLTVASTAEEALAILRASLPDIILLDLNLPKMSGNDLLGIVKGALRHIPVIIMSSSVAEIDVSRSYDRHANAYIAKPVDLEKFRQVISS-------
----------------------------------AADGQQAIDLCLELQPDIAILDIRMPVLNGLGAARILQQRMPGLKVVIFTMDDSTDHLEAAISAGAVGYLLKDASRDEVIDGLQRVAR----
----------------------------------AADGNEAVEAVRRIDPDMLVTDMEMPGLDGVAAVATLRETHPDLPVVMLTRHARPGVLRRALKAGVTGFVTKSAEPEEIADVIRRV------
--------AADDSKVARSLIEQGLRAMEIP-YEMHVTGKEAWEKIQSDKISFVLTDLEMPEMDGFTLTRNIKRELKSIPVIIHSSLSGSANEDHVRSVGGDAYVAK-FEANELAATIYGVLDKAG-
--AAARVLVVDDDTSVRDVVRRYLQRAGYA-VELAGDGETALRLHAERKPDLVVLDLMLPGVGGLEVCRRLRER-GEVPVVMLTALGEESDRVVGLEQGADDYVVKPFSPRELVLRVASILRRA--
--------------------AAALVRAGFA-PAVVEGEHDALAALEGGGFAAVYVEQALGSAAVSTLAAAAGQRLGGAPVTVLGRSGTVQEAVDAMQLGADDYLPPPFPAGELLRRLARALER---
---------------------------------------AAAAAANDQAIDIVLTDYCMPEMTGYDLLKAIKASPNPIPVVVMSSENEPQRISRCLTAGAEDFILKPLKMNDVQR-----------
------YYVLEDQPPQQQRLQQIIGTCQ-----LFDQPAPLLAALQARQPKVILIDLALHVHAGLNVAQAIRSFDSLSPIIIVSTHTELLAMSYQYQIGALDFVDKSLCEAKFKQRIRSAIRV---
----YYLLVVDDQAGVRRMLLEAFTDDGYE-VVVAVSGPEALQKLKHGGIDLVLLDMKMPGMSGLDTLREIRKLKPDLPVIMMTAYGELELLGEAKKLGVRHYVSKPFDLQEVRYLVRALLAD---
---YYKILLVDDELEIRDGMIQKLDQLGYDVAAAAENGVEALEKADQVQPDVIMTDIRMPFMDGLEFIEKVIERLPAVKIIVFSGFDDFEYAQKAINLGVEEYILKPISARQLEESLIKLKKKM--
---YYKILLVDDELEIRDGMIQKLDKLGYDVAAAAENGVEALEKAEQVQPDVIMTDIRMPFMDGLEFIGKVIELRPAVKIIVFSGFDDFEYAQKAINLGVEEYILKPVSARQLEQSLVRLKSKM--
-------YYIEDEIDNIESYGRYFEDEGIEEEKLLESPDGYYDLICSSDADFVIVDNHLDKYDGLDVLKSIRKQDSNIYIILLTNFSF-ADIDNRQLGEFDQAIMKNDFTDRIDEVIPRIIRA---
-------------------------YYGHE-VEVVSNGKLAVEAVQRKAYDLVLMDLQMPVLDGLSATRAIRAAISKVSIYALSADALAPECGPMEGTGLDGYLSKPIVWERMSRVVDKVLASK--
------------------------------------------------YYDLVILDIHLPDIDGYDILLRLRSAKIKVPVLILSCISAVNHKAKGLGYGADDYLTKPFHKSELLARIKAIVRRT--
---YWNILIVDDTRNNLFILSSILRKKGYR-IAAALSGLEAIELLQHKQFDLILLDIRMPGINGIETCKRIKAETAEIPVLFISAIDDHDLIAEAFAAGGRDYILKPFEPVELIARIETQL-----
---YWKVVIIDDEPGIHDVTKFALNSFNFEKFYSCYSAEEGFALMRDTDIALAFIDVVMEDQAGLELVHKIRNENHCTRIILRTGQPGSAPEEQVIEYDINDYKAKELTAAKLKSCVYTSLR----
---YWHILVVDDDQAVHDVTHLILADLKIQ-LHSAYSAAQAKSLLESEPFAMTFVDVVMEDDAGLQLVTWIREKNISIRIILRTGQAGLAPEEQVIQYDINDYKAK--------------------
-----YVVVADDSAMIRDQITRTLERAGYR-VKAFADGRSAWDFLNEQRILGVISDIEMPRMDGHHLCLKIKKQFNKVPVMLFSSLINDRARIKGEQVGADDQITKP-ELGALVERFQDCLKRL--
----YVVLVVDDSAMDRNIMKKSMEPIGVK-TIEASNGQEALNMIKSHSIDAVLIDIEMPRMDGYTLAGEIRKKYKNLPLIAVTSRTSKSDRLRGVESGMSEYITKPYSPEYLESVVRKN------
----YVVLAIDDSSTDRAIIRKCLKPLGIT-LLEATNGLEGLEMLKSGDPDAILVDIEMPKMDGYTFASEVRKKFKNLPLIAVTSRVTKTDRMRGVESGMTEYITKPYSGEYLASVVKRSI-----
----YVVLAIDDSSTDRAIIRKCLKPLGIT-LLEATNGLEGLEMLKNGDPDAILVDIEMPKMDGYTFASEVRKKFKNLPLIAVTSRVTKTDRMRGVESGMTEYITKPYSGEYLTTVVKRSI-----
----YVVLAIDDSSTDRAIIRKCLKPLGIT-LLEATNGLEGLEMLKNGDPDAILVDIEMPKMDGYTFASEVRKKFKNLPLIAVTSRVTKTDRMCGVESGMTEYITKPYSGEYLTTVVKRSI-----
----YVVLAIDDSSTDRAIIRKCLKPLGIT-LLEATNGLEGLEMLKNGDPDAILVDIEMPKMDGYTFASEVRKKFKNLPLIAVTSRVTKTDRMCGVESGMTEYIANPYSGEYLTTVVKRSI-----
----YVVLAIDDSSTDRAIIRKCLKPLGIT-LLEASNGLEGLEMLKNKTPDAILVDIEMPKMDGYTFASEVRKKFKNLPLIAVTSRVTKTDRMRGVESGMTEYITKPYSGEYLTTVVKRSI-----
----YVVLAIDDSNTDRAIMKKCLKTLGVT-VLEAANGVEGLDIVKNKQLDAVLVDIEMPKMDGYTFASEVRKKFKNLPLIAVTSRNSKTDRMRGVESGMTEYITKPYTPEYLVNVVKRN------
----YVVLAIDDSNTDRAIMKKCLKTLGVT-VLEAANGQDGLDIVKNKHLDAVLVDIEMPKMDGYTFASEVRKKFKNLPLIAVTSRNSKTDRMRGVESGMTEYITKPYTPEYLVNVVRRN------
-------YVVEDNPTVLSNLVEALSEIAHVKVTHSATQSEASQWLERHHWHLAIVDLFLKQGTGLGVLAACRNRQPHQKMVLLTNYATPEIRLRSVALGADAVFDKSTELDDLL------------
-------YVVDDIELNREMLVGLLGLADIE-TRSFASAQQFLDALDPTLPGCILLDIRMPGMSGLDLQKTLNERHVVLPVVMITAHADVPIAIEAMRDGAYDFIEKPFDNQHLVDVVRRAF-----
-------YVVDDDPVTRLMLCRFLEKNGYL-TMGFANGAVANEAFDQHLPDVVLMDAKMPVMDGFDACRLMKARARHIPVIMITGLNDDESVDRAFEAGAVDFITKPIHWAILRNRVHYLLTN---
-------YVVDDDDSMRSALGMLLRSVGLR-VELFSSAQEFLAFDKPDVSSCLILDVRLKGQSGLVLQEQIVAGDMGLPIIFITAHGDVAMSVKAMKNGALDFLSKPFRDQEMLDAVEGALLKH--
-------YVVDDDDAVRQSVTGLLESADLN-AIGFSSAEAFLQHRFEDLPSCVILDMQMPTISGFEVADALRDSGREIPIIFLTGHGTIPMSVRAIKGGAYEFLTKPVESAALIDAIESALR----
-------------------------------------------YVRQTPPDLILLDLMLPGIDGLTLCREIRR-FSDIPIVMVTAKIEEIDRLLGLEIGADDYICKPYSPREVVARVKTILRRC--
-----YVLVVDDEPDIRQLVKEILEDEGYQ-VATAGNAAAAREARRRRCPDLILLDIWMPDEDGVTLLKEWSEDANRCPVVMISGHGTVETAVEATRLGAIDFIEKPLSMAKLLVTVRQALAD---
-----YVLVVDDDPDLVETVAMMLESKGCE-VGRAYDGVEGEESIKERRPDLVVLDVMMPRKDGYVLCAEMKAELSDIPVVLLTAVGEAYTHADGMSTEADDYIAKPIDTEGLWGVVNNL------
-----YVLVVDDDEGILRLARKSLERAGCR-VAICAGVEAARERLASGGPDLLVLDYQLSPETGLDFFRRLRAEGVRIPAILVTGFTDESRVIEALRSGVSDVVPKSGDLDYLPEAVERVLSQV--
-----YVLVVDDDEGILRLARKSLERAGCR-VAICAGVEAARERLAGGGPDLLVLDYQLNPETGLDFFRRLRAEGVRIPAILVTGFTDESRVIEALRAGVSDVVPKSGDLDYLPEAVERVLSQV--
-----YVLVIDDDRIQLDITRRMLVRNKVR-CECCRTVRELMAALRERTYDLLLSDIQMPDMDGYRILDLLRSNARTIPVLAVTACAD--DEEHYISFGFAGCLRKPFSMDELISTVSRMVVKT--
-----YVLVIDDDRIQLDITRRMLVRNKVR-CECCRTVRELMAALRERTYDLLLSDIQMPDMDGYRILDLLRSNARTIPVLAVTACAD--DEEHYISFGFAGCLRKPFSMDELISAVSRMVVKT--
-----YVLVAEDESAVSELLLYNLKREDYD-VAIAADGEEALMMIDERIPDLLLLDWMLPKVSGIEICRRVRATNPNLPIIMLTARGEESDRIRGLDTGADDYVTKPFSTTELMARVRAVLRRI--
-----YVLLVEDEPDLNQTVAFNLDSEGYS-VESAFNGKEALKLIEEKTPDLILLDLMLPDMSGLEICRILRSKTKNTPIMMVTAKGEEIDRIVGFELGADDYIVKPFSIREFMLRVAAMLKRSG-
-----YVLIVEDEPKLGQLLVDYLQAAGYR-TQWLTNGSEVVGAVRQAPPSIILLDLMLPGTDGISICREIRR-FSDVPIMMVTAKTEEIDRLLGLEIGADDYICKPYSPREVVARVKTILRRC--
-----YVLIVEDDADTRAMLAELARAQQLT-CDTAATLEEARTLVATHTPDLVLCDLVLPDGNGMDLFDALPKR-AHCEMVLTTGHASLETAIDALRRGATDYLVKPLNMQRLNSIFARVPR----
-----YVLGVDDNIFNLNILEMVFKKCSNVIFHKAGNGEEALQKVKELKYKVFLLDIQMPIMDGYKTHSELKKLMKHSPVFAVTAFAN--EKQICIQQGMEGFIEKPINMKLLINLM---------
-----YVLATDDEQQSLERLIHILKEFPTADIHGFKSSKEALSFAEKKRLDLAFMAIKMSAISGLELASKLKKLCPEVRIVFVTHYR--DYAYDAFQIHAQGYLLKPVTRQAIENEL---------
---YVKLYIVDDEKMAIEYFKRLTEEIACKVVGEALHGPTALEEIPRVQPDIVFVDISMPVMNGLVLAERILQQNKNQIIVLLTSYREFDYVKRGMELGVSNYLLKELTAESLSREISSIMEQI--
---YVKILIVDDEASILDIVEAYLSAKGYQ-VFRALSGNEALKKVDIVQPDLIVLDLMLPGLSGLEVCKKIRDS-STVPIIMLTAKTAEKDILEGLSLGADDYITKPFSPKELVARVETVLRRV--
----YVILAVDDSTTDRAIMKKSLRPLGVT-VIEAANGVEALDMIKAKQIDAVLIDIEMPKMDGYTLAAEIRKKFKNMPLIAVTSRTSKTDRMRGVESGMTEYITKPYSPEYLMNVVKRN------
----YVILAIDDSSTDRAMMRKSLKPLGVT-VIEATNGLEGLEMVKNADPDAVLVDIEMPKMDGYAFAAEVRKKFKNLPLIAVTSRVTKTDRIRGVESGMSEYITKPYSPEYLANVVKRSI-----
-----YVIAADDEPLILNSMTRLLHAVDAQ-VRGFGTAQEVESFAREANIAYAFLDLRLRGENGLRLAKAIKDISPHTKIVFSTAYADYSF--GLRGDSNTGFVMKPATEGDIRDCV---------
-----YVIAADDEPLILNSMTRLLHAVDAQ-VRGFGTAQEVESFAREANIAYAFLDLRLRGENGLRLAKAIKDISPHTKIVFSTAYAD--YSFGLRGDGNTGFVMKPATEGDIRDCV---------
-----YVFVVDDDPSQRSLLSELLAPIGFE-VFIANNGIECLDMLMHCPPNLFLLDVTMPGMNGWQLAAKLRDQYPQSSIIMISANANTD--VPLDRNPSNGYLLKPLRHTELFNKIQQVT-----
--------------------------------YVAEDGKKLIDRMKEEKPDIVITDIRMPGADGLAVCQYIYETYPETQVIILSAYSEFEYARAAIKYGVCEYVLKISVLEELPGAVEKAIQN---
-------YVADDEPVNLRVLESFLRLEGYR-VRTVSDGPETLALVEQEKPELLLLDIMMPGMSGYQVCSELREDHAELPIIMLTALSQTEDRVRGFEAGANDYLSKPFNKQELAARIQAHLTA---
-------YVADDEPVNLRVLESFLRLEGYR-VRTISDGPETLALIEQEKPELLLLDIMMPGMSGYQVCSELREDHAELPIIMLTALSQTEDRVRGFEAGANDYLTKPFNKQELAARIQAHLTA---
-------YVADDEPVNLRVLESFLRLEGYR-IRTVSDGPETLALVEQEKPELLLLDIMMPGMSGYQVCSELREDHAELPIIMLTALSQTEDRVRGFEAGANDYLSKPFNKQELAARIQAHLTA---
-------YVADDEPVNLRILESFLRLEGYR-VRTIADGPETLALIEQEKPELLLLDIMMPGMSGYQVCSKLREHHAELPIIMLTGMSQTEDRVKGFEAGANDYLTKPFNKQELAARIQAHLTA---
--YTYRLLAVDDETDILRTNRKYLEARGYQ-VDSAVCASEALELLRKQKYDCILLDVLLPDMNGFELCEAVRAI-TSAPILFFSCMDDEEDKIRGLMAGGEDYITKPYSLKELAARVYAQVRRS--
-----YTYLIDDHHVLRQAVVEMLEEEDISVIGQSGDARSGIGEIANLKPDVAILDLKMPGMTGLAAIGEILRAAPKTGIIIFTMYDNPAYVWETTNAGASGYVLKSASKEDLLRAVRAVH-----
----YTVYVVDDEKDILELVSEYLTQKGYA-VRTFESGESFLGEFEKSEPDIVILDIMLPDIDGYEICKRIRK-NSDVPIIMLSAKGEELDKVLGLELGSDDYISKPFSLSELEARIKKILRRVN-
----YTVVVAEDEEIILNNIIKKIEQSGFKVVGKAVTGRQALSLIESESPDVLFTDIRMPVMDGLELIESVYLRYPYVKKVIISGYAEFDYAKRAIEFEVEDYLLKPFDMEKMLSVLAKI------
----YTVVVADDEEELRRAIIRRINEIGFQVVGEAENGIEALELVGEKEPDLLLTDIRMPFISGVELARQVREIRPATQIAFLSGFDDFSYAQQAIQYNIISYMLKPISMADLTENLIQIKQK---
----YTVVVADDEDELREAVCTMTEALGFHLVGNASNGLDALELVERLEPDLLLTDIRMPFISGIELARQVREIRPAMHIAFLSGYDDFEYAKQAIQYNIISYMLKPLTMDGLAAELKVIHEKI--
----YTVVIVEDDPMITELNRRYAEKDGFTVAQTFSQPRRALDWLRHNPADLVILDFYMPQMNGLEFLRAVRAAGVESDVIMITAANDAATVEALTRLGVVDYLVKPFAYERFCRALDAFCRRR--
----YTVMIVEDEPELRNYLKDELSGSFK-EVYVAEDGRQALEMIQAKLPDLVVSDVMMPYMNGFELCRRIKSDISHIPVILLTARTDNESTVQGYKLGADMYVPKPFDLGFLLAVLRNQLKS---
----YTVLYVDDEPDLLEISKLFLEQSGQFSVDILPSAPEALAAMKVKTYDAIVSDYQMPGMDGIDFLKNVRALGDTIPFILFTGRGREEVVIQALNEGADFYLQKGGDPT---------------
----YTVLVVEDDRDTQDFLAAELSDY-FH-VRTANDGKEAVAMLHDQLPDLVVTDCVMPNLDGIGLLRHIRHAYKYLPVIMLTAVDGMEGRIKGISSGADVYMAKPFSTRELVVQCVSILQRH--
----YTVLVVDDEAVIRTRLKGYFSKEGYR-VLEAANGEEMWQQLALAHVDLIMLDINLPGTDGLSLTRELRSR-SDVGIILVSGRDETVDRIVGLEMGADDYVTKPFELRELLVRVKNLLWRI--
----YTVLVIEDEIHILELLRYNLEAAGYK-VMASENGKEGLEKALEEKPDLLILDLMLPDMDGLEICKVLKKDTKNIPIIMLTARSEEFDKVLGLELGADDYITKPFSVRELLARIKAVLRRT--
----YTVLVIDDSASMRSILKDMINSEDFEVIAVATDAYDAREKIKEYEPDLVTIDINMPKMDGVTFLRNLMRL-HPMPAVVISGESV--RGNDIFDDGAVGFIPKPNSG----------------
----YTVLVADDKEVFRRKVKRMPYKEKFAIRYEAQNGLEALEILRSHDVDMVLTDIRMPFIDGIELLKHVNAENLCKCVILLSEFAEFNYAKAGILNGAFDYVLKPVDDEKIQETFDRAY-----
----YTVLLVEDERINRLTTGRTLTRLGYK-VLEAANGQEALATLARDKADIILMDVQMPVMDGIECAHHIRNLVKRIPIVALTAYASEKDRERFLRLGMNDYLAKPHTIEQLGEVLEANLKR---
----YTVLLVEDERINRLTTGRTLTKLGYK-ALEATNGQEALSVLAREPVDLILMDIQMPVMDGIECTHHIRNVSKRIPIVALTAYASEKDRERFLRLGMNDYLAKPHTIEQLGEVLEVSLKR---
----YTVLLVEDEKDIADAVEVYLRNQGYE-VIKASNGQEGLEMIEKNEVHLAIVDLMMPVMDGTTMIMKLREK-YDFPVIILSAKSEEVDKIMGLNIGADDYVNKPFKPLELLARVNSQLRRY--
----YTVLLVDDNPENIRLLDEALRDE-YT-IKVATRGEKALEIARSMPVDIILLDIMMPGMNGFDTCRRLKAATRGIPVIFVSARGEVEDESVGFACGGVDYITKPVRFPVVRARLRTHL-----
----YTVLLVDDEAIELETMEHYVEQAGIQVVGTARNGKEALAKLTELKPDIIVTDVRMPIMDGLEFGRRAKQIDKSVKIIYLSGHNEFQYIKSALNIEAAGYLLKPIDMEELLLLLAKVKKK---
----YTVLIVEDDPNISSLLQSHIQKYGYE-AVIAENFDDILESFNAVNPHLVLLDVNLPKFDGFYWCRQIRHE-STCPIIFISARAGEMEQIMAIESGADDYITKPFHYDVVMAKIKGQLRRI--
----YTVLIVDDEEEFREMTVKRLSKRDLE-CDSAPDGDTALEMITKKNYDVVLLDVKMPGKDGIETLREIKRITPMTEVVMLTGHASVESGINGIKYGAFDYLMKPMELDPLFEKLNAAYERK--
----YTVLIIEDEQGLVKVLKAYLEKEGYQ-VYASHDGLAGLELFKKQNPDIVVLDLMLPNMSGEEIARKIRKE-QETPILMLTAKGSEDEKITGLGIGADDYVVKPASPREIIARLKTILRRVG-
----YTVLHIEQSDFFCKMVENILREKNYY-YIATDSFNEAYNLIKEYDIDLIITSLYGKGGDIEDFIKNIGYMSNEIPIFIVTSDNDHEKKKNLLNLGVFDYLLKDDLKEEITKHVDAVFQD---
----YTVLHIEQSDFFCKMVENILREKNYD-YIATDSFNEAYNLIKEYDIDLIITSLYGKGGNIEDFIKNIGYASNEIPIFIVTSNNDHEKKKNLLNLGVFDYLLKDDLKEEITKHVDAVFQD---
----YTVLHIEQSDFFCKMVENILREKNYD-YIATDSFNEAYNLIKEYDIDLIITSLYGKGGDIEDFIKNIGYMSNEIPIFIVTSNNDHEKKKNLLNLGVFDYLLKDDLKEEITKHVDAVFQD---
----YTVLHIEQSDFFCKMVENILREKNYD-YIATDSFNEAYNLIKEYDIDLIITSLYGKGGDIEDFIKNIGYMSNEIPIFIVTSDNDHEKKKNLLNLGVFDYLLKDDLKEEITKHVDAVFQD---
----YTVLFVDDEPNILRAIKRALFSLKVN-LLLADSGAKALEIMKENEVHVIISDMKMPQMSGAELLQQVAELYPESYRLVLTGYADIESTIKAVNEGIHRYLQKPWDNKELISAIEDGLERV--
----YTVLCVDDEVNILQAMKRILRKQAFN-LLTAQSGAQALELMAEHDVHLIISDMKMPSMSGAEFLQQSVKIAPDCYRILLTGYADMSSTIDAVNKGIDCYVQKPWDNNKLICTINDGL-----
----YTVLAVDDSEINLKLIVHTLKPLGFQ-IFTAESAADARSVLLTNRVDVLLLDVSMPDQDGFSFCRELRERFKLLPILFITGINREVGFDEAISHGGDDFIQKPFQPKELIAKIRAFIR----
----YTVIVIDDSLSMRRILKDIINSIEFEVIDEAVDAFDAREKIKKYEPDMVTIDINMPKMDGVTFLRNLMRL-HPMPAVVVSGEG--ARGNDIFDDGAVGYIEKPANGESMMS-----------
----YTVIVADDEEEIRRGIVWKVKEIGFQVVGEAENGIEALELVEKLEPDLLLTDIRMPFLSGIELARQVREVRPTVQIAFLSGFDEFSYAQQAIQYNIVSYMLKPISSGELEKEL---------
----YTVIVADDEDELREAVCTMIEDYGFCLVGNASNGLDALQLVEKHEPDLLLTDIRMPFISGIELARQVREIRPATNIAFLSGYDDFEYAKQAIQYNIISYMLKPLTLEGLGAELRNIRQKI--
----YTVIICDDNLNHASNLALKIGIADLEIGKIAQNALDVIEYLKENPISIYFLDIELSAMNGIDLAEQVKQLDPRAQIIFVTAYNEYMEMTFERRIGAVDYINKPNLQNRLNETLQDTVRRI--
----YTVIIADDEEEIRRSLIRKIDSIGFKVVGEAGNGEDALELVEKLEPDLLLTDVKMPFISGIELARQVREIRPTIQIAFLSGYDDFSYAQQAIQYNIVSYMLKPISSGDITKELKNI------
----YTVFLVDDHEVVRRGLADLISDPQLSVVGEAGSREQALARVPAAAPDVVVLDVRLPDGNGIELCRELRSANPAQACLILTSFTDEQAMVDAILAGAAGYVIKDIRGMDLTRAIIDVA-----
----YTVFLAEDDLRLRGELSALLERYGYR-CLFPASYEDLAGQILSSGAQLVLLDLGLPRYDGYHVCRDLRARSAQLPIMIVTSRSDELDELMSMNLGADDFITKPFNPQILLARMARLLQRA--
----YTLLLVEDNESMLTFILERLQE-NFT-VETAMNGVEALEILRSSHIDLIISDIMMPVMDGYQLCKEVKSELSHIPIIFLTAKNDIDSKINGLKYGAEAYVEKPFSFNYLKEQVLSLLDN---
----YTLLLVEDNESMLTFILERLQE-NFT-VETAMNGIEALEILRSGHIDLIISDIMMPVMDGYQLCKEVKSELSHIPIIFLTAKNDIDSKINGLKYGAEAYVEKPFSFNYLKEQVLSLLDN---
----YTLLLVDDEERMLDLLELYLAPNGYR-CVKRRSGAEAIDYLRRHHADLVLLDVMMPELDGWETCRRIRS-FSNVPIMMVTARDETADIVQGLKIGADDYVTKPFDEAELLARIEAVLRRT--
----YTLLLVDDEERMLDLLELYLAPNGYR-CVKRRSGAEAIDYLRRHHADLVLLDVMMPELDGWETCRRIRS-FSNVPIMMVTARDETADIVQGLKIGADDYVAKPFDEAELLARIEAVLRRT--
----YTLLLVDDEEEVTRIIAKKVKDLGFSVTGHANNGLKALEMLEEMQPDVVMTDIRMPYMDGLELCGQIREKYPATKLVLFTGFDDFEYAKEAVHLEIEEYVLKPLNAAEITKVFEDLKKK---
----YTLLLVDDEEDVIEVIERKVSQIGFHVVGHAGNGFKALEMMEDMQPDVVMTDIRMPYMDGLELCSNIRQRFPATKLLLFTGFDDFEYAKEAVHLEIEEYILKPLNLAEITEVFKKLKT----
----YTLLIVDDEASVVEGLAHTIQKIGIEEVRKAYSAFEALEILQTQPVDIMISDITMPRMNGLELVEITKSKWKNVKTILLSGYADFAYAKEAITLGTYEYLLKPVSDEVVLEKVGGAVE----
----YTLLIVDDEASVVEGLAHTIQKIGIDEVRKAYSAFEALEILQTQPVDIMISDITMPRMNGLELVEITKSKWKHIKTILLSGYADFAYAKEAITLGTYEYLLKPVSDEVVLEKVGGAVE----
----YTLLIAEDDHAYALILEHFLLSLGHK-VLIANNGEQAVEMFKIHQPDLIFMDVLMPAMDGHQATREIRRDPVQVPILFLTAIESEKVLAECLECGGDDFISKPFSTTTLKARLNAWLKKR--
----YTLLIADDEPLIRNGVKKIIDSLGFSEIFLAEDGQEALDIIRKNHVDLVLTDIVMPFMDGLELTEILSREFPQIHVVILTGHEDFQYAQKSVGLGVKNYILKPIGAESLYKEMKEICEKL--
----YTLLIADDEALEREGLEMMISHATFR-FVHAENGRRAIQLAEEERPDFIFMDIKMPGIQGLEAVREIMARQPGARVVIITAHDYFAYAKEGLALGVREYLLKPSRREEIVDVLKHLITET--
----YTLIIVDDDELIRKGLEKVIQKMGFSVLGTFKGAMDALEYLKNHTADVILTDIRMPQMTGLELIDEAKKIRKDIKSVIISGYGEFELAKKALLLKVEDYLLKPLGEEEIEAAF---------
----YTLGIVDNDPLVAEAPRSSFERFHLEVIWALTDPEDALVHCAKGRPDVLLTDIDMPRLSGLGLFHELQTRKLPITVIGISAFP---------------------------------------
----YTLFIVDDEQTIREGIVADIGE-DYH-LHTFKTAEDALDNLQSHNPDLVLMDIGLPGMNGIQALKKLKAVAPGLLVIMITAYEDANSVIECMEHGAYDYIIKPIHMERLEVTIAKALETI--
----YTLFIVDDEKTIREGITAYVED-DYS-VFTYATAEEALVDFSKKKPDLILLDIGLPGMNGITALSRFKAVDADLVVIMITAYEDVESVIKCMKQGAWDYIVKPLQMEGLDVTISNALETI--
----YTIYLVEDEQNLNELLTKYLESENWN-VSSFLTGETAREAMN-KPPHLWILDIMLPDTDGYTLIKEIKAASPDVPVIFISARDADIDRVLGLELGSSDYIAKPFLPRELIIRVQKLLE----
----YTIYLVEDEQNLNELLTKYLESENWN-VSSFLTGEAAREAMN-KPPHLWILDIMLPDTDGYTLIKEIKAASPDVPVIFISARDADIDRVLGLELGSSDYIAKPFLPRELIIRVQKLLE----
----YTIYLVEDEDNLNELLTKYLENEGWN-ITSFTKGEEARKQMQ-PSPHLWILDIMLPDTDGYTLIKEIKEKDPDVPVIFISARDADIDRVLGLELGSNDYIAKPFLPRELIIRVQKLLE----
----YTIYLVEDEDNLNELLTKYLENEGWN-ITSFTKGEDARKQMQ-PSPHLWILDIMLPDTDGYTLIKEIKEKDPDVPVIFISARDADIDRVLGLELGSNDYIAKPFLPRELIIRVQKLLE----
----YTIYLVEDEDNLNELLTKYLENEGWN-ITSFTKGEDARKQMQ-PSPHLWILDIMLPDTDGYTLIKEIKEIDPYVPVIFISARDADIDRVLGLELGSNDYIAKPFLPRELIIRVQKLLQ----
----YTIYLVEDEDNLNELLTKYLENEGWN-ITSFTKGEDARKKMT-PSPHLWILDIMLPDTDGYTLIKEIKAKDPDVPVIFISARDADIDRVLGLELGSNDYISKPFLPRELIIRVQKLLQ----
----YTIYLVDDEANLNKMLVTYLEQEGYN-VRSFADGTSAQEAIP-DQPDLWVLDIMLPDLDGFQLLKQIKAVNANTPTIFISARDEDIDKIIGLEMGSDDYIAKPFLPRELVIRVKKLIDRV--
----YTIVVADDEEELRSAIIRKMDSIGFQVVGEASNGIEALEMVEKEEPDLLLTDIRMPFLSGIELARQVREIRPTTQIAFLSGYDDFSYAQQAIQYNVISYLLKPISMTDLTQKLLEIK-----
----YTIVIADDHPLFRNALFQSVHMAGAN-LLEADTLDTLLALLEKEEPDLVLLDLKMPGANGMSGLIHLRAEYPDIPVVVVSASEEASVVTQVKSHGAFGFIPKSSDMRELINALNQVLN----
----YTIVIADDEALARMDLKEMLEEAGHKVVGQASDGVEAWELVKEKLPDLAILDIKMPKMDGLQAAKLIAHD-GLAPVLLLTAFGDEEIIEKAKNSMVFGYVIKPVEEKVLFPAIEIAISQH--
----YTIVIADDEALARMDLKEMLEEAGHKVVGQASDGVEAWELVKEKLPDLAILDIKMPKMDGLQAAKLIAHD-GLAPVLLLTAFGDEEIIEKAKNSMVFGYVIKPVEEKVLFPAIEIAISQ---
--YTINVTLIEDDETIRDSYAYLIGMEGYSVISTYASYEDAAKKLHADAPDVILLDIELPGLNGIDALLKIKKILPNTPIIMLTVYENEHTIFEALVNGASGYLTKDASPQKMVDAIKEVME----
----YTIMVVDDSSFIVDVFVTMLERGGYR-TIATYGGQECLDLLKTEKPDLILLDIMMEPMDGRETLERIKTKTRDIPVMMLTAKQLTPEEAQEYGIYIEDYVLKPITHRELYDVIEHILQRR--
----YTIMIVEDEYIERQALVLMVRNNELSEIGDVGNGFEALTLAKKEKPDLALIDVGIPGINGLDLIAEIQSIEPKTSFIIISSHDNFEFAQRAIKLGVEDYLLKPIKLDALKRAIGASITKK--
----YTILVVEDQKNMRESLVIALKRAGYK-VTGVDNGEMAIQQQKEIGYDLIIVDLKMGIMDGLEVLSNVKEINPSTEVIVMTAFGTINSAIQAIRDGAYDYITKPFHLPDMLSVIERALEKK--
----YTILVVEDESVQLESIAGFLSKQGYR-VLKSSRPLRALEIAGDEAVDIVLSDFRMPEMSGVELLATMKRRNPGIEVIIMTAYGSVESAIEAMKLGAADYITKPVDLHRLQIMIRNILERKQ-
----YTILVVEDEPVQLESLAGFLSKQGYR-VLKAANPEQAILNIRNSAVDIVLSDFRMPGMSGVKLLEAIKEINPSIQVIIMTAYGTVESATDAMKLGAADYITKPIDLYRLQVLIRNIVERKQ-
----YTILVVEDDQDMANLISLNLKVQGYK-TILTSHISEGYQIVCQGLADAVILDRKLCDGDGTEMCKRLRQQQISLPILMLTGLNSEHDMVDGLEAGADDYLTKPFSVVELQARVRALIRRT--
----YTILVVDDTLFNRKLMLEVLEKIDNARYLQAEDGIEALEIVKTNEVDLVILDLMMPNKNGYEVLKELKNLYSDIPIIVNSSVTDMDSIKQTLEMGAVDYFTKPLTPEQMEV-----------
----YTILVVDDSPMIVDVFVTMLERGGYR-PITAFSGEECLEALNATPPDLVLLDIMMEPMDGWETLERIKTATRDIPVLMLTAKPLTPEEANEYGSYIEDYILKPTTHHQLYEAIEHVLARR--
----YTILVVDDSPFIVDVFVTMLERGGYR-TVAAYGGEECLGILKTVTPDLILLDIMMEPMDGWETLEKIKEATKDIPVLMLTAKQLTPTEAEEYGIFIEDYVLKPITHRELYDAIEHVLGRR--
----YTILVADDERDIRSVLRLYLEDAGYN-VVEAADGKQALDVLLTQPVDVCLLDIMMPEMDGYQVLKRLRET-SDVPVIVVSAKGQDPEKILGLNLGADDYMVKPFNPLEAVARVNTNIRRL--
----YTILVADDEPAIRTMLEVILSADGHE-VTAVPDGRAALEYLRDHTPDAMLLDVNMPFMDGFEICSRVKRRLKQSPVLLLTGFDDDKTRDAAKLVGADDIVYKPLSGKNLRARVTQLIEAQ--
----YTILVADDEPAIRTMLEVILSADGHE-IVAVPDGRAALAYLQSHTPDALLLDVKMPYMDGFEICSRVKRRLRGCAVLLLSTVDDDQTRDQAKLVGADDIVVKPVSGKLLRGRVNQLIEA---
----YTILSIEDQPDIRRLIRMTLEFKGYE-VVEAGDGEEGLALARRSPPDLILLDVMMPGMDGHEVARQLHARTNEVPVVMISALGQTSEIEAGLLSGAQHYLVKPFSPWALLDITAQLVRRA--
----YTILMVDDRWENRTVITNLLQPLGFN-VVEASNGKEGLEKAIALKPNLIVTDLLMPEMDGFELIKHLRHEIQDVLIIVSSASVFEADRNRSLQAGGNAFLSKPIQVDELLHQLEQYLN----
----YTILLVDDETRMLELLALYLSPKGYH-CVKCESGLAAVQYLENHKADLVLLDIMMPEMDGWETCKRIRE-FSDVPIIMVTARDQTLDIVKGLNIGADDYITKPFDEAELLARIEAVLRRS--
----YTILLVDDETAVREGIRSRTERYNFRVVGEAGNGIEALELVEELHPDVVITDIRMPYLDGIELIQKIRLSHPTTTLVILSGYDEFTYAQQAMRYDVNEYVLKPVSVEDLCNLLKRL------
----YTILLVDDEKRMLDLLDLYLSPKGYH-CVKCESGLAAIQYLENNKVDLVLLDIMMPEMDGWETCQRIRE-FSDVPIIMVTARDQTLDIVKGLNIGADDYITKPFDEAELLARIEAVLRRS--
----YTILLVDDEKRMLDLLDLYLSPKGYH-CVKCESGLAAIQYLENNKVDLVLLDIMMPELDGWETCKRIRE-FSNVPIIMVTARDQTTDIVQGLKIGADDYITKPFDESELLARIEAVLRRS--
----YTILLVDDEKNLRTSIAHFFSLEGIE-TEEASNGLAAQQLLMKHHFDAVITDLKMPGMNGLELLEWIGESGPDIPVFMISAFGEVEDAVQAMKKGAVDYVVKPFDPEELILRLRRELERR--
----YTILLVDDEAVVREGIRERIEELGFRCVADCENGVQALEEIERLRPHIVLTDINMPFMDGLALSREVMERYPETKVVILTGYDDFEYAQQALKLKVKDFILKPVTAAEFSAMLHKL------
----YTILLLEDEATLRSAISRFLRTLGYE-VDVAEDGRTALDALHARSYDLILLDLRMQGITGEDVYETMIDADQAARVVFMTGDMHSDHAARFVRQTGRPVLAKPFTLTELDARLRQIL-----
----YTILLINEDEDIYKVLSVSLDDIGYK-FVVAENMDTAFDLICKNKPNIVIADLKMSDTKRVEIINKMKKQAPDIEFLIIVEHSDVQAAIAGLKNIASDFLIKPVNKELLIITLKRAVE----
----YTILLIEDDIDIRSIIKTYFKKRDIV-IIEAIDGFDGLSKLN-NSTDLILLDIMMPGIDGYEVCYQIRQS-SQCPIVFMSALSEEENQLKAFQYGGDDYISKPFLPSVLYAKCLAICKRQ--
----YTILLIEDDEAICKELQLLLEKQGYE-AICWNLQSDICDVIRQCDPHIILLDINLPQVDGFTLCSQIRS-FSKVPVIFVTSRNTDMDELCSMQMGGDDFITKPYNTSILLARIAALLKRS--
----YTILLIDDEAKLRQVIRLSLEQEGYR-VVEASNGREALYRARIEKPDLVVLDLMMPEMNGTEFLLAFSKE-SNTPVIMLTARVEDHDKIIGLELGADDYITKPFNMRELIARIRAVLRRT--
----YTILLADDEESILDVCRRYLELEGYR-VITATDGQDALKLVNEYSPHLIVLDIMMPIQDGWHVAEQVRVS-RDTPIIMLTALGQERDRIYGLSIGADDYLVKPFSPKELVLRVNNILRRV--
----YTILLADDEAEIRELLRLYLDHESYR-VLEANDGLEALDLLKKEHVDLCVLDVMMPKMDGFCLLKEIRKK-SNMPVLMLSAKDGDSDKILGLNLGADDYLSKPFNPLEAVARINASIRR---
----YTILIVEDDERIADKLRSAISKYDFN-VRIIEDFNRVMDIFAETMPDLVLLDVNLPKYDGFYWCRQIRTQ-SHCPIIFISARDSGMDQIMALENGADDYITKPFDMELVLAKVRSHLRRA--
----YTILIVEDDERIADKLRSAISKYDFN-VRIIEDFNRVMDIFAETKPDLVLLDVNLPKYDGFYWCRQIRTQ-SHCPIIFISARDSGMDQIMALENGADDYITKPFDMELVLAKVRSHLRRA--
----YTILIVDDNENNLFSLRTLIEEHINADVKEANSGEKALKILFKERVDLIILDIQMEGMDGFELASIIKKKTSSIPIVFLTAYIGDEFQRRGFEIGAVDYLTKPIDEYQLINRINVYLKM---
----YTILIVDDEPIVREGIRNRIQEHGYECIGDCENGRDALEAVTRHQPDVVLTDINMPYMDGLELSRHITERFPKTKIIILTGFDDFEYAQQAVKLQVTDFILKPVTAAELRDMLEKL------
----YTILIVDDEPIVREGIRNRIQEHGYECIGDCENGRDALEAVTRHQPDVVLTDINMPYMDGLELSRHITERFPKTKIIILTGFDDFEYAQQAVKLQVTDFILKPVTAAELRDMLDKL------
----YTILIVDDEPIVREGIRNRIPEHGFECIGDCENGRDALEAVNRLQPDVVLTDIHMPYMDGLELSRHITQQHPKTKIIILTGFDDFEYAQQAVKLQVTDFILKPVTSAELRELLDKL------
----YTILIVDDEANLLEVLAVALENMGYG-TVTAETAEEALAVLEEREVHLVLSDLRLPGLSGRELMEKVKAANPDLPVVIMTAYASLKEAVEIIKEGAFDYTVKPFELDALEATIASALRY---
----YTILIIEDEPRVASLLMNGLEENGYQ-TMVAYDGLMGLRLFQTHTFDLVISDIVLPKMDGFELAKEIRRTNPNIPILMLTALGSTNDKLDGFDAGADDYMVKPFDFRELNARIKVLLKRV--
----YTILIIEDEPRVASLLMNGLEENGYQ-TMVAYDGLMGLRLFQTHTFDLVISDIVLPKMDGFELAKEIRKTNPNIPILMLTALGSTNDKLDGFDAGADDYMVKPFDFRELNARIKVLLKRV--
----YTILIIEDEPRVASLLMNGLEENGYQ-TMVAYDGLMGLRLFQTHTFDLVISDIVLPKMDGFELAKEIRKTNPHIPILMLTALGSTNDKLDGFDAGADDYMVKPFDFRELNARIKVLLKRV--
----YTILIIEDEPRVASLLMNGLEENGYQ-TMVAYDGLMGLRLFQAHTFDLVISDIVLPKMDGFELTKEIRKSNPRIPILMLTALGSTNDKLDGFDAGADDYMVKPFDFRELNARIKVLLKRV--
----YTILHLEQSSFIKKLVKNILIENGFN-CVSVDTAEEAYETLKNGKVDLIITSLLLEDTSIEEFMKTINNLNKSIPVFVVTGNELENTQKRILNLGVSDYITKNNLGEELLKHVKYIIKE---
----YTIAVIDDDMYIGDMLQRLLEEAGYG-VLRAYSGTEALMLLERRRPDLILLDLMLPGISGEEVLAKTQ----GIPVIVVSAKNGIQEKVSVLLDGAADYLTKPFDVRELLARIAVQLRKR--
----YTIACIDDSQTVLNSIRSFLDENVFT-VVTINDPVKALMQVLRSKPDLILLDVTMPNLDGYELCSLLRRAFKNTPIIMVTGRTGFVDRAKAKMVRSSGYLTKPFDQSELLKMVFK-------
----YTIACIDDSQTVLNSIKLFLDSNKFL-VVTINDPVKALMQILRSKPDLILLDVEMPNLDGYELCSLLRRALKSTPIIMVTGRTGFIDKAKAKIVRSSGYLSKPFTQAELLKMVFKYL-----
----YTIACIDDSQTVLNSIKHFLDENTFS-VVTINDPVKALMQILRSKPDLILLDVEMPSLDGYELCSLLRKAFKHIPIIMVTGRTGFIDRAKAKMVRSSGYLTKPFTQSELLKMVFKY------
----YTIACIDDSQAVLNSIQHFLDEETFS-VVMINEPVKALMQIIRSKPDLILLDVEMPNLDGYELCSLLRRHFKNTPIIMVTGRTGFIDKAKAKIVRSSGYLTKPFTRADLLKVVAKH------
----YTCLVVDDEKELAIATCEYFNMFGVS-AAYVTNKQDCLKFLKEHEVKLILLDINLQEDSGFLLCKEIRE-FSDIPIFFISARQSDDDILMALNIGGDDYIKKPYALSVLLAKVKVVLKRL--
----YTCFIIDDEQHAIDVLTDYIGTPGLTLIGTETNPVKALNLISSGEPAITFLDIDLPKLSGIKLNELIKD---KTRVIFTTAFK--DYAVEAFDVNALDFLLKPIEYNRFLQSIDKVYAS---
----YSVVIADDDLVIRATLKDIVNSLGFEIVGEAKNGKLALEFLDSHDVNVLITDMKMPIMDGLELIKQLENQ--DITIIALSSFDEFELVRDAFKLGVEDYLLKSLDQGHLCELLTKIHK----
----YSVVFVEDEQIVREEIVSSIRLLGLTLVGTAADGLEGEQLIKRVEPDIVITDIRLPAQDGLTMLSHCPIN----HAVILTGHTDFNYMKQAIRLGVFDYLLKPIDDEELEETLASLVKKI--
----YSVMLVEDDAEIRERLAAIIFSSDFQLVYQGEDATGSIAALKRHKPDILLTDLCLSDESGIDIIQAIDKLNLDTQAMVITGFQDEHLVFSALQAGAKGYLLKHDPEQNILEAINTMLN----
----YSVMIVDDEPIIRMGLKKTVKEHGFKVVCECRDGEDALKELEQQKIDFIVTDIKMHKVSGIELLRTIRDMELDIPVLLLSGYDEFSYAQEGLRLGAFDYILKPLDREKLEIVLANVYKKL--
----YSVLYVDDEPLLLGITKVYLEKDGDLSVDTVESPEEAISILKDRPYDIVVSDYQMPGMDGIEFLKELRRSGNDIPFIIFTGKGREEVVIEAFESGADSYLQKKAQFAELVHKIKK-------
----YSVLVVDDEVVIRARLKGYFEKEGYR-VVEAADGEQMWYEFNRQHIDLIMLDINLPGVDGLSLTRELRSR-SHVGIILVSGRDESIDKIVGLEMGADDYVTKPFELRELLVRVKNLLWRI--
----YSVLVVDDEAVIRARLKGYFEKEGYR-VVEAADGEQMWYEFNRQHIDLIMLDINLPGVDGLSLTRELRSR-SHVGIILVSGRDESIDKIVGLEMGADDYVTKPFELRELLVRVKNLLWRI--
----YSVLVVDDEAVIRARLKGYFEKEGYR-VVEAADGEQMWYEFNRQHIDLIMLDINLPGIDGLSLTRELRSR-SHVGIILVSGRDESIDKIVGLEMGADDYVTKPFELRELLVRVKNLLWRI--
----YSVLVVDDEAVIRARLKGYFEKEGYR-VVEAADGEQMWHEFNRQHIDLIMLDINLPGVDGLSLTRELRSR-SHVGIILVSGRDESIDKIVGLEMGADDYVTKPFELRELLVRVKNLLWRI--
----YSVLLVSNQTLMRDTLKKIIENEKFSIFGETNSYNKAIDYVRSNNINLVFSDFIMPNITRVDFINKIEKSNNKTKVLLVA-FPHDLVFEGNENINLNQIILKPLTYEKVNEKLEK-------
----YSVLLVEDNPINQQVAIGYLDHTNIG-IDCAENGEIALKKIQSKSYDLVLMDIQMPVMDGLTASKHIRTEGQQLPIVAMTAHSSDADKQKSLEAGMNGHLSKPISSEQLYSMIRAHIS----
----YSVLLVEDDLQLAKIVKKILESKDFI-VTIIEDGNEALEYIKSREYDFYLIDINIPNINGLELVKYIKELKKEGKIIMITASVEEYNFKKAYEYGCDDYIKKPFHATELEVRINRLIEKK--
----YSVLLVDDERFARTVYSDYLRAAGYE-VELAEDAEAALALLRQRRFDVLLTDVILPGSSGLDLLSAAKQLDPNLEVTVITALDKVDPAVRAMKSGASDYLVKPVTPEQLQLAVQRCLAT---
----YSVLLVDDERFARTVYSDYLRAAGYE-VELAEDAEAALALLRQRRFDVLLTDVILPGSSGLDLLSAAKQLDPNLEVTVITALDKVDPAVRAMKSGASDYLVKPVTPEQLQLALQRCLAT---
----YSVLLVDDEEEVYSVIMKKLDAMGFRIAGYARNGVEALEMAEEIQPDVVMTDIKMPYMDGLTLSKKLKELYQKIKIIIFSGFDEFEYAKEAIKIEAEEYILKPINSNELREVFERI------
----YSVLIVEDEPYLRQELVETVERHGFRVVAEAGTEEEAEALYQEHRPDLVVTDIRLPAGSGLDLLQRTSPR----VAIVITGHDEFDYARRAIRLGVVDFLLKPIDDAELEGALRRC------
----YSVLIVEDDPMVADIISQFLNRLSFEPIIVVGCIEDAQVKMNMVIIDLLLVDVYLPDGKGTDFLTEQRKKHNSVATIMITAADDRETVRQAMINGVVDYLIKPFQMERFNQAIQKFL-----
----YSVLIVDDDQDACESISLILQETGIR-ADWVMNGMEAVEKAWQDDYCIVIVDWKMPEMDGVETARRIRARGSGMPILLLSAYDWENVKEEAIQAGINGFLTKPIFKADILEQMKQYIQ----
----YSVLICDDSALARKQMARSLPSLNAE-ITFAVHGLEALSTLEQQDFQLMFLDLTMPELDGFGTLEAMRDKGYTTPVVVVSGDIQPKAKERVMALGAKAFIQKPINKDDLNAVIRTLVE----
----YSVLICDDSALARKQMARSLPSLNAE-ITFAVHGLEALSTLEQQDFQLMFLDLTMPELDGFGTLEAMRDKGHTTPVVVVSGDIQPKAKERVMALGAKAFIQKPINKDDLNAVIRTLVE----
----YSVIVVDGDTETVELLKTGVERLGCRLAGTVLSIKEGLFLVQTEKPDLVITDMRIGREKENDFLRILYEQEKRPLVIILSACRDFEEACRAIRYEAALYLTKPPRMDELEEGILWVLDR---
----YSVIVVDGDTETVELLKTGVERLGCRLAGTALSIKEGLFLVQTEKPDLVITDMRIGREKENDFLRILYEQEKRPLVIILSACRDFEEACRAIRYEAALYLTKPPRMDELEEGILWVLDR---
----YSVILYSHNPKVRHGMRSAIGEQPTEDYLEASDYDEAIRLIDTYEIDLMLLDGESQPAGGLGIARQLRDEDPPTTCVVLKRAA---DQWLAAWSRADASLTHPLDPIRTSAAIVELLRSR--
----YSVILVEDEDIIRRGIRNSVEEFNCSVVGEARNGEEGGALIAERNPDIVITDINMPVEDGLQMIARTKDT-YDYVAIILTGYSDFEYAREAIRNGVSYYVLKPLDMEEMKEALERAA-----
----YSVIIVEDDPMVASINRQYVELEPFFVKQIFKSGQDALSWLSREEVDLIILDYYMPLMTGQEFIDRLHSMGKAPSVIMVTSAGDSAIVQELLSRGVLDYLVKPFERSRFRQALSRFAQT---
----YSVIIVEDDPMVASINRQYVEEPSFSVKQIFKSGQDALSWLSREEVDLIILDYYMPLMTGQEFIDRLHSMGKAPSVIMVTSAGDSAIVQELLSRGVLDYLVKPFERSRFRQALSRFAQT---
----YSVIIVEDDKNIREELKVFLSRYGYN-IKAPESFENIVQYIKENSCDLILLDINLPLFDGYYICREVRK-FSNVPIIVVTSRDSDMDEIMSMNLGADDFVTKPYNTEILLARIASILRRT--
----YSVFLVEDEIVTREGIRNSIPRTPYTLAGEAPDGEMALSILRDIKPDILITDIKMPFMDGLALSRIVKKDQPWMKIIILSGHDEFQYAKEAISIGVEEYLLKPVSATDMLSSLKKVTDQI--
----YSVFLVEDEIVIRDGLKASFEQYGFAYVGDAADGEMALPFIRQTKPDVLITDIRMPFMDGIALSKMIKKELPNTRIIIISGFDDFSYAQEAISIGVDNYLLKPITKDKLGEVMADAKT----
----YSVAIVDDERMTRESISSHIDKLQMHIAFTATDGIDALHKFAEHPIDILITDIRMPHMNGIELAMHVRAKHPACKILFLSGYTDKEYLKSAITLKVEQYIEKPIDIAELTAALQAI------
--YSMKVLVVDDFATMRRIIKNILRQIGFTNIVEADDGTTAWETLNKDSIQFIVSDWNMPQMTGIELLRKVRAEFADIPFLMVTAEAQQENIIEAVQAKVSNYIVKPFTPDTLGQKINKIF-----
--YSLRVLVAEDNPINQVTLQEQLELLGCE-VFMASDGEEALVVWDNQVVDIILTDVNMPYRDGYELTKQLRSEGETCPIIGVTANGLKDEEERCLAAGMDTWLVKPIELETLVKLFNRFF-----
----YSLLVVEDTTDMLKFLAKNLGN-TYT-IHTATNGKEALECLETTTVDLIISDIVMPHMDGFELLKSIRSMLCHIPFILLSALDSIDSKIAGLDYGADAYIEKPFSLSHMKATINNLLENR--
----YSLLVVEDTTDMLEFLAKNLGN-TYT-IHTATNGKKALEYLETTTVDLIISDIVMPHMDGFELLKSIRSMLCHIPFILLSALDSIDSKIAGLDYGADAYIEKPFSLSHMKATINNLLENR--
----YSLLVVEDTTDMLEFLAKNLGN-TYT-IHTATNGKEALECLETTTVDLIISDIVMPHMDGFELLKSIRSMLCHIPFILLSALDSIDSKIAGLDYGADAYIEKPFSLSHMKATINNLLENR--
----YSLLVVEDTTDMLEFLAKNLGN-TYT-IHTAANGKEALECLETTTVDLIISDIVMPHMDGFELLKSIRSMLCHIPFILLSALDSIDSKIAGLDYGADAYIEKPFSLSHMKATINNLLENR--
----YSLLLIDDDAEIRSLLTEYFTRAGFS-VIALPDGEKLMQTLQQQSVDLIILDVMMPGMDGFTLCRMVRNT-SSVPIIMLTAASDETDKVIGLELGADDYLAKPFSARELLARVKALLRRNQ-
----YSLLIVEDEYLVRQGIRSLVDQFKIDRVNEAENGQLAWDLFQKGPYDIILTDINMPKLNGIQLAELIKQESPQTHLVFLTGYDDFNYALSALKLGADDYLLKPFSKADVEDMLGKLQQKL--
----YSLLIVEDEYLVRQGIRSLVDQFKIDRVNEAENGQLAWDLFQKEPYDIVLTDINMPKLNGIQLAELIKQKSPQTHLVFLTGYDDFNYALSALKLGADDYLLKPFSKSDVEDMLGKLQQKL--
----YSLLIVEDEYLVRQGIRSLVDQFKIDRVNEAENGQLAWDLFQKEPYDIVLTDINMPKLNGIQLAELIKQESPQTHLVFLTGYDDFNYALSALRLGADDYLLKPFSKADVEDMLGKLRKK---
----YSLLIVEDEYLVRQGIRSLVDQFKIDRVNEAENGQLAWDLFQKEPYDIVLTDINMPKLNGIQLAELIKQESPQTHLVFLTGYDDFNYALSALKLGADDYLLKPFSKADVEDMLGKLRKK---
----YSLLIVEDEYLVRQGIRSLVDQFKIDRVNEAENGQLAWDLFQKEPYDIVLTDINMPKLNGIQLAELIKQESPQTHLVFLTGYDDFNYALSALKLGADDYLLKPFSKADVEDMLGKLQQKL--
----YSLLIVEDEYLVRQGIRSLVDQFKIDRVNEAENGQLAWDLFQKEPYDIVLTDINMPKLNGIQLAELIKQESPQSHLVFLTGYDDFNYALSALKLGADDYLLKPFSKADVEDMLGKLRKK---
----YSLLIVEDEYLVRQGIRSLVDQFAIDRIAEAENGQVAWELFQENPYDIVLTDINMPKLNGIQLAELIKTRAPKTHLVFLTGYDDFNYALSALKLGADDYLLKPFSKSDVEEMLKKLKQK---
----YSLLIVEDEYLVRQGIRSLVDQFAIDRIAEAENGQVAWELFQENPYDIVLTDINMPKLNGIQLAELIKARAPKTHLVFLTGYDDFNYALSALKLGADDYLLKPFSKSDVEEMLKKLKQK---
----YSLLIVEDEYLIRQGVRSLVDQFKIDRVNEAENGQLAWDLFQKEPYDIVLTDINMPKLNGIQLAELIKQESPQTHLVFLTGYDDFNYALSALKLGADDYLLKPFSKADVEDMLGKLRKK---
----YSLLIVEDEYLIRQGIRSLVDQFKIDRVNEAENGQLAWDLFQKEPYDIVLTDINMPKLNGIQLAELIKQESPQTHLVFLTGYDDFNYALSALKLGADDYLLKPFSKADVEDMLGKLQQKL--
----YSLLIVEDEYLIRQGIRSLVDQFKIDRVNEAENGQLAWDLFQKEPYDIVLTDINMPKLNGIQLAELIKEHAPQTHLVFLTGYDDFNYALSALKLGADDYLLKPFSKADVEDMLGKLRKK---
----YSLLIVEDESLVRRGLTSLIDQLGISNVQEAENGKQAWEIIQQHQPDILLTDINMPQMDGITLAQQVKLHYPHTHIVFLTGYDYVDYLLSALKLGADDYLLKPISKKEIEAFFVTVV-----
----YSLLIIEDEKLLGSELVRHYERAGWD-VDWAKTLAEARNLFTKKAVDLVLSDRSLPDGNALDLMEEMRGQGNTSEWLLLTGYGSVPDSVRALRLGAYDFLEKPCELERLDLVVASATRS---
----YSLLIIDDEESIRDSLTMALGR-HYT-VNSCASGKEALEELPLLAPDLVLLDIGLPDISGLEVLDHIRRQSPHAAVIMITAFEDLDTVISAMKRGAFDYLLKPLRMDTLKLCLERA------
----YSLLIADDHPLFRGALKGALQGLNIE-IHETQDLDTTLSFLAQADLDLLLLDLNMPGSGDLYGLIRIRSDFVDLPVAVISGEEDTSVMAKVLEAGALGFIPKTSQPSDIAQAINAILE----
-------------------------------------------------YSLIILDIMLPGLDGWQVLRALRTA-YQPPVICLTARDSVEDRVKGLEAGANDYLVKPFSFAELLARVRAQLRQH--
----------------------------Y-SLHLLQNIENVIAIINEFKPDITLIDINLSSEDGLGIAKNILDSKCDTKIVILTGYDLPVYRYEAQKIGVSGFINKNIMPDKLLQILIE-------
----YSIYLVEDEENLNELLTKYLESEGWH-VTSFLNGESARQKIGQ-SPHLWILDIMLPDIDGYTLIKEIKNQDPEVPVIFISARDADIDRVLGLELGSSDYISKPFLPRELIIRVQKLLK----
----YSIYIADDEKNIRDLIKSFLESDGYR-VWAFETGDALMGAFQAAPADLVILDIMMPGTDGLTICQQLRAK-TDVPIIMLTAKDSEYDYVQGITIGSDDYLTKPFRPTTLLMRVRSLLRRME-
----YSIVIIDPDQGSAQTTAARFQRWGQN-VQVNIVKQADWASVQAHSPNLVVIDPAPYRLHGLRLLEQLCEEQPSTAIAVVASGSSPSMRQRLRNLPITSYLEKPSSLAPLLGELDHLVES---
--YSITIMIADDHLLFMEGLCGLLRQPDFNVIAKTTNGKGTLHVLNKQQPDLLILDLNMPGMDGETIAVKVHEQYPCIKILVLSMYSSPVLQRKLKEIGVHGYLPKDTSTKLLFDTIREICN----
----YSIMVVEDSPIVRDIIGKIQSRPDIKEIVVTYDGVSALDMLKKQKPDILLTDIKMPMMDGLELISKAKEIYPELKCVVISGYGDFEFTHQALKLQVDEYILKPVDFEDFKRILQSLIYQ---
----YSIMIVEDEYLVRQGISSLVDTFDMEVMDEAENGLDAWEKIQLAQPDIVLTDINMPHISGIKLAQLVKEQYPSVHIIFLTGYDDFDYALSAVKLGADDYLLKPFSREDVETMLLKVKEK---
----YSIMIVEDEYLVRQGISSLVDTFDMEVMDEAENGLDAWEKIQLAQPDIVLTDINMPHINGIKLAQLVKEQYPSVHIIFLTGYDDFDYALSAVKLGADDYLLKPFSREDVETMLFKVKEK---
----YSIMIVEDEYLVRQGIASLVNQFGMRVIAQAENGIEAWQKFQENPADILLTDINMPQMNGLELAKLVRDQAPKCHIVFLTGYDDFDYARTAIKLGADDYLLKPFSKDDVEEMLAKVQTK---
----YSIMIVEDEYLVRQGIASLVNQFGMQVISQAENGIEAWQKFQDNPADILLTDINMPQMNGLELSKLVRDQAPKCHIVFLTGYDDFDYARTAIKLGADDYLLKPFSKDDVEEMLAKVQTK---
----YSIMIVEDEYLVRQGIASLVNQFGMQVIAQAENGREAWQKFQKNPADILLTDINMPQMNGLELAKLVRDQVPTCHIVFLTGYDDFDYARTAIKLGADDYLLKPFSKDDVEEMLAKVQTK---
----YSIMIVEDEYLVRQGIASLVNQFGMQVIAQAENGREAWQKFQENPVDILLTDINMPLMNGLELAKLAREKAPKCHIVFLTGYDDFDYARTAIKLGADDYLLKPFSKTDVEEMLDKVQAK---
----YSIMIVEDEYLVRQGIASLVNQFGMQVIAQAENGIEAWQKFQENPADILLTDINMPQMNGLELAKLVRDQAPKCHIVFLTGYDDFDYAWTAIKLGADDYLLKPFSKDDVEEMLAKVQTK---
----YSIMIVEDEYLVRQGIASLVNQFGMQVIAQAENGIEAWQKFQENPADILLTDINMPQMNGLELAKLVRDQAPKCHIVFLTGYDDFDYARTAIKLGADDYLLKPFSKDDVEEMLAKVQTK---
----YSIMIVEDEYLVRQGIASLVNQFGMQVIAQAENGIEAWQKFQENPADILLTDINMPQMNGLELAKLVRDQAPKCHIVFLTGYDDFDYARMAIKLGADDYLLKPFSRDDVEEMLAKVQTK---
----YSIMIVEDEYLVRQGIASLVDQFGMQVIAQAENGREAWQKFQGNPADILLTDINMPQMNGLELAKLVRDQAPKCHIVFLTGYDDFDYARTAIKLGADDYLLKPFSKDDVEEMLAKLQTK---
----YSIMIVEDEYLVRQGIASLVDQFGMQVIAQAENGREAWQKFQGNPADILLTDINMPQMNGLELAKLVRDQAPKCHIVFLTGYDDFDYARTAIKLGADDYLLKPFSKDDVEEMLAKLQNK---
----YSIMIVEDEYLVRQGIASLVDQFGMQVIAQAENGREAWQKFQENPADILLTDINMPQMNGLELAKLVRDQAPKCHIVFLTGYDDFDYARTAIKLGADDYLLKPFSKDDVEEMLAKVQTK---
----YSIMIVDDHPIMRYGLRLLLEDKEFIVVSESGNAQEAITTAKQLNPDLIMMDLHLQGRSGIDIIRSLRRCGLTSYVLVLSISDSRNDVYAALDAGANGYLLKECELDMLLLSLRKAV-----
----YSIMIIEDDKKMAKLIKNHLERYGYK-TFLIKDFSNIKDEFLEHKPDLVLMDINLPFFDGFYWCSHIRSH-SKVPIIFISSRDSDMDQVMAIDNGGDDFITKPFSYDVLLAKIKGVLRRV--
----YSIMIIEDDKKMAKLIENHLERYGYK-TFSIKDFSNIKDEVLECKPDLILMDINLPFFDGFYWCSDIRNH-SKVPIIFISARDSDMDQVMAIENGGDDFITKPFSYYVLLAKIKGVLRRV--
----YSIMIIEDDKKMAKLIENHLERYGYK-TFLIRDFSNIKDEVLECKPDLILMDINLPFFDGFYWCSDIRNH-SKVPIIFISARDSDMDQVMAIENGGDDFITKPFSYYVLLAKIKGVLRRV--
----YSIMIIEDDKKMAKLIENHLERYGYK-TFLIKDFSNIKDEVLESKPDLILMDINLPFFDGFYWCNDIRNH-SKVPIIFISARDSDMDQVMAIENGGDDFITKPFSYYVLLAKIKGVLRRV--
----YSIMIIEDDKKMAKLIENHLERYGYK-TFLIKDFSNIKDEVLECKPDLILMDINLPFFDGFYWCSDIRNH-SKVPIIFISARDSDMDQVMAIENGGDDFITKPFSYYVLLAKIKGVLRRV--
----YSIMIIEDDKKLNELIKNHLERYGYR-TFSIKDFSNVRSEFVLEKPELILMDVNLPVYDGFYWCRDIRTI-SKVPIIFISARDSDMDQVMAIENGADDYITKPFSYDVLMAKIKGVLRRV--
----YSILYVDDEPIIRDLISLFLPKFGEFSIDLAEDPDTGLIMHQEKKYDAIISDFDMPGSNGITFLINLRSTGDKTPFILFTGKSREEIAVEALNWGADHYLHKGGGSDQFRELAHVT------
----YSILVVDDNRSILTSLQFLLGDYFAH-VLSLSSPQGMLALLEREEVDVVLLDMNFSGNEGLFWLQELKAHFPNLPVVLFTAYADIELAVEGLKRGAADFVVKPWDNKKMVQVLLAVCG----
----YSILVVDDEPNYLIVLSELLRDEDLE-VFTAGSGKAGLDICREVDLDLVITDMQMDGMDGMALLEQIKELNPDLPVLIMTAHAEVEKAVKAMQAGAFGYLAKPFANDELLVNIYRAARHY--
----YSILVIDDEESILRLLERELTTQDRI-VHTAQNGREGREKLSRQRYDVVISDIRLPDADGLDLMVELKGIYPDVEFILITGHGNIDNAVEAMRLGAYDYVTKPFHLDRVELVVERAYQRV--
----YSILVCDDEKDIVSALKIYLMADGYQ-VFEAYNGKEALEVLKEQDIHLVLMDIMMPEMDGIAAMVKIRET-SNVPVILLTAKSEDTDKVLGLTVGADDYITKPFNPIEVQARVKSQLRRY--
----YSILLVEDHKELAATTGEYLEACGYI-VDYAMDGISGLNLAKNNQYDALILDVMLPGMDGFTICQRIRQAQSDIPILMLTARDQLSDKLDGFDAGADDYLIKPFDFEELDARLNAIIRRH--
----YSILLVEDDYYIRNAIARDLQSRGYR-VAAASGGEAALELLTVQSFDLVLTDLVMEQVGGLEVLKAAKTRSPDTMVIILTGYGKVSIAIEALRLGADDFLLKPAEPEEIHFRVKKCLQKR--
----YSILLVEDDTRIASLLCGHLQKYGYH-VQIAEKLNQIKEEFTAMKPDLVLLDINLPYFDGFYWCRQIRTI-SNVPIIFISARTDELNQVMAIEHGGDDYITKPFHLEVVLAKIKSVLRRT--
----YSILLVDDEPEILAAWRLILESEGYE-VSCASNGAEALACVVAHVPDLIVTDWMMPIMDGAELCRRLKSMSVDVPILVHTAVPPPDSDAQ----YCSACLLKPIGADLFLTTIAQLC-----
----YSILLVDDEKTIREYLPIAIEEYGFKVTGTARNGQEALDKLSAIKPDLILLDIRMPVVNGLQFLEILRQEFSDTLVIVLSGYKDFEYAKEAMRYGVKFYLNKPVDEEEIIPLLKEVHKE---
----YSILLAEDNVLQRQNLKTMLECLHIPNIYETSNAMEAYTLAKRVHIDSFLIDIELDKSSGLDLGTKLRSEYEFTWIIFLTTHSE-FLTEAFTKVHCYDFILKPYNKDKVLNMIKRIINH---
----YSILIVEDNRASQMVAAGMLDRLGCT-YEIAASGVEALEWLQRKSFDLVLMDCHMPNMDGFEATRRIRLMAEPLPIVAMTANARQGDNDLCLSAGMNDYLSKPIKLSPLRDKLLSWLDQR--
----YSILIVEDEPVIRKGIASLVDSLGISSVLEAENGKQAIAMIQEQAPDILLTDINMPKMDGITLAQLARAEFPQLRIIFLTGYDYVDYLLSAVKLGVDDYILKPVTKTEIESLLIKVVSKL--
----YSILIVEDEKEICDGIEIYLKNQGYT-VFKAYNGIEGLEIIEKEKIHLAIVDIMMPKMDGITMVMKLREQ-HDFPVIMLSAKSEEMDKIMGLNIGADDYVTKPFNPMELIARVNSQLRRY--
----YSILIVEDDEFQRASLKKMIQSLNFN-IYEASNALDAFNLAKDIEINLFLVDIELEESSGLHLANKLRTKYKFTWIIFLTTHIE-FLTEAFTKVHCYDFILKPYNKNKVITMVQDIMEH---
----YSILIVEDDAPQRTNLKVMLQKLEFNKIYEASSEREALSVLDKYNIDLFFMDIELYKSSGLDLALKIRNN----------------------------------------------------
----YSILIVDQEPETRAFLRTLLTNRGFV-VHCAKGVDEGRCKRRDCCPDLMIVDALLPDEGALSFCGC----DPKRPVIFISPVPLGSAHNGLKQTSGLPFIEKPLQEDELLDQINALV-----
----YSILIVDDSLPMRSVIKRTLRAAGYGELLEAANGQEALELMKNSWVDIVMTDYNMPVMDGLEFIKTIKSLSKDIPVVVISTEGNASKIKEFMDCGAAGYITKPFTAEVIRDLIVDILGE---
----YSILIVDDNNYMRSILRTMVSGFGVRSIYEAGDGADAIAILLDRRPDIVLCDWIMHPIDGNDFLRILRQEIAKTPVIVITADSRRSVVVAARNAGVNYFLAKPIAPAILYDRLKAIVM----
----YSILIVDDEPIIRRGIKTFIDKYGISNVYEAEDGNSASKVFSEILPDLVLLDINMPFKDGLTIAEEFKNIKKETKIAIITGYDYFEYAQKALKIGVEDYILKPVSKKDINEIITKLIYE---
----YSILIIEDEQRVADLLRVGLEENGYN-CLVAYDGAMGLRMFRANTFDLVISDIVLPKMDGFELCKEIRAANPAIPILMLTALGSTDDKLDGFDAGADDYMVKPFDFRELYARIRVLLKRK--
----YSILIIEDEQRVADLLRAGLEENGYN-CLVAYDGAMGLRMFRANTFDLVISDIVLPKMDGFELCKEIRAANPAIPILMLTALGSTDDKLDGFDAGADDYMVKPFDFRELYARIRVLLKRK--
----YSILIIEDEQRVADLLRAGLEENGYN-CLVAYDGAMGLRMFRANTFDLVISDIVLPKMDGFELCKEIRAANPAIPILMLTALGSTDDKLDGFDAGADDYMVKPFDFRELYARIRILLKRK--
----YSILIIEDDKRVADLLKTGLEENGYH-TMVAYDGAMGLRLFQSHSFQLVISDIILPKLDGFELCKEIRKANPHIPVLMLTALGSTDDKLDGFDAGADDYMVKPFDFRELNARIKVLLKRK--
----YSILIIDDEPIVKIALRSILEEHGFSICGTASNGLEAMSLIEKHQPDVIITDLKMPEMDGLELIRTLKEKNYPGEILVLSNYEDFDSVRSALLLGAADYLLKKISPDTLLACLNKTTEKL--
----YSILIIDDEPIVKIALRSILEEHGFFICGTASNGLEAVPLIEKHHPDIIITDLKMPEMDGLELIRFLKEKEYPGEILVLSNYEDFDSVRSALLLGAADYLLKKIQPDTLLACLNKTTKKM--
----YSILIIDDEPIIRRGIKTFIDKYKISDVYEAEDGNSAFKTFSEVLPDLVLLDINIPFKNGLTLAQEMKELKNDVKIAIISGYDYFEYAQKALKIGVEDYILKPVSKTDINEIISKLIYR---
----YSILIIDDEPIIRRGIKTFIDKYKISDVYEAEDGNSAFKTFSEVLPDLVLLDINIPFKNGLTLAEDMKELKSDVKIAIISGYDYFEYAQKALKIGVEDYILKPVSKTDINEIISKLIYK---
----YSILICDDEQELAEELGEFFSSLGWN-VRVCLTAPAARAALHDGVPNCLLTDLRIADHDGAELVSHVRGLPKELQVAIITGHVV--SETEAADFKADFLFVKPVDPVVVMEGIERLL-----
----YSILICDDEALTLKTISRALEAEGYE-IFLAQSGEQAVEIAQREHPDIALLDVVLPGIDGVEVLRQLKRLDSSIVVVMMSAYRVVERAVEALKLGAYDYLTKPFHVSDMVNTIGRAS-----
----YSILIADDEEIICKGIESKIKRLDLAKVILAFSGKEALEGVITYKPDIIITDICMPDMDGLELIQQIKEINYKPNFIALSAYDKFEFVREAFKLGAIDYLLKPVGLSDLREVLDKAVKEQ--
----YSILAVDDREIFLTELKRFKDKSGFDIVSIAQNGREALTLLKENSYDLVLTDIRMPIIDGLQLLREIQKENLCSCVVILSEYREFNYARQGIVFGAFDYLVKPVTENKILELLNRI------
----YSIIVCEDDPTQLHAISTTIKNFDFDKSFSTPNPEKCLDYLKSHNIQIYLLDIDLGSMNGIDLAEQIRKLDVQSEIIFITSHNEMASLTLKRRVEALGFISKDNSLEKIRDEIYETL-----
----YSIILVEDEFTQREILKKMILVCNFIKIYEADSESTALDIVKNNDINMFLIDINLKGSSGLNLAMNIRSKYEFSQLIFLTTHMD-YMLQAFKQTHCYDYILKPYNKDDIQSMLNKLIDRA--
----YSIILVDDEEEVRKSIIKQIDSAGFQVVGDAENGEDALEKIEVLEPDVVLTDIRMPYMDGLTLAEKIRQRYPSTKVVIFSGYDDFEYAQKAIKLNVTEYILKPVNVEELTSILKRI------
----YSIILVDDEEEVRKSIIKKIESAGFRVVGDAENGEDAMEKIEVLEPDVVLTDIRMPYMDGLALAEKVRQRYPSMKVVIFSGYDDFEYAQRAIKLNVTEYILKPVNVEELTSILKRI------
----YSIIIVEDEYLVRQGIASLVDQFGMQVIAQAENGIEAWQKFQENPADILLTDINMPQMNGLELAKLVRDQAPKCHIVFLTGYDDFDYARTAIKLGADDYLLKPFSKDDVEEMLAKVQTK---
----YSIIIVEDDSIQRDILKRMILVCDFVKIYEADSEMSALEIILNNDINMFLIDISLKQSSGLDLAMKIRSKYEFRQIIFLTTHM--EYITQAFQTHCYDYIVKPYDKNDVQAMLNKII-----
----YSIFLVDDEQLELEMMRDFIREMGIYVAGVGINGKDAQEKIQAIQPDIVLTDVQMPFMDGLELARWVREQYDWMQIVFLTGHDEFSYVKSALHVGAVGYLLKPLDLEEISGVMARVKQKC--
----YSIFLVDDEELELEMIRDYIREMGIYVAGTALNGRDALEKIEVIQPDIVLTDVQMPVMNGLDMAKRVSEQFDWIQFVFLTGHDEFNYVKSALNVGAVGYLLKPLDLSEIVSVIDKVKRRC--
----YSIFLVDDEELELEMIRDYIREMGIYVAGTALNGRDALEKIEVIQPDIVLTDVQMPVMNGLDMAKRVSELFDWIQFVFLTGHDEFNYVKSALNVGAVGYLLKPLDLSEIVSVIDKVKRRC--
----YSFVIADDHPLFRGALREALAGIGVAAIHEAGDFESAKALVVAEDVDLVLLDLSMPGASGLSGLVSLRGVHPSVPLVVVSAHDDPATIRRALDLGASGFISKSASMEEIRNAVQSVLA----
----YSFVIADDHPLFRGALREALAGIGVAAIHEAGDFESAKALVVAEDVDLVLLDLSMPGASGLSGLISLRGIHPAVPLIVVSAHDDPATIRRALDLGASGFISKSASMEEIRNAVQLVL-----
----YSAVIADDEPLLRHHLNKLLAEYELEIVGQAQNGQQALELIEQYKPSIAFLDIKMPQLDGMSAARQLMSNGTQTEIVFITAYD--EYAVQAFENNAVDYLLKPLSEKRLEQCIAKLKTR---
----YSALVLEESRTTRRLISGALESVNID-VYSENTIEDLYSAIKNKVFDIYIFDADLKYDLLFSFVNYLFYENSDAVVVLVSEEYDGKEIGRFFKIGISDFVIKPIDYDIFKNKVVSLLRNV--
----YSALLVEDSMSLGALYTEYLRAEGIN-VTHVHYGEDALRELVKWQPDLLILDIKLPDISGLDILKQVYGKYPNISTIMITAHGSIDIAIDAMRSGAFDFLVKPFDSKRLSITVRNALKQK--
----YSALLVEDSMSLGALYTEYLRAEDIN-VTHVHYGADALKELSNWQPDLLILDIKLPDMSGLDILKQVQQSHPHISTIMITAHGSIDIAIDAMRSGAFDFLVKPFDAKRLSITVRNALKQK--
----YRYLIIEDDALNARYIAEGLRQQGAH-VSVCGDGVQGIAQAVGENWDVIILDRMLPGFDGLQILQTLRSMGKQTPVLVLSALSATDERVRGLKAGCDDYLTKPFAFSELSARLEALVRRAQ-
-------------------------------------------------YRWLLLDINLGDRSGFDLCRKVREN-YDMPILFISARTSDDDVIIALNIGGDDYIKKPYTLGVLFAKVKAILGRY--
----YRVVIIDDEPIIVEGISKVVPDYGCEVTATACSGLEGLEIIRKLRPDIIFTDISMPGMDGLSMIAALRVEFPEMMIAILTGYRDFDYAQKAIRLGVNRFLLKPSNMDEIKEALQFM------
----YRVVIAEDEDIIRKGLVYSIPDMGCTVVGEATNGVEGVALIQRLEPDIVVADINMPILDGLGMIRQTYEQ-YDYSAIILSGYSNFEYARTAIRYGVTGYLLKPLKREDLAEAIRDAKEK---
----YRVVIAEDEDIIRKGLVYSIPDMGCTVVGEAGNGVEGVALIQRLEPDIVVADINMPILDGLGMIRQTYEQ-YDYSAIILSGYSNFEYARTAIRYGVTGYLLKPLKREDLAEAIRDAKEK---
----YRVMLVEKDRLMLSKLSAVIERTGFTMAVRYQSKQDALGQGRMFDPNLILLDID--NENAIPLIESFHQSYPNADILGMAAEWRPESATHLIGAGARGCLIKPFTGVELQEAVREFVTE---
----YRVMLIDDDVPMLKVLQQMIDANNLQIAGSTYSSAKALHMFEEVRPDIVITDIGLPQKNGMELAEHFIRMKPEVRIIFLTCHEDFHYAQQAVKLQADDYLIKDLTAEQLEQSLGK-------
----YRVMLADDEGIVIDSTKFIIEKETCQ-VEFAKSGRKMIELAETFRPDIAIVDIHMPGINGIDAIREMQRFSSNTVFIVMSAYDKFDYAKEAIKLGVLEYITKPMDKTKVISVLKKAMEQI--
----YRVMIVEDEFIVRYGIRSMIDKVGLEVTGEAANGKEALELIRRDPPDILITDIKMPVMDGIQLIEEVRSSGFTMKVIILSNLEEFQYAQKAIRYGVSEYMIKDMMPRDFEKALMNV------
----YRVMIVDDEPLILAGIASLLNEHGCTVGARCANGQQALRQMEEQKPDIVITDIKMPGMDGIELMKQVKDKWDDVIFILLTNLEEFSLARQAMSLGAVEYLVKELTEDKLADSLKAAVARR--
----YRVMIVDDEPLILAGIASLLDEYGCEIAGKAANGQQALKLMEEQMPDIVITDIKMPGMDGIGFMKAVKERWDDVSFILLTNLEEFSLARQALSLGAVEYLVKELTEEKLADSLRLAMERQ--
----YRVMIIDDEKPIRNLLKNILIREKIEVAGEAESGIEAINTMEEVLPDIAFVDIKMPFMDGIEFSKLAISRYPNLKIIILTAFSDFEYARQCIGIGVCDYLLKPIVRADIREVLLKIIKD---
----YRVMFVDDEYSILEGLKWIIQKLGFEIVKTARSAQEALAFLETESIDVLLTDITMPEMSGIELIEQAKKKGHQFISLILSGYQEFDYVKKGMALQVQDYLLKPVNKQELLANIQRIK-----
----YRVMFVDDEYMILEGLKWIIQKLGFEIVKTARSAQEALAFLETESIDVLLTDITMPEMSGIELIEQAKKKGHQFISLILSGYQEFDYVKKGMALQVQDYLLKPVNKQELLANIQRIK-----
----YRVMFVDDEYMILEGLKWIIQELGFEIVKTARSAQEALDFLETESIDVLLTDITMPEMSGIELIEQAKKKGHQFISLILSGYQEFDYVKKGMALQVQDYLLKPVNKQELLANIQRIK-----
----YRVMFVDDEYMILEGLKWIIQELGFEIVKTARSAQEALAFLETESIDVLLTDITMPEMSGIELIEQAKKKGHQFISLILSGYQEFDYVKKGMALQVQDYLLKPVNKQELLANIQRIR-----
----YRVMFVDDEYMILEGLKWIIQELGFEIVKTARSAQEALAFLETESIDVLLTDITMPEMSGIELIEQAKKKGHQFISLILSGYQEFDYVKKGMALQVQDYLLKPVNKQELLANIQRIK-----
----YRVMFVDDEYMILEGLKWIIQELGFEIVKTARSAQEALAFLETESIDVLLTDITMPEMSGIELIEQAKKKGHQFISLILSGYQEFDYVKKGMALQVQDYLLKPVNKQELLANIQRI------
----YRVLYVDDEPGILELVRMYLESYGSMLVDTCPSADEAKDLVRKTGYDTIVLDYYMPDVNGIDFLKEVRQSGLDCPIIIYTGRGREDVVIDALNNGADFYLQKSGEP----------------
----YRVLYVDDEPALLELGKIFLEMSGFITVETALSAQEGIQVLNRTVFDCIVSDYQMPGMDGLAFLKYLRGEHNGIPFILFTGRGREEVVIEAVNSGVDYYLQKGGDP----------------
----YRVLVVEDNPHVVEMYEYALRRLDVS-VEFATNGQQALERLAAPPVDLVLTDLFMPVMDGFALIERIRARLSELPIMVISAGA-ADARTRAIDLGVDVYLQKPVQFVDVMSTVRTLLH----
----YRVLVVEDNPHVVEMYEYALRRLDVS-VEFATNGQQALERLAAPPVDLVLTDLFMPVMDGFALIERIRARLAELPIMVISAGA-ADARTRAIDLGVDVYLQKPVQFVDVMSTVRTLLH----
----YRVLVVEDEFMLAEDLSQELADAGAIVIGPAQSLERAVELLATDGLDAAVLDVNLHGEPVYPVADTLVER--HIPFVFTTGYDRSVLPVRFKSIGC---CAKPVDMTKLLEALQSAIE----
----YRVLVVDDSEVLRKIVSFNLIKEGYS-VQEAKDGREALEKLRQEKPDLVILDIMMPYIDGFEVLRTMRKNLKEIPVIMLTAKGGESDPKTALELGANSFLTKPFSPLKLLEEVRRVIQR---
----YRVLVVDDSAFMRKIITDLIRDESFNIVGTAANGREAVEKVKELQPDLVTMDVEMPEMNGLEALPLIMAA-HPLPVIMLSGINEQGMKEMALEAGAFDFIRKPAHAQDIEQVSKALLEQM--
----YRVLVVDDSAFMRKIITDLIRDESFNIVGTAANGKEAVEKVKELQPDLVTMDVEMPEMNGLEALPLIMAA-HPLPVIMLSGINEQGMKEMALEAGAFDFIRKPAHAQDIEQVSKALLEQM--
----YRVLVVDDQEMNRIVLRYQLDALGHH-ARLCASGDEALRALGTAAYDVVLTDCRMPGMDGIALTAAIRARVRATPIVGVTALVSDAEHARCVDAGMTLCIGKPTTLDALERALVEAIE----
----YRVLVVDDQEMNRIVLRYQLDALGHH-ARLCASGDEALRALGTAAYDVVLTDCRMPGMDGIALTAAIRARVRATPIVGVTALISDAEHARCVDAGMTLCIGKPTTLDALERALVEAIE----
----YRVLVVDDNELTVEILEKILTGFGCE-VETALGGYSALAKVKQTPFDVVLMDWRMPDLDGLQTAEMLRNANNQTPVVMLTAYGHEAESQQIRHVPFVNFLTKPVTSQILAEAVLNAIEG---
----YRVLVVDDNELTTEILEKILTGFGCE-VETALGGYAALAKVKQTPFDVVLMDWRMPDLDGLQTAEMLRNANNQTPVVMLTAYGHEAESQQIRHVPFVNFLTKPVTSQILAEAVLNAIEG---
----YRVLVVDDEKLERDGIRFLLSMEGW-EIYEAANGKLALNELRKHPVDLMLTDIKMPHMDGLELSKKAREEYPDLEIIIFSGYGDFAFAQEAIRYGVTDYVLKPVDPDRFHDTIQKIQKEI--
----YRVLVVDDEAVIRARLKGYFEKEGYQ-VVEAQDGEQMWYEFERQHIDLVMLDINLPGTDGLSLARELRSR-GDVGIILVTGRDETIDKIVGLEMGADDYVTKPFELRELLVRVKNLLWRI--
----YRVLVVDDEAVIRARLKGYFEKEGYE-VLEAQDGDQMWYEFERQHIDLVMLDINLPGVDGLSLARELRGK-SHVGIILVTGRDETIDKIVGLEMGADDYVTKPFELRELLVRVKNLLWRMS-
----YRVLVVDDEAVIRARLKGYFEKEGYE-VLEAQDGDQMWQEFDRQHIDLVMLDINLPGVDGLSLARELRSR-SHVGIILVTGRDETIDKIVGLEMGADDYVTKPFELRELLVRVKNLLWRMS-
----YRVLVVDDDVAVRYMLKRYWESFGFVLAGEASDGREALRKLDKEPFDVVISDIKMPGMDGIELLSELRNNGNDICVLFLSTHSDFSYAKQGIRLGVFDYLTKPFSDETLGEALDRV------
----YRVLVVDDDATSRASLAAALETFGAQ-VALAHSGRDALNALSRQRPGVVLSDLAMPDGDGFWLLDHIRHDDARMPVVAVTAHTGAEERKRVMAAGFDAYLPKPVDMPTLASVIVDV------
----YRVLVADNYPIIRMAVKNLVEQLDFKVIAEETTGIDASLRVEQGDIDIIIMDLAMPGENGLITIKRIHEHFPNTKIIIFSSRNEPQYINQAIYNGANSYIFKSSSPKELVHALRHAIN----
----YRVLVADNYPIIRMAVKNLVEQLDFKVIAEEATGIDASLRVEQGDIDIIIMDLMMPGENGLITIKRIHEHFPNTKIIIFSSRSEPQYINQAIYNGANGYIFKSSSPKELVHALRHAID----
----YRVLVADNYPIIRMAVKNLVEQLDFKVIAEEATGIDASLRAEQGDIDIIIMDLAMPGENGLITIKRIHEHFPNTKIIIFSSRNEPQYINQAIYNGANSYILKSSSPKELVHALRHAIN----
----YRVLVADDEPIERMIVGRTIKKYQLE-VVEAVNGREAAKFFTEKDCKIALLDIEMPGVNGLEAAEQIREKDRDCSIIFLTAFDEFSYAKRAISVHALDYLLKPGTEEELVAVLEEAIR----
----YRVLLVEDQQIVRQGIKILLEDKQIKVIGEATNGVEAIEQMMEHTVDVILMDVRMPDMNGIEATRKIKSQWPNVRILMLTTFNDDEYTLQSLKEGANGFLLKTADGKKLIDAIHSCMR----
----YRVLLVEDHPINQALAREMLSLAKLQ-VITADHGQHALDLLQEASVDLIFMDIQMPVMDGFSATQAIRARWQHIPIIAMTAHAMADDRQKCLDGGMNDHLGKPIDPPLLFAKITQWL-----
----YRVLLVEDEEIIRKGIRYSVEECGCSVVGEAENGAAGEEKIAELQPDIVITDITMPVKNGLEMIADTREKFN-YIAIILTGYSEFEYAQQAIRSGVSDYVLKPLDMDEMRTALEKAVR----
----YRVLLVDDHPVVVAACRWLLSEAGIGELSEAHDAESAYEAFVRERPDAAVVDLRLQELGGIGLIQRMRSHDPGARILVFSMLADPRIVRSAIDAGASGYLLKDAPPHELPKALDQI------
----YRVLLVDDHPVVITACRWLLNEAGIGTLTEAHDAESAYAAYVREQPDAAIVDLRLRDLGGIGLIERMRSHDPQARILVFSMLGDPRIVRSAIDAGASGYLLKDAPPQELPKALEQV------
----YRVLLVDDEYMITEGLKVLIEKWNMEVVSTANDAETALAYIKDNPVDLVITDVNMPGMNGLQMIEQMKNSLPNAAFIILSGYQEFEYVKTALNLQVADYLVKPVDKVELAAILEKLER----
----YRVLLVDDESLTLDYLKMAIPKQDWEIAGACLDGIQALEWFESHSADLVLTDIKMPEMSGLELCERLHRRNPEQKIVILSGHDEFKFAQQAIQCSVADYLLKPISLTELKAVLQKIK-----
----YRVLLVDDEPLVRNDLRSLLDAHGFEICGEAQSAETALDMIGEQRPDVAILDVNMPGMNGVDLNRTIKQRYPAVQTIMLSSYDDYDYVRDCLKNGSVDYLLKRLDKDTLLAMLEKAVQ----
----YRVLLVDDEPLILSGVKFLIDKNDCILAGTAKNGAQALELIDELKPDIVITDINMPIMNGIELLRHTQENYPAIVFIMLTNLEEFDLAREAMRMKAADYLTKSMEPQMLENSLT--------
----YRVLLVDDEPFAIEGLQLLIDKNGFEVESACGDGEEAARLIRESKPDLVVTDIRMPIMDGLELISQMRLEHKQTKFVVMSGYSDFEYARRALQLGVSHYLTKPIMSDEADEVLE--------
----YRVLLVDDEIDVREGLVQEIDANGFTIAGTAENGKEAMEMADRLALDVVITDISMPFTNGLQLAEWLRAHHPLVKIVILTGYDEFDYARQAIRLSVDEYLLKPFSSESFREVLFKIRD----
----YRVLLVDDEDLARESISRCIKDLGLSLVGTCKNGKEAILFVTEHEVDIVLTDICMPYVDGMELSKFLYENHKDIKIVIFSGYHEFDYAKQAMKYKVIEYLLKPVTAQELSDVLINLTNE---
----YRVLLVDDEAIARTGLRSTFDKYGYRLVGEASNGQRAMKWIVNGDLDILITDIAMPVMDGLELTRRTRELCPWVKVLLLSCHSDFEFVREGIRLGASDYILKPLDADSLVAVLDHM------
----YRVLLVDDEAIARTGLRSTFDKYGYRLVGEASNGQRAMKWIVNGDLDILITDIAMPVMDGLELTRRTRELCPWVKVLLLSCHSDFEFVREGIRLGASDYILKPLDADSLGTVLDH-------
----YRVLLVDDEAIARTGLRSTFDKHGYRLVGEASNGQRAMKWILNGDLDILITDIAMPVMDGLELTRRTRELCPWVKVLLLSCHSDFEFVREGIRLGASDYILKPLDPDSLGAILDQMR-----
----YRVLLIEDDPMVQEVNRQMIEQVGFTVIGLARNGEEGLHLIHELRPDLAMIDIYMPQLDGLETLKQIRARGHEVDIIAITAASDIETVRRVLQNGAFDYIVKPFKFERLKQALENY------
----YRVLLIEDDPMVQEVNRQMIEQVGFTVIGLAGNGEEGLRLVHELRPDLAMIDIYMPQLDGLETLKQIRARGHEVDIIAITAASDIETVRRVLQNGTFDYIVKPFKFERLKQALENY------
----YRVLLIEDDPMVQEVNRQMIEQVGFTVIGLAGNGEEGLRLIDELHPDLAMIDIYMPQLDGLETLKQIRARGHEVDIIAITAASDIETVRRVLQNGAFDYIVKPFKFERLKQALENY------
----YRVLLIEDDPMVQEVNRQMIEQVGFAVVGLAGNGEEGLRLIEELHPDVAVIDIYMPQLDGLETLKEIRARGHEVDILAITAASDIETVRRVLQNGAFDYIVKPFKFERLKQALENY------
----YRVLLIEDDPMVQEVNRQMIEQVGFAVVGLAGNGEEGLRLIEELHPDVAVIDIYMPQLDGLETLKEIRARGHEVDILAITAASDIETVHRVLQNGAFDYIVKPFKFERLKQALENY------
----YRVLLIEDDPMVQEVNRQFIEQEGFTVIGVAGNGIEGIQLIRELHPDLAIIDIYMPQQDGLETLKEIRAKGYEVDIIAITAASDIDTVRRVLQNGAFDYIMKPFKFERLKQALENY------
----YRVLLIEDDPMVQEVNRQFIEQEGFTVIGVAANGVEGIQLIRKLHPDLVIIDIYMPHKDGLETLKEIRSEGYEVDVIAITAASDIDTVRRVLQNGAFDYIMKPFKFERLKQALENY------
----YRVLLAENDILAQEAMKIMISKEGFEVSDVAESGEEAVRLCREERYEAVFLNVLLPGITGIEAGRMIHQASPETAVYLMTAYPSSISFQGELKECSREIVEKPVSLSHLKDLLGN-------
----YRVLLAEDNEINMEISTELLKMYNLD-VTQAWNGKEAVELFREMGFDIILMDMQMPVMNGCEAARQIRADASTIPIIAVTANAFSEDIAATRNAGMNAHISKPIDFEIFRKTVESLLKD---
----YRVLLAEDNEINMEISTELLKMYGLD-VTQAWNGKEAVELFREMGFDIILMDMQMPVMNGCEAARQIRADAATIPIIAVTANAFSEDIAATRNAGMNAHISKPIDFEIFRKTVESLLKD---
----YRVLLAEDHPTNALLTRRLLERAGHE-VVQVSNGLEAVATWAAQRFDLVLMDIQMPELDGLEATRRIRSRGGYTPIVALTANTLKDDEQRCLDAGMDAYLGKPLERRALASILRALA-----
----YRVLIVEDSRLARLELRTQLAEMPISAMYEASCLNEARVILTEQEIDVLFLDIDLPDGNGFELLYELTST---PHVVFTTAYN--QYAVDAFEKDAVDYLLKPFSVDRLKKACARL------
----YRVLIVEDEEPVLESYEFMLRAEGFSLSGKARTGFEALRLIPELEPDLVFMDINIPGMDGLSVIEEVYRKYPAMVFVLSTAYERFDLAQRAIPLGVFAYLVKPVAKKTFYATLDKAR-----
----YRVLIVEDDPQVAQINSDFLEQSGFEIAGVAANEQQAQALLRETQIQMILLDIYLPGSSGLHILKQIRAENRQVEVIIISAAKDSLQIREAFRLGCLDYIIKPFSYERLNDALKKYLQKMQ-
----YRVLIVDDSNIELENMMNGLSD-NFS-VSIASDANEALRIAHQSQPDLILLDIVMPEIDGYSLCSTLKNDTQNIPIIFVTSSNDTSSIIRGFEVGGVDYMTKPLKLPELNIRIQTHIQ----
----YRVLIVDDEPWVAYGISKLIDTEGYQVIGQAYDGSSALRFIEEHRPEVVVSDIRMPGLNGIELLNEIAKQKLGTEVILASGYSEFEYAQQALRLGAFDYLLKQIEKEQLLETIMRL------
----YRVLIVDDELIICKGLEMMVDACGFTEIDIAHNGEEALALIEKNPPQLMVTDIRMPRMDGIQLVKAVRERGLETHILVLSGYDDFEYVRTMAVEGIENYLLKPVNEEEINLNVRNIVHKM--
----YRVLIVDDEKMIRMGMKNAIDKLGVDDVFTAASGNEALKILKEEGPEIMVTDIQMTEMTGLELIKAARESVPELRVIVLTGFDNFEYARESLRLQVQDFFLKPIDEDDLFNAIEKQIKE---
----YRVLIVDDEEPVLDSYEFMLKGTGFALAGKARTGFEALKLIYELEPDLVFMDINIPGLDGLEVITEVRKKFVPMVFILSTAYERFDLAQRAIPLGVFAYLVKPVSKKTFLGALDEV------
----YRVLIVDDDRTVRYMLKRFKQNYGFVIDAEACDGKEALKILAGGRFDLVITDIRMPGMDGIEFLHQLKIHAMDICLILLSTYNDFEYAQQGIRFGVFDYMTKPLDDSVLGETLLR-------
----YRVLITDDSPAMRSFVRRVIELSGFEHCYEAGNGEEALDLLRREWVDAILTDINMPGVDGEELLRRLAALLRSVPAIVISTDATENRISRLLSLGARGYVTKPFRPETLRAELERIL-----
----YRVLIADHHPIILEGVKCVLQNNPLQVTGRVGSGTQLFNQLEKDAPDVLIVELDLPQINGINAIRRIKQEFPEVKTLIFSSHPEEMYALSAIKAGAAGYISKHTDNETLEKAIYQVAR----
----YRVLIADDESIIREGIKCLFDSLGYTIAGEAANGETAYQQILALQPDIVLLDIRMSGMLGLDVIREARAQGFTGKVIILSGYSDFKYAQEAIRYGVQYYLTKPIDEDELEEILRSIKE----
----YRVLIADDESIIREGIKCLFDSLGYTIAGEAANGETAYQQILALQPDIVLLDIRMPGMSGLDVIREARAQGFTGKVIILSGYSDFKYAQEAIRYGVQYYLTKPIDEDELEEILRSIKE----
----YRVLIADDEPHMLKFIEFTLRKGNFE-ILKAKDGVQALEVAEAQKPNVIVLDVLMPGMDGVTALKNLKKN----------------------------------------------------
----YRVLIADDEEIIRQGIEFLVDRLDCSIVERCANGQEVIRFLEQSPVDIIISDIRMAGADGLDIARYVSQNQIPVQVIFLTAYADFSYAKTAIEYSVTDFVLKSDISEGLPRAVEK-------
----YRVLIADDEEIERLSFSRKLKKYSCE-VFQAENGMQAILSVDKNDTPIVIMDIGMPGMNGVKAAEWIRKSHPDCVIIFLTAYDDFSYAKRAVSLHALEYLLKPCDDEELIPVMEEAMRQV--
----YRVLIADDDILMREALNIMIADSAFKVVHMTGTGEGAVRACKEDVIDIVFMDMLMPGMTGLEASRIIHQSNPEINIYILSAHAANILIRSAAHSQVKDFLEKPITYNFLKKILENYKT----
----YRVLIADDDAIIRRGLKKTIDSYGMEIVGVACDGQEALSMLKELAPHLLLTDIKMPQMSGIELMKEARILYPDIQVILLTAYEDFEYAKEAIKHKACDYLLKPLAREELLESVLN-------
----YRVLFVDDEPWALVGMRKIFNDMGYKIIGETTDSEEAYEIIYKENPDVVFTDIRMPGLSGIELIKKVRAKAMDTVFIIVSGFAEFSYAQEALREGAFDYVLKPLQSQEIYRVLEKL------
----YRVIIVDDEPLILAGIASLITEYDCTIIGKATNGPSAFDMIMELKPDIVITDIRMPVLNGLELVEKCKDEGCTFSFIVLTNLEEFHLVRKALSLGASDYLVKDLNEEALAASLARAKE----
----YRVCIADDELYVRKSITQRIEKSKLPVVGTAENGEKGWELFNKEKPDIFLVDIKMPMQDGLGMIEKIKKEYRKTKFIVISGYDDFEYMQKAIQVGVVDYIRKPFESEQFIRVLEKICSQ---
----YRVAICDDEYKQRELVKNMLIALSIKTIELFNSGEQLVAHYLNHPFHILILDIEMNGMNGIQTAQKIRSRHLDEQIIFLTSYP--EYMLESFDVVTFQYLIKPIASHIFEEKMIKLCQ----
----YRVAICDDDFNIRRLIQRAVENSGTEGISEFAGGMELLDGYT--GYDVLFLDIDMPGMDGLETASRIRKSDRSVRIIYVTGYE--DYMRQSFNVHPFSFLLKPVSEEDIRRQFSEAC-----
----YRTVLIEDNQVMQERLSSVIRTPGFELSARYRNAGDALGQMQAFKPELILLDIDLDRNS--TLLPDLKKAYPHTVIIGMSRRWDAEAQSRLLRSGAGGFMVKPFSGEELLDTLKNLQNT---
----YRTMIVDDDFLVRSYLKQLWEKAGYEITADVRDGEEALHAVREQAPDVIVTDISMPLMDGIELIRKVREMGLSAYIIVLSCHDDFNYVKEAMRLGANEYVLKNLDEDSLFEVLKNAEH----
----YRTLVADDDFLVRSYLKTLWERAGYEIVDDAEDGEEAYGFLQKEKIDVLVTDLTMPVMDGIELIRKIREENRDIYIIVLSCHDDFEYVKEAMRLGADEYVLKNLDEDSLYDTLEKSA-----
----YRTLIVDDEPLARLRLRTLLEESDFTIVGEAHHGEMAVAMIEAERPDVVFLDVQMPAMTGFEVIEAIGLR-AMPTTVFCTAYD--AFAVKAFEVQALDYLLKPFDDIRFGQVLARVRK----
-----------------------------------------------YRPEIIIMDIKMPEKNGIEALESITQFLPYVKTIILTAYNDFDFAKRAIQLGVIDYILKPARPSELYQSMDKVM-----
----YRMVIADDEAIIRMDLREMLEEYGHEVVGMADNGETAWQLVRQEKPDVVLLDIKMPTLDGIQAARRIGHE-HLAPVLLLTAYSQQEMVAKAKSSGVFGYVVKPVSPQRLFPAIEIAVAQ---
----YRMLVADDQPTNALFLVALLHRLGFA-VQSVADGQTAIEVWRSWQPHIIWIDVRMPKLNGFTVTRQIREREPRPFIVALSAHVFDDTPKLVTDAGCDHFIAKPFREHDIVQTIEQLLH----
----YRMLVADDQPTHALLLISLLRRLGFA-VQSVTDGEQALAVWREWQPHMIWLDLRMPQMDGLTVARQIRATEPQPVIIALSAHVLGDTAASVLAAGCDEFLAKPFPEHEVVRLIEQHLN----
----YRMLIADDEPFIVEGLKYIMNEFGIELIGTASNGFEALELIKKGGADLLITDIKMPKMSGLELIQKVKELKLNTRFIILSGYDDFEYLKESIKLGIENYLLKPINCEELEETIVNARNK---
--YRMKVLLIEDHPIVRAGCRRLLTDYRVE-VIEASTGAEGVRLNREHSPAIVVLDLNLPDMPGLEVLAAMKADMPSLKVIVFSMYEDPAFVSRALEGGASAYLTKNDDPFSMLEALDKVLA----
----YRLVIAEDEELERTALRLIIRTQQYDIVAQAANGIELLEMCPKYKPDVVLMDISMPVLNGLDAMKQLQASFPDLEFIVLSAHADFEYAKTALQLGAFDYLTKPIKTEVLLSALSRLADRI--
----YRLMMIDDEYAIHLSMRKLVERSGLQITGEAEDGAEALQMLEDSRPDLIVTDICMPEMDGLEFIRRVRETHAHMQFIILSGHDNFEFARQAMRYGVSDFLLKPIDPEQFHTTLKRACKE---
----YRLMIVEDEQAIAQGIANSLEEWGFQISRVCSNGEEALEAIAVECPDLVLSDIRMPKMDGLELMKRLNKEYPHIRIVILSGYNDFEYLQTAIQNGVSEYLLKPTGIDEFEEVFRKMKKK---
----YRLMIVEDEQAIAQGIANSLEEWGFQISRVCSNGEEALEAIAVECPDLVLSDIRMPKMDGLELMKRLNKEYPHIRIVILSGYNDFEYLQTAIQNGVSEYLLKPTDIDEFEEVFRKMKKK---
----YRLMIVEDEMIERMVLKKMLQKKECQ-ILEAQNGNEAVEIFKREEIQVVILDIGMPGMNGIQAAEIMRKEKKDCCLIFLTAYDRFDYAKKAISIRAMEYLLKPYSQREVLGVVEEALR----
----YRLMIVDDSMIIRNKIARLPNDAPFKIVGKAKNGAEAISLCKSLHPDVVTMDLTMPEMDGLECIKSLIEINPKIQILVVSALSDKATGIKALELGANGFLTKPFSDEQLVDALTEMMEDM--
----YRLMIVDDEPIIRRGIRSLASEIGISELLEAGGGAEALRLMKESPADIVMLDINMPDMDGLSLAALLKEGWPDCRLIMVTGYDYFEYTQSAIRTGVDDYLLKPVSRAEIEMVLKRVMEKA--
----YRLLVVEDHHLNQVLVQRQLKQLNLV-CDLAENGQQALAMLAQHSYDLILCDCQMPVMDGYDFTCQVRTGLARLPIIAMTANVMPEQAQRCLAAGMNDVLGKPVLLDGLRQILMK-------
----YRLLVVDDSSANRQLLLQLLSPLGFA-VQEAENGAEAITLWQQWHPDLIWMDLRMPELDGYQATKQIRDQKQPVVIIAVSANK---LGDDYQTLGFNNFIYKPFKELEIFTVLQQHL-----
----YRLLVVDDEEIITNSLFEVFHQWKLD-VCRAYSGKEALNWMSRTRIDIVLTDIRMPGMSGLELTESIRALWPRCRIIFLTGYSNFDYAYQAIQMPNIRYLLKTEGFDKVMEVVKEVIHEI--
----------------------------YR-LLVATSGAQALTICHKQKPDLVLLDIMMPEMDGYEVCQRMRAELQDIPVIFLTAKSQIEDEQRGFDVGAVDYIQKPISPPILLVRTRTHLR----
----YRLLLLEDEVEIGSTLEMILRSENYH-IDWFTTGDEAVNAAVSNDYDLMILDVMLKKSNGLEVARLVNQK-KKIPYLLLTSRSEPLDIMQGLDMGAEDYITKPYDLTVLLARIRTVLRRS--
----YRLLLADDSYDQREVIKYFLSQHEKERIEEAKNGREAWQLFQKQPFDLIITDVKMPFMDGHALVARIKEAVPEIPVMFISGFEDFHYVKKAIQLQAVDYLLKPIDPDDFYEQINKII-----
----YRLLLADDSYDQREVIKYFLSQHEKELIEEAKNGREAWQLFQKQPFDLIITDVKMPFMDGHALVARIKEAVPEIPVMFISGFEDFHYVKKAIQLQAVDYLLKPIDPDDFYEQINKII-----
----YRLLIVEDEYLIRKWLRYAIDSLNILVVGEAKDGKEGAQLIQEEQPDIVLSDINMPIMTAFDMFEATKGQ--SYAKIILSGYADFPNAQSAIHYGVLEFLTKPLEKQALIDCLKTIMARI--
----YRLLIVEDEHLIRKWLRYAIDSLNILVVGEAKDGKEGAQLIQEEQPDIVLSDINMPIMTAFDMFEVTKGQ--SYAKIILSGYADFPNAQSAIHYGVLEFLTKPLEKQALIDCLKTIMARI--
----YRLLIVEDEHLIRKWLRYAIDSLNILVVGEAKDGKEGAQLIQEEQPDIVLSDINMPIMTAFDMFEATKGQ--SYAKIILSGYADFPNAQSAIHYGVLEFLTKPLEKQALIDCLKTIMARI--
----YRLLIVEDDQLQLYLCATVLLKAGYQ-VDLAHNKAEAEQNLLSNSYDLVIVDLNLPDGDGLEIGKKLHEQ--QVPFLVMTTRSLPQERVLGFESGAVDYMIKPFMATELLHRVRRVLL----
----YRLLIVDNEEIIVNHLYEIFRGFDHLDVYKAYGGEEAIEWLNRTRIDIVLTDIDMPHIDGLQLMEEIYRSWPQCRVIFLTGHSEFRYVYKAIQYQDVSYILKTENIDKVIQVVEETVSKI--
----YRLLIVDNEEIIVNHLYEIFRGFDHLDVYKAYGGEEAIEWLNRTRIDIVLTDIDMPHIDGLQLMEEIFRSWPQCRVIFLTGHSEFRYVYKAIQYQDVSYILKTENIDKVIQVVEETVSKI--
----YRLLIVDDLPIIVDGLLELFEKTEHLEVMKAYSGEEALEVLSHHRMDIVISDIKMSGIEGIELLQEIKSQWPACKVILLTGFNDFHYAKNALTFGAFDYLLKVESDEKIIHTVERAIEEI--
----YRLLIVDDLPIIVDGLLELFEKTEHLEVMKAYSGEEALEVLSHHRMDIVISDIKMSGIEGIELLQEIKSQWPACKVILLTGFNDFHYAKNALTFGAFDYLLKVESDEKIIHTVERAIDEI--
----YRLLIVDDEPVIVNGLVQLFQQTQFDDVWKAYSAKEAVEIAMRVKLDILVSDIRMPHKNGLQLIDEITYYWPHCRIIFLTGYSEFEYVHEALRKNVDNYILKTEGIDPIFQAVQEASSR---
----YRLLIVDDEPVIVNGLVQLFQQTQFDDVWKAYSAKEAVEIAMRVKLDILVSDIRMPHKNGLQLIDEITYYWPHCRIIFLTGYSEFEYVHEALRKNVDNYILKTEGIDPIFHAVQEASTR---
----YRLLIVDDEPAVRAGLRAYFDAYGIEVAGEADDGDVALEMIARDQPDLILTDVRMPNMDGITMSQCISSEYPAMKIIFVSGHDDADYLKSAMKVSAVDYIFKPVNLQELSTVIKRVVAD---
----YRLLIVDDEERARTGIKMLIDAHRIEIVGEARDGAEALEIMEGKGVDILLTDIRMPVMDGLELIQQVSKVHPAVRCIIMSGHDEFAYAQKAMASGVAHYLLKPSRRQEILDLVIKLTEEI--
----YRLLIVDDEEIIVNGLYEIFRSMDLD-VYRAYSGEEAVEWLSRTRMDIVLTDIRMPEMDGLQLLDVIYRRWPQCKVIFLTGYNEFEYVYKAIQHQGVSYILKTEDNDKVVSVVENAIEEI--
----YRLLIVDDEEIIVNGLYEIFRSLDLD-VYRAYSGEEAVEWLSRTRMDIVLTDIRMPEMDGLQLLDVIYRRWPQCKVIFLTGYNEFEYVYKAIQHQGVSYILKTEDNDKVISVVENAIEEI--
----YRLLIVDDEDIITDSLYEVFHRLKLD-VCKAYSAKEALHWMSRTRIDIVLTDISMPGMNGLELSEEIQAFWPRCKVIFLTGFSEFDYAYKAIQMPKVRYLLKTEGYDKVTATVQEVMQEI--
----YRLLIVDDEAIIANGIKASVNWNRVTSVTIANNARQAKEKFMEQPFDIMICDIEMPQGSGLELYEWVKEYHPQTECIFITCHADFQYAKKALQLGSFEYLLKPVPPDELMLVMTRLINKI--
----YRLLIIDDEEDMQHLIGLYIQNGGYE-TVFASNSESALEQMRRHEIDLVLLDIMMPGKDGFQVCEEICSE-YDVPVIFLSAKGEEWDKVKGLKLGADDYIVKPFSPGELLARIEAVLRRW--
----YRLLIADDEMIERAVLYKTLHKNQCA-IFQAENGREALRIYEEEKIQIAILDIEMPGINGIEAAQRIRETDKDCCIIFLTAFDEFSYAKKAIMIRALDYLLKPYDEQELLLVMEEAMR----
----YRLLIADDEARIRKGLRNSINELDIEIAGEAEDGEIALKLVKELNPHIIMLDICMPFLNGLELIKKLKNVNKKSIIIIVTGYDQFEYMHEALKLKVFDYILKPVNRENLKDTILKAIQEL--
----YRLLIADDEALEREGLEWIVNRMQFE-IIHAENGRRAIEQAEERRPHIVLMDVQMPGIQGLEALREIRSMLQDVKLVLVTAYDSFAYAQEAITLGISEYIVKPASRDQMAKLLTRLVEEL--
----YRLLIADDEALEREGLELTVERAGIFRFIHAGNGRMAIECAEEHRPHIAILDINMPGIDGLAALRELKERLPDTRFVLVTAYDYFAYAQKALSLGVKEYILKPAKRELIIGTLKRLIEEI--
----YRLLIADDEALEREGLELIVERAGVFRFIHADNGRMAIECAEEHRPHIAILDINMPGIDGLEALRELKERLPDTRFVLVTAYDYFAYAREALSLGVKEYILKPAKRELIISTLKRLIEEI--
----YRLLIADDEALEREGLEHLIHRMRFQ-IAFADNGRRAIEQAEEFRPHIIMMDINMPGIQGLQAIREIKTRLPDTKFILVTAYDFFAYAKEAVSLGVKEYIVKPAGREQISSTLNQLIEEL--
----YRLLAVDDEPDIQRTNCRYLEARGYQ-VDTAFCASEALDQLKKQTYDCILLDVLLPDMNGYALCAAVRE-----------------------------------------------------
----YRLIIVDDEWEALKGMRDTLEQWGFEVTGAASSGEEAWTLVEADIPDVLLTDIRMDEMSGIQLIDRVHQKYPEIRSVIISGYSDIEYYRKALEYKVFDYILKPSREEDFSKIFSN-------
----YRIYIIEDEHKIADMLARHLERYGYQ-VHIAQDLRQVKSEFLEIRPHLVILDINLPYYDGFYWCRQIRTV-SSVPVIYISARSDDMDQVRAIENGGDDYLVKPFSLDVALAKVHSQLRRA--
----YRIVIADDHGLYRRGLRLALMAGSVE-IFEAACFDAVVNLLEEQSIDLAILDLNMPGLFNQEVLSDVLAAYPDTRFAIVSGDDSRSEILTALSIGLHGYIVKSQKDEEVVLAVNEILA----
--YRIRFLIVDDQQSIRKLCIAIGNTLGFI-CSEAESAEAALAALETQSPDIILADLRMGELSGIDFLASVKKLLPRTEVAIMTGYGSIETAVQSMKLGAYDYITKPFRVEELKIILQRMAEKV--
----YRIMVIEDNDKIRNELCDFLSKNGYE-AFGPAEFDHLLEDIHQRKPDLLLLDLNLPVVDGHFICREVRK-NSELPIMIVTSRDSDMDELISMNLGADDFVTKPYNLQILLARISRILQRS--
----YRIMMIEDDLKIRRIVADTLKKWQYD-VVEVTQFDQVLTEFEQTSPHLILLDINLPVFDGYYWCQQIRSV-SKVPIIFLSSRNQNMDIIMAINMGGDDFIQKPFDLDILLAKISALIRRK--
----YRIMMIDDEYAIHLSLRKLVERSGLRVAGEAEDGVEALEMLENSRPDIIVTDICMPEMDGLEFIRRVRESHAQMHFIILSGHDNFEFARQAMRYGVSDFLLKPIDPAQFHATLERACREL--
----YRIMIVEDQRDNQLLLSRLMTDLGLE-VKIAGNGEQCLQLFQDWKPDLIWMDRRMPVMDGIEATKRLRQEGATVKIVAVTASAFKEQEQEMLDAGMDDFVRKPYRFDEIYDCLSRHL-----
----YRIMIVDDEPLILAGVTSLLNEHQCNIVRKASNGKQALGLMETLQPDIVISDIKMPVMDGISFMKASIENGYTASFILLTNLEEISLIKEALRLGAVDYLVKELDEKALIAALERAKDRC--
----YRIMIVDDEPLILAGIASLLNEHQCRIVGKASNGQQALALLDTLRPDIVITDIKMPAMDGITFMKTAMENGSAASFILLTNLEEFSLAKEALHLGAIDYLVKELSEESLVQALESAIERCN-
----YRIMIIEDNEKIRNELCDFLGKNGYE-ALGPDDFEHTLDIIHKEQPDLLLLDLNLPVVDGHFICREVRKS-SDMPIIIVTSRDSDMDELISMNLGADDFVTKPYNLQILLARIARVLQRT--
----YRIMIIEDNEKIRIELCDFLSKNGYE-ALGTDDFEHTLDIIHREQPDLLLLDLNLPVVDGHFICREVRKS-SDMPIIIVTSRDSDMDELISMNLGADDFVTKPYNLQILLARIARVLQRT--
----YRIMIIEDEEKIRNIIKKSLEKWSFE-AHAVEDFNDIFEQFVKVKPNLVLMDINLPVCDGFYWCSKIRNI-SKVPVIFLSSRSSNMDVVMAVNMGGDDYITKPFSIEILMAKINAILRRT--
----YRILYVDDEPGLLEIGKLFLDSTGEFDVSTLTSAEKALESPEILLFDAIISDYQMPGMDGISFLKNIRKRTKDVPFVLFTGRGREEVVIEAINSGADFYLQKTAQFAELAHKIRIAIERR--
----YRILYVDDEPGLLEIAKLFLERSGEFDVTTMTSVGEAVKSPDVLLFDVIVSDYQMPGMDGIAFLKTIREKTKDLPFILFTGKGREEIVVEAINNGADFYIQKKVQFVELAHKIRQAIRRR--
----YRILVVEDRESNRLLLVELLSVLGFS-VRPANNGSEAIAIWQEWNPDLIFMDMRMPVVNGYEATRQIRSQGGETIIIALTASAFEEQRQDIMKVGCNDLLRKPFQRGELLSKLSQYL-----
----YRILVVEDRESNRLLLVELLSVLGFS-VRAANNGSEAIAIWQEWNPDLILMDMRMPVVNGYEATRQIRSQGRDTVIIALTASAFEEQRQDIMKVGCNDLLRKPFQRGELLSKLSQYL-----
----YRILVVEDDYYLATDTARALQGAGAEVVGPCSSEEAAREALDEGALAAALVDINLGSGPSFTLAALLRER--GVPFVFITGYDEG-------------------------------------
----YRILVVEDDYYLATDTARALQGAGAEVVGPCPSEETAREALDGGALAAALVDINLGSGPSFTLAALLRER--GVPFVFITGYDEG-------------------------------------
----YRILVVEDDYYLATDTARALQGAGAEVVGPCPSEEAAREALDEGALAAALVDINLGSGPSFTLAALLRER--GVPFVFITGYDEG-------------------------------------
----YRILVVEDDEDIGDLLEESLTRAGYE-VLRAKDGKRALQLVN-DSLDLVILDIMMPGISGIETCQHIRKS-SNVPILFLTARSSTLDKTEGLLAGGDDYMTKPFSEEELHARVIAQLRRY--
----YRILVVDDNQITTEILSKILSDYGCV-VETASGGYQAIEKVKQQQFDVVLMDWRMPDIDGLQTAEMLKNAGSYTPVVMLTAYGHEAESQHINNVPFVNFLTKPVTSQILAEAVLNAIEG---
----YRILVVDDEPMIRMGLAKLITQTDIQ-AETAGNGMEALEAIQTARPDFIFTDIKMPKMDGLELSKQLYETYGDITVVVISGYGDFEYAQKCMSYGVKEYLLKPVTKSVVHNTMNKLMAD---
----YRILVVDDEPMIRMGLAKLITQTDIQ-AETAGNGMEALEAIQTARPDFIFTDIKMPKMDGLELSKQLYEAYGDITVVVISGYGDFEYAQKCMSYGVKEYLLKPVTKSVVHNTMNKLMAD---
----YRILVVDDEPGLLEQNRIYLETSGDMRVETTSSSLQALDMLSKAPYDAIIADYEMPEMDGITLLKEVRNRGLSIPFIIFSGRGREEVIIEALNNGADFYLQKSAQFAELQNMILQAVRRK--
----YRILVVDADPASGDRFQAGLEQEGFE-VSVCEDLRDALDVVTDEPFDVVVIGPGLSALAGVALAVRMKGLRPDLPCVLYRAPGDAGAIPAA-------------------------------
----YRILVCDDEKDIVSALKIYLMADGYQ-VFEAYNGREALEILKKEDIHLVLMDIMMPEMDGITAMLKIREV-SNVPVILLTAKSEDTDKVLGLTVGADDYVTKPFNTVELQARVKSQLRRY--
----YRILVADDEGIMLEAFKSVIAGAEC-VVETAKTGRAVTEIAETFHPDVVFMDIHMPGINGIQAMREIRKFNTTALFYVVSAYDKFDYAKEAIDLGVERYLTKPIPRAKIIAAVEEAIGKV--
----YRILVADDEGIMLEAFKNVISSTSCI-VETAKTGRAVTEIAETFHPDIVFMDIHMPGINGIQAMREIRKFNTTALFYVVSAYDKFDYAKEAIDLGVERYLTKPISKAKIIAAVEEATAKV--
----YRILMVDDEEKIRAIVRKYAEFEGNE-VVEAADGMEAVKLAKSQDFDIIILDIMMPELDGFSACKEIRK-YKDTPVIMLSARGEEYDRIHGFELGIDDYVVKPFSPKELMMRVGAILKRR--
----YRILLVEDDIDLSKEIALALEKWGFK-VELIDDFEVVLDEFIDKKPDVVLLDVNLPLYNGFYWCEKIRAI-SNVPLIFLSSRDSDMDLIMGINNGADDYITKPFSIEILVTKINGIIRRV--
----YRILLVEDDIDLSKEIALAFEKWGFK-VELIDDFEVVLDEFIDKKPDVVLLDVNLPLYNGFYWCEKIRAI-SNVPLIFLSSRDSDMDLIMGINNGADDYITKPFSIEILVTKINGIIRRV--
----YRILLVEDDERIASLLGGHLQKYGYE-VKIAEQLNDIKLEFTEMKPDLVLLDINLPFFDGFYWCRQIRTI-SNAPIIFISARTDELNQVMAIENGGDDYITKPFHLEVVMAKIKSVLRRT--
----YRILLVEDDERIASLLGGHLQKYGYE-VKIAEQLNDIKLEFAEMKPDLVLLDINLPFFDGFYWCRQIRTI-SNAPIIFISARTDELNQVMAIENGGDDYITKPFHLEVVMAKIKSVLRRT--
----YRILLVEDDERIASLLGGHLQKYGYE-VKIAEQLNDIKLEFAEMKPDLVLLDINLPFFDGFYWCRQIRTI-SNAPIIFISARIDELNQVMAIENGGDDYITKPFHLEVVMAKIKSVLRRT--
----YRILLVDLAAEDYQALAEILTSEGHE-LFLLPEHSDALMEAQQFSPDLVILNIQT--EFGLQRFRELKSQLKHLPFIFIIATHRTDLAARSLEIGAEDFILKPFQGGEILARIAVALK----
----YRILLVDDEPMILKGLSVFIQQSGIRSIRLAANGREALQAIGEELPDFVFTDIRMPVMDGLSLCEAIAKQEYPVQTVVVSGYGDFSYAQACMAFGVREYLLKPVAKRELADTLRRLVQRA--
----YRILLVDDEILVRDAIRENIDAMDCELVGDCDNGKAAAEFVQNHPVDIVLTDILMPYMDGMELSRFLHDNYPDIVIVIFSGFGEFEYAKKAIQYGVSEYMLKPVTAMELRNVIGKMKEKV--
----YRILLVDDEILVRDAIKENIDWKGCELVGDCENGKEAAEFVKEHPVDIVLTDILMPYMDGMELSNFLHDNYPEIVIVIFSGFGEFEYAKKAIQYGVSEYLLKPVTAMELTGVIEKMKKKV--
----YRILLVDDEILVRDAIKENIDSLDCELVGDCENGKQAAEFVKEHPVDIVLTDILMPYMDGMELSKFLHDNYPDVVIVIFSGFGEFEYAKKAIQYGVSEYLLKPVTAMELTGVINKMKEKV--
----YRILLMDDEPAICEITGILLKKLGYD-PTIAVTGEEALAEYKKNPYDVIILDLTIPGMGGREVISIIRESDPDVKVLVSSGDLSDPAIISYADYGFSGVLAKPYNKVGLDQAIKSVLS----
----YRILLIEDDPADALLVEEILHDTGLRELTTRTTLAHARAVIAASEVDCVLLDLHLPDVSGTGAIAAVRELAPHTAVIVLTGLSEKQAGSEAMTAGAQDYLVKRVEAELLHRTIRYAVYR---
----YRILLAEDNEMEQSALKDIFTSEGYQ-VDSVSNGLFALDKVKDNEYHLIVTDLVMPVSDGIQFLYSLSSLDREIPVIVLTGYDNIENMLSAYQMGAIDVLYKPYDVDKLLDLCRKILEN---
----YRILLAEDIEINREIVITLLEPTSIM-IDCAENGAEALRIFSDNKYDIVFMDIQMPEMDGYEAARTIRAE-KPVPIIAMTANVFREDIEKCLAAGMNGHVGKPLDFEEVLGILRTYL-----
----YRILLADDEGIMLESLKKIIETEECE-IHCAKSGRVVVEMAQAYPPDICFMDIQMPGISGIQAIREIQKFNSSAVFVIITAYDKFNYAKEAVNLGVQEFLTKPVNKKVILETCAKMMTKV--
----YRILIVEDVWESRRLLVELLSSVGFE-VAEASNGAQALTLCESWSPHLIWMDMRMPVMNGYEATKLIKQHGQKTVIIALTASVFEDQRETIIAAGCDDIVSKPFTEAVIFKKLSQFL-----
----YRILIVEDQLENQLLMSRLMEQLGFE-VRVAENGRLGVEIFSRWHPDLIWMDRRMPVMDGIEATRLIRGLGREVKIVAVTASAFMEQRAEMLDSGMDEFVRKPYRFNEIYECLSRML-----
----YRILIVEDIHSIREAIKDLLSG-KYK-IFDAENYDEAIRMLKNEEIHLVITDIRMPGKTGLDLIKTIQHEFPHVLYTLMTAYNINDYINFAHKHGIWNIIPKYLDIKLISVMVHKLLT----
----YRILIVEDERSITHTLKKRLEKYGYE-CHTIEDFKRVLDVFQETEPHLVIMDINLPYFDGYYWSRKIRQI-STCPIMILSARMSELDQVYGIENGADDFITKPFVMDVVLAKINGQIRRT--
----YRILIVEDEKEIRAELKLMLENALYQ-AEAAEDFSDIPRYVKESAPDLILLDIQLPGTDGLKICRDIRKN-TDVPIIFVTSKSNAMDELNGMMLGGDDYITKPYQAPILLARIAAVLKRTG-
----YRILIVEDDSTIASNVAAHLERWDYE-TKQIEDFKCVMEAFQQFDPQLVILDIGLPFYNGFYWCQEIRKI-SSVPILFLSSMNDNMNIVMAMNMGGDEFIEKPFDLNVLTAKVQALLRRA--
----YRILIVEDDMGIAEAIKEQAKLWELE-AKCVQNFRNVLKDFADYEPHLILMDISLPFFNGYHWCQEIRKA-SKVPIIFISSASDNMNIVMAMNMGADDFISKPFDQSVLIAKIQALLRRA--
----YRILIVEDDMDIAHAIKKHLEAWNLQ-ARCVENFADVMTEFSAYNYHLVLMDITLPFFNGYYWCQEIRKI-SQIPVLFISSASDNMNIVMAIQMGGDDFVAKPFDLSVLTAKIQALLRRS--
----YRILIVEDDAVIASALEKHLETWGWI-VKTVENFENVLGEFTSFEPQLVLLDISLPFYNGYHWCSQIRAV-SRVPVIFISSASDNLNIVMAMNMGGDDFIAKPFDLTVLTAKVQALLRRT--
----YRILIVEDDAGIAEAVSEQAKMWNFK-THSVTNFRDVMAEFNAFDPHLVLMDIGLPFFNGYYWCGEIRKV-SRVPVIFISSASDNMNIVMAMNMGGDDFIAKPFDQTVLIAKMQAMLRRT--
----YRILIVDNDMLSQEALEAMIAYEQFEIVDKVTTGEKAVKVCRSCAVDLVFVEMQLPGISGAETGRLIRQFCPDTVIYGMTVCTSAGLIESIVPGTVKAMIEKPVMAKNLNTIFRNY------
----YRILIVDDREDNCDLLTQLFNSIGFE-TQAAANGQEAIALWQTWEPHLIFMDMRMPVMDGYEATKQIRAKGQATVIIALTASAFDEERFVVLSAGCNDFVRKPFREEVILNIISKYL-----
----YRILIVDDQPDNCSFLTKLLSMVGFE-VQAVYSGEAAVSKWLDWHPHLIWMDIRMEGQDGYETTEQIKASAPAPVIVALTAFAFEEDKEKALALGFDDFVRKPFQESEIFEKL---------
----YRILIVDDQIDNRQLLIQLLNPLGFL-LQEATNGKDAIAIWQNWQPHLIFMDMRMPIMDGYEATQQIKAQGQATAIIAVTASSLDSQKAVILSMGCDGFISKPFRDGEIFDAIHQHL-----
----YRILIVDDERIERNGIRFLLKKLNMEDIDEAVNGLDALEKMRQENYDILLTDVKMPFMDGIELIDNVVNEKKKMRCVIFSGCNEFDYAKRAIRLGVVDYILKPVDPKEFKETLEKVVDE---
----YRILIVDDEPYNRQLLEQILTPVGFE-LQTANNGLEAIDQWQNFQPDLIWMDLKMPVLDGYEAIRQIRQASPRTVIIALTASAYNYQKEAALQAGCDDFVYKPLQVTVILNKMTEYL-----
----YRILIVDDEPDIVEMLRCFFERRGYF-VLTATDGAEALKKAE-QQPDMILLDVNMPELDGMEVCRRIRD-FVPCPILFLTARIEESDRVQGFAAGGDDYILKPFSLAELEARVAAHLRRE--
----YRILIVDDEPALQSMVQEILSQAGYE-TKTALSCAQALEQFRTAVPDAVLLDVMLPDGDGFSLFGKLREI-RDVPVLFLSARDEDESRLRGLGLGADDYITKPFLPQELLLRLRAVLRRV--
----YRILIVDDEKLERNGIKFLLKKTGTEEVFEASNGRDALELLKHQTVEILLTDIKMPYVSGLELAEKVSSQYPEMKIVMFSGYSDFSYAQTAIRYGVSDYILKPVDPLEFQKTMKKLLEEI--
----YRILIIEDELKIARFLELELVHEGYD-VVLENDGRSGCDKALAEEFDLLILDLMLPCISGIEVCRRIRRQ-SQVPIIILTAKDDVSDKVMGLDTGANDYMTKPFAIEELLARMRGILKRYG-
----YRILIIEDDSDINQMIFEYLGGEGFC-CSQAFSGSEGKLLFSMKEFDLIILDLMLPGISGEELIEVFAG---RVPVIVLSAKNGLDSKIELLKAGADDYICKPFELQELLVRIQVQLRKR--
----YRILIIEDDRTIANVLAEHLRTWDYE-VHCVTNFKNVMEDFREYEPQLVLLDIVLPLFNGFHWCQEIRKI-SKVPIIFLSSANDNMNIVMAMNMGGDEFVEKPFDLSVVTAKVQAVLRRA--
----YRILIIDDDKTITRLLKNALSTEGYE-IYTANSIEE-INTCDFLGIDLVLLDVIMPN-NGIEICRMIRND-IKIPILFISAQTDEENIIKCITAGGDDFISKPFSIRELRARVKMHIRRD--
----YRILIAEDNKAISNLIKTHLSFAGYD-TSQVYDGEFALEILEAEPFDLLILDLMLPKVSGVDILARVKD--CQMPIIVVTALDDLSSKVQCLQVGADDYITKPFDSMDLLARVGAVLRRC--
----YRILIAEDNETNQEVASLLLEKTGAQ-VQVVNNGAEALEAAHEAPPDLILMDLQMPVLDGFEATRRLREAGYGGPVLALSAAVTEGDQQRARAAGMGAHIAKPIDREQLYARLADHL-----
----YRILIADDKWESRLMLVNLLSPLGFE-VREAENGLQTVELWQSWSPHLIWMDMRMPLIDGYQATKQIRETQQRTKIIALTASVLDTQRMTVFNAGCDDFVAKPVRKEKVFEKIAEHLK----
----YRILIADDEGIMLESLKNIISSNECE-IHTAKTGRVVVEEAEKYPPDICFMDIQMPGLSGIQAIREIQKFNRSVVFVIITAYDKFNYAKEAVNLGVMEFLTKPVNKKVILEICSKAMEKV--
----YRILIADDEGIMLESLKNIISRNQCE-VVTAKSGRIVIEQAEICHPDIVFMDIQMPGINGIQAIREIRKFNTSALFYVISAYDKFDYAKEALNLGVEKYLTKPITKSTVISVVEEAMKKV--
----YRILIADDEDYVRDLLVRNIQNSALEVVAVAGDGEEGLREALLHKPDIIITDIAMPFMNGLELIRRIQEAGLYSKNVVISGYDEFDYAKQAISLGVKDYLLKPFLPREMTDVLTKVIQEL--
----YRILFVEDDEAIRFLVSKYWKQSDFSVAGEAGNGKEALALMAQKTYDVVITDIRMPVMDGLELCRQMKRRGYEMPVILASTYSDFAYAKEGMRLGALEYIEKPYSCEKMEEALE--------
----YRIIVTDDKPENRQILVKLLTFPGLE-VREVENGQEALTLWQQWQPDLIWMDMRMPIMDGYQATQQIRCQDSQTPIIALTAYASKSDRASALEAGCNDYVTKPFQVETLFAKMEEYL-----
----YRIILVDDEEEVRQSIIRKINEAGFQVVGDAENGEDAMEKVEALEPDLILTDIRMPYMDGLTLAEKVRQKYPSIKIVIFSGYDDFEYAKQAIKLNVTEYILKPVNVEELTAILKRI------
----YRIILVDDEEEVRQSIIRKIDGAGFCVVGDAENGEEALEKVEALEPDLILTDIRMPFMDGLSLAERVRQKYPSVKIVIFSGYDDFDYAKQAIKLNVTEYILKPVNVEELTAILKRI------
----YRIILVDDEEEVRKSIIKKIDAAGFQVVGDAENGEEALERIEALEPDVVLTDIRMPYMDGLTLAEKVRQRFPSTKIVIFSGYDDFEYAKQAIKLNVTEYILKPVNVEELTAILKRIK-----
----YRIIIIDDEPLILAGIASLIENYECTIIGKATNGPSAYDMIMDLQPDIVITDIRMPVLSGLDLVEKCKESGCNFAFIVLTNLEEFHLVKKALSLGASDYLVKDLNEEALVTALERAKE----
----YRIIIADDHGLYRRGLRLALMAGDLE-IFEAACFDTVISLLEDQPVDLAIIDLNMPGLSGQDDLRDVLPAHPDTRFAIVSGTDSRAEILTALSIGLHGYIVKSQTDEEVVLAVNEILA----
----YRIFLVEDDETIAKLVRRHLEKWDYD-VHVVQKFDAVMSEFASFDPQLVLMDIGLPFYNGYHWCTEIRRV-SKVPVVFLSSAADNMNIVMAVSMGADDFIAKPFDLDVLTVKIQAIIRRC--
----YRIFLVEDDETIAKLVRRHLEKWDYD-VHVVQKFDAVMSEFASFDPHLVLMDIGLPFYNGYHWCTEIRRV-SKVPVVFLSSAADNMNIVMAVSMGADDFIAKPFDLDVLTVKIQAIIRRC--
----YRIFIVEDDPWYGEVLKYHLSNPNYE-LHRFTTGEDCLKYISVCQPHLITLDYSLPDTNGAELFRRIQERLPDTPVIVISGQKDVETAVGLLQAGVYNYFVKDDRTKDLL------------
----YRIFIVEDDNKIASILKETLEKYGYD-VRRSTKFEDIKSDFIETDPQLVLMDVNLPRFDGFYWTRQIRSI-SNVPIIFISARVGEMDQVMAIENGGDDYITKPFHLDVVLAKIKSVLRRT--
----YRIFIVEDDEIIANLLKKNLCSWGYD-VSCAEDFSNIIQEFAHRDPQLVLLDLKLPFYNGFHWCEEIRRI-SQVPIIFISSASDNMNMVMAMSRGADDFIAKPFDLDVLTAKIQAILRRT--
----YRIFIVEDDAVIASAVAGHLRSWGWD-ALCAENFENILAGFSAFDPQLVLMDISLPNYNGYHWCSQIRQV-SRVPVIFISSAADNLNIVMAMNMGGDDFIAKPFDLDVLTAKIQAMLRRT--
----YRIFIIEDDPTIAQTLKKHLEGWDYK-VECAKDFHNITAEFASFDPQLVLLDIKLPFYDGYYWCGEIRKL-SKVPVIFLSSASDNMNVVMAMNMGGDDFIAKPFDLSVLTAKINAVLRRA--
----YRIFIIEDDPTIAQTLKKHLEGWDYK-VECAKDFHNITAEFAAFDPQLVLLDIKLPFYDGYYWCGEIRKL-SKVPVIFLSSASDNMNVVMAMNMGGDDFIAKPFDLSVLTAKINAVLRRA--
----YRIFIIEDDEIIANLLKKNLCSWGYD-VSCAQDFSNIIQEFARLDPQLVLLDLKLPFYNGFHWCEEIRRI-SQVPIIFISSAADNMNMVMAMSRGADDFIAKPFDMDVLTAKIQAILRRT--
----YRIFIIEDDDKIGAILKSTMEKYGFE-AGRATQFKDLLGEFASYDPHLVLLDINLPYFDGFYWCRQIRTR-SNVPILFISAREGEMDQVMAIENGGDDYLSKPIHLDLLLAKVKGALRRA--
----YRIAVVDDVPTQCDALANAIDSIGYDVFNTIADFEQALLSLREQDFDIVFMDIVFGDSTGIEAVARLFGTRPPTQVVYVTGHA--EYCTKVYDTDHVSFLLKPVGRTELRGALKKAIDRC--
----YRIAIVEDNATARTTLRGHLLIAKLN-VSSFGSGVELKSALRKQHFELIIMDYHLGGRTGVEWVQSLKEIRPSTGLIFLTSDRSPQTIGRIMDLQPDALLIKPYTIASLSRQIKHYLS----
----YRIAICDDEKIINESAQVLLENIGIDSVESYLNADILLNDLENGNFDLVLFDIIIGNKNGINIACKIKQNFTDIKFIFMTSYS--EYAIDGYEAEPSGFLIKPLNEAKLKRAFLRAFQN---
----YRIAICDDDEQFLHHLNRKTEEIDFE-IDVFSGAASMQRRMPENCWNILLLDIELSDENGIELARTLRKQQVTCSIVYITAYR--DYVFDCFDTQPLWYLLKPVDFKKFETILM--------
----YRFVVADDHPLFRGALQQALSGFGADEILEAEDFESAKAAIDGDDIDLVLLDLAMPGASGLSGLVALRGLAPAVPIVIVSAHDDPQTIRRAVELGASGFISKSARMEELRRAVQTVLD----
----YRFLIVDDEYYIRQHIRCCIEDYDFQYAGEASNVPQAMEFLEHNAVELILLDISMPGQSGMDLLKLLDEK-KRPHVIILTGFATFEYAREALKYGVSDYLLKPIKPETLTAAITSLK-----
----------------------------YR-FEFAGSGNEGIKLAQEEELAVVISDYMMPGLRGDEVLKVIHHLSPHTMNIMLTGHADIDGVFNAIQAKLYRYISKPWENEDLSLTITEAINS---
-------------------------------------YRELLLSLRKNKPHYLFVDLVMLQTSYQSILEVLKTAGDSSRIIILSSKEMAGEAVMAVKAGASDYLTYPLDPLEIRHVLENIQDQI--
----YRCVVIDDEALARERIAQYISRSPCEVVAEASSFENAKQLILEQQPDICFLGIQIIGGSGVELAKELHNS-VSCHWVFTTAHS--EYAIAAFELEATDYLLKPFQDSRLAQVIAKIHRKH--
----YRCIVIDDEALARERITHYLSQSSCEVVAQASNYASAKQLILEQQPDICFLDIQIIGGSGVELARELKN-CVSCHWVFTTAYS--EHALTAFELDATDYLLKPFEDSRIAQVIAKIHK----
----YRAMVVDDSALIRNMLKSLLEGANFS-VETAENGREGWDRLQGYKIQIVISDIEMPSMDGHSLTKRIKEELRRLPVVLFSSLISDKLRHKGEAVGADDQITKP-QIDKLATRSKE-------
----YRALVVDDEVPLAEVVASYLKRESFE-VHLAHDGRRALDLAREVDPDVVILDIGLPGVDGIEVCRQLRV-FSDAYVVMLTARDTEVDTIVGLSVGADDYVTKPFSPREVVARVRAMLRR---
----YRALLVDERSGENGHTAEALARFGVE-TETVFSDEAALDALEEARFDLLLLSWKSPVRKVTDLVKTVRNRYSDSLSVGMVTYHVRGIRAEAQKAGIVHFLQKPLFPSTVYEFLLSV------
----YRALLVDDNSTNLSIMHHELHAWGMT-ADMADNAATALGLMRHSPYDLAILDMLMPEMNGIELARAIKADLAQTRLLMVTSVGQYGDEAEAVKAGIGCYISKPVRQSRLYSAIIDLL-----
----YRAFVVEDSEVHATLAELLLQEAGFE-VTIWRSIRQAWHWFEHKQPMLGLLDIKLPDLESTVLAAAISDRHAPVHLVAISSELTPQREWAALATGCSAVLSKPLTP----------------
----YRAAICDDSTTDAEFVGSILHQWGIEESERFASADAFLFRYEDKSFDLLLLDVEMPGTDGVTLAKTVRQENEAVQIVFITGYS--DYIAEGYDVAALHYLVKPVSREKLFAVLDRAWEKH--
----YQVYIVDDAVLTRKALVMTMPQWGCVVVGSADDGEKAFEDIREMEPDIVITDIRMVHVGGLELIGRCRAQGIRSQFIIISGYNEFEYAKAALRMEVLDYILKPIDDEELHGAVEKAVQRIG-
----YQVVIVEDDAAQAEIIRSMIECSELA-IEHVVDAESLTARLAEEPIDVLVMDIELGDANGIDLVKRYFPAGCGTQVIYVTGFV--EYCTSVYRTEHLYFLVKPFAQDDLDDALSRVLERL--
----YQVVIVEDDAAQAEIIRSMIECSELA-IEHVVDAESLTARLAEEPIDVLVMDIELGDANGIDLVKRYFPAGCGTQVIYVTGFV--EYCTSVYRTEHLYFLVKPFAQDDLDDALSRALERL--
----YQVVIVEDDAAQAEIIRSMIECSELA-IEHVVDAESLTARLAEEPIDVLVMDIELGDANGIDLVKRYFPAGCGTQVIYVTGFV--EYCTSVYRTEHLYFLVKPFAQDDLDDALSRAFERL--
----YQVMVVDDEEYILKALKRTINTYTWE-VETYQDPHEALRRARTTVFDAVITDYMMPEMNGLELLQELRDLQPDTIRIVLTGVIDIETVMSAIKAGAFRFIPKPWDDDQLLDNIREGL-----
----YQVMIVDDEEYILKALKRTINTYTDWDVETYQSPHEALRRARTTVFDAVITDYMMPEMNGLELLQELRELQPDTIRIVLTGVIDIETVMSAIKAGAFRFIPKPWDDEQLLDNIREGL-----
----YQVLLVDDEYMILNGLKKIIDSLGFQIVATAENAKEGLSVLEQQRIDLVVTDVTMPEINGLEFIEAAQKEHHNFEFMILSGYQEFDYLKGGMQLGAVNYLMKPVNKFELIESLKKIKTR---
----YQVLLVDDEYMILNGLKKIIDSLGFQIVATAENAKEGLSVLEQQRIDLVVTDVTMPEINGLEFIEAAQKEHHNFEFMILSGYQEFDYLKEGMQLGAVNYLMKPVNKFELIESLKKIKTR---
----YQVLLVDDEYMILNGLKKIIDSLGFQIVATAENAKEGLAVLEQRQIDLVVTDVTMPEINGLEFIEAAQKERHNFEFMILSGYQEFDYLKGGMQLGAVNYLMKPVNKFELVESLKKIKTR---
----YQVLLVDDEYMILNGLKKIIDGLGFQIVATAENAKEGLSVLEQQRIDLVVTDVTMPEINGLEFIEAAQKEHHNFEFMILSGYQEFDYLKGGMQLGAVNYLMKPVNKFELIESLKKIKTR---
----YQVLLVDDEPLILTGIQSMINWEDYDITDKASNGKQALEKMEKSMPDIVITDIKMPVMTGIEFMQECRDRGYDTVFILLTNLEEFSLAKSALALGAADYLVKEMTQEMMGNSLKRAT-----
----YQVLIVDDHEMIRLGLKELLKGEKISHVSDAENISEALKQVQEQYFHVIIMDVRLKSESGVQGCQEVLEYSPDSKVIMLTAFDDDDALIESILAGASGYLMKEVRIKSLVESVIKAAE----
----YQVLIVDDEEIVCRGMAQFVKEHGFEVAAIATSVDEALLILRKMHIDVVFTDIRMPEKSGIDLLREIREQKFDTQCVILSGYSDFDYAKEAMRYGAVEYLTKPVNLREVEQFLDRMRT----
----YQVLIIEDEEKIARFLELELEHEGYE-VEAVYNGEEGLEAIIEGDFDLVLLDIMLPGLSGMEICRRVRKE-SEIPIIMLTAKDDTTDKVMGLDLGAHDYITKPFAIEELLARMRGVLRRN--
----YQVLCVDDEEFLLELCKLFLERSGSLKVDTALSASDGLERLKEKEYDAIISDYEMPGMNGVEFLKEVRSFNENIPFIVFTGRGREEVVIEALNNGADFYLQKKAQFAELKSKVDHAIKQK--
--YQVKILVVDDEPVNLQVLENHLSIQNYN-ITQASDGLKALKIIKEEPFDIILLDVMMPKMSGYEVCRTIRERFPELPVLMLTAKNQPKDIVEGFDAGANDYLTKPFSKVELLSRIKTH------
----YQVIIIEDDPMVASINKQYVETPSFRVIKVFKSGIEALEYLNDEDVDLIILDYYTPLMNGAEFIDRLHATGKAPSIIMVTSASDTDIVVQLLSRGVIDYLVKPFEYPRFQAALEKYSQ----
----YQVIIADDEAKIRSGLANLFPQLGFEITGSFSNGRDAYDFALSSPVDLILSDIRMPLMDGLELSERLLSR-KKIKIIFFSGYQDFDYVRKALRNGVFDYLLKPVKYEDLADCLTRV------
----YQLLVVDDESIIRRGIRTFIDGLGISRLFEAENGEEAIAILEEEQIDLILADINMPKMDGLEFCRRAKERDPSVKAAVITGYDYLDYAIRAIKVGVDDYVLKPLSRDDIQTLLFRLVEKK--
----YQLLIVDDEEDIRRGMARGIKEWGFEVAGQAENGEEAVRMIGETHPDVVLSDIRMPKMDGIELMQYLHENNPEIKIIILSGYNDVEYLNMAIRNQVTEYLLKPTDIDEFETLFHRLKT----
----YQIVICDDCQDELDTLKEFVKNFGLANVVEYTSPAVLLRDLKNGVFDLFFLDIMMPGIDGISIGRQIRRLDAESPIIYLTNSP--DYALQSYEVRAMNYILKPYREEKLIPILQNAIRSV--
----YQILVVDDSVLDVDCITFLINKYELPEVATAVNGQEALGLFQNNHFDILFTDIRMPFLDGLGLSKEVRKLSPNTRIVIFSGFNDFEYAKTAITIGVEDYLMKPVIPDEFVSVMTRVIN----
----YQILVIEDDEDIQKILKNYLCGNGYG-VVLAGDGVEGIHKFHEHTCDLVLLDVMLPKIDGFGVLELIRRE-SEVPVMMLTALEEEEYQIRGLDLKADDYITKPFSVQVLLRKIAAVLRRA--
----YQILLVDDEPMVKIALKTLLRDYGFSICATASDGKEALDFIDKFHPEIIITDLKMPIMDGLELIKALKKICYPGKILVLSNYGDYEYVRQALKLGAIDYMLKSLNKDGLLEQLRTCT-----
----YQILIVEDDLDMQKLLVDYLKKSGME-AIATDSPNEALEMLKSKNFDLAVLDIMLPEMDGLELCKKIRQI-SDLPIIMSSARGDIGSKILGFERGADDYLAKSYEPIELVARINALLKRY--
----YQILIADDHPLFREAIARVIDDGGSN-LLEASGLDSALQIIDQNDIDLVLLDLNMPGMQGLGGLVQLRNQFPGVPAVIVSAEEDKKVILQTVTYGAVGFITKSTPRKQMISALEQILS----
----YQIIIADDEEDVREILARNINQSGFQVIGTAENGVDALRLVKELNPSIVITDICMPVLGGLELIKSIQDFDPSIKTVVISGHDEFSYAKKAMALGVTEYLLKPFLPEELFEVLYKI------
----YQIAICDDSKIDTQYITNFVKCWSVH-IDAFPSAEAFLFHYEEKDYDILLLDVEMGAMNGVTLAKTLRKENDTIQIVFLTGYS--DYISEGYEVAALHYLLKPVQKEKLFSVLYRALDKV--
---------------------------------------------YQGGVDLLIADVMMPTMDGFTMVKEMRAAGFEQPVLMLTAKTTITDKTTGFTSGADDYLTKPVDLAELKLRVAALLRRAK-
----YQFLIVDDEYFVRQRIRLCIKEYGFECAGEAANVEQALHFLQTVPIDLVLLDISMPGPNGLELLRMMKEKNSQAKFIILSGFATFEYARQAIAYNVTNYLLKPINTEELIQAITGI------
----YPVLLVDNEEAWLRSFQNALRASGVDNVMTLSDSRLVLETLGRQQYCAVAVDLMMPHIAGEELIPLILAEHPELPVLVISGLNQIKTAINCIRLGAFDFIVKTESRNTLIAGIKHAIE----
----YPVLLVDDEESWLRSFQSALRASGINNVVALSDSRQVLEMLGKRQFCAVAVDLMMPHVAGEELIPRILAEHPELPVLVISGLSEIKAAVNCIRLGAFDFIVKTESRNTLIAGIKHAIE----
----YPVLLVDDEDTWLRSFSLALKSHGIDNILCCNDSAKVPEILATTEIEVMAVDLAMPGLSGQELIDAVSATNPDIPILVITGMSQVETAVQCIKRGAFDFFVKTNDKSSLVSGIRHAIE----
----YPVLIAEDNALLRAVLEGNLREIGYD-VVVAIDGKDALARIQSGYFPLVITDWVMPVMDGPELCRAVRSLEHYTYLILLTSRDSKESIISGLEAGADEYLVKPVTPEELTVRLMTA------
----YPVIICDDDRTLANNLANNVKYAEISVEQVATTFEQVVSYVVAKDNAIYFLDIELSQKNGVDLAEFIKKQDPNAQIIFVTAYDKYAPLTYRRRIGAIDYINKALDQNDMMKRLEETI-----
----YPVIICDDDKTLANNLANNVKYAEISVEQVANTFEQVVSYVVAKDNAIYFLDIELSQKNGVDLAEFIKKQDPNAQIIFVTAYDKYAPLTYRRRIGAIDYINKALDQNDMMKRLEETI-----
----YPVFVCDDDQTQINDIVKMIGKAAFD-VASVTTFSEAKTYLKKNVYTIYLLDIELGQNNGFDLAELIKSQDKRAQIIFITTHADLSLISFERRLGPVDYIVKPRNKEDYDRFKQRLV-----
----YPVFICDDDQNQIEQTKKILGAAEFS-IATATNYMDAITYLKEHKLDIYFLDVDLGNDTGFDLASLIKKRDERAQIIFVTSHADLSLITFRRRLGPIDYIVKTSDLDKLRHTMVKTIE----
----YPVFICDDDQNQIEQTKKILGAAEFS-IASATDYMGAIDYLKKHKLDIYFLDVELGEDTGFDLAALIKKRDERAQIIFVTSHADLSLITFRRRLGPIDYIVKTSDLDKFRQMMVKTVE----
----YPVFICDDDQMQVNDIVKMIGKAEFD-VAFTTTFADAKKFLKDNIYTVYLLDIELGQNNGFDLAELIKNQDKRAQIIFITTHADLSLISFERRLGPVDYIVKPRNKEDYDRFKQRLV-----
--YPLRILLAEDNLLNYKVCSKHLEKLGYK-ADHAKDGVVVLEKCNEEKYDVILMDIQMPRKDGLAATKELKEKGDFIPIVALTANVAGDDKDRCLEAGMVDFISKPILPGELKKVLTKL------
--YPLRILLAEDNIINIKVALQHLKKLGYH-ADSAKDGEEALAKCDKGPYQVVLMDIQMPKKDGLAATLELREQDTHLPIVALTANVAGEDKQRSLEVGMVDFISKPILPEQLERVLRGLG-----
----YPLLLVEGNRTDRLLLQKALSKCGYADAMICASAEEALRYLETSPPSMIIASVTLPDMESETFLHHLDLHWRSLPVVL--------------------------------------------
--YPLKILLAEDNLLNYKVALKYLEKLGFK-ADHAKDGVQVLERCDEEKYDVILMDIQMPAKDGITATKELIAKYNELPIVALTANVAGDDRNKCIECGMVDFISKPILPNELKRVLANLGQQ---
----YPIIVCDDDHDLANQLATNINSSKERVTFVANDFAQAVGYIVANDIKIYFLDIELSQKNGVDLAEFIKKQDENAQIIFVTAYEKYAPLTYRRRIGAIDYISKNLSSDEIIQRLEETLR----
----YPIIICEDQIIQLQQIETIIQNFLFQISLKTQSPDEVENYLKKFKPKIYFLDIDLNTTNGIDLAEKIRVQDVQAKIIFITTHDEMIPLTIKRRVETLGFVIKDQPLD---------------
--YNVTILIAEDEESNFLLLKTILKR-HCN-VLQARTGLELLKVFAEKGADLILLDIKMPEMNGIEALKEIRKKDTNIPIIMQSAYAFENDMEAARAAGSNGFITKPINIVELKKTISKFLP----
--YNVNILLVEDNLVNAKIAMTVLRKHNFR-VELSKNGQLAMERIKQSHFDLILMDIHMPVMDGITCSKLTRKGLKHLPIIALTADATTGHKNLCLEAGCNEFMSKPLDYALLISLLKKLVFN---
----YNVMVVDDAAMMRLYISSFLKRKDFKLVAQAANGQEALDKLPDLDLDLILLDIEMPVMDGLEFLRHAKLK-TRAKICMLSSVTVQPLAAKARELGADGVVSKPS------------------
----YNVMLVDDEEEVRLAIEKKINELGFKVVGTAENGYEALDMALERRPDVVMTDINMPFMNGLEFSKQLKAELPATKFIILSGYDEFEYAKEAIELAVVEYVLKPVNSDELYQLFSRL------
----YNVMLVDDDYPVIELLSETISELGLNLMGSYENGMSAWEHARTQPPDILITDIGMPKMNGLELSARIKEVKADVRIAILSCHNEFQYAQQAMRLNVQDYLLKDLDPEELAQLLRRFKQ----
----YNVMLVDDDYPVIELLSEAISELGLNLMGSYENGMSAWEEARSSPPDILITDIGMPKMNGLELSARIKEVKADVRIAILSCHNEFQYAQQAMRLNVQDYLLKDLDPEELAQLLRRFKQ----
----YNVMLVDDDYPVIELLSEAISELGLNLMGSYENGMSAWEDARSSPPDILITDIGMPKMNGLELSARIKEVKADVRIAILSCHNEFQYAQQAMRLNVQDYLLKDLDPEELAQLLRRFKQ----
----YNVMIVEDSKPILRNIRTLLGSLPFQVTATAANGEEALELVRQQPVDLVLTDIRMPKLDGLAFIEQAKQIRPQLLFILISGYNDFEYTRKAINLQVFDYLLKPVERKQLSEVMERALERL--
----YNVMIVDDEPVIKQGLLCFVNALDCKVICDAENGIDAMEKLAVHPVNIVLTDIKMPGMDGLELSKLIYEKYPSIKVIILTAFSDFTYAQAAIKYNVLDFVIKTNPTEKIPDAIRKA------
----YNVMIVDDAAMMRLYIASFIKTLDFKVVAQAANGQEALDKLAAQPVDLILLDIEMPVMDGMEFLRHAKLK-TRAKICMLSSVAGSPHAARARELGADGVVAKPS------------------
----YNVLYLEDDDSLLHQTKDMLSDFVKN-VFAVKTSKEALEVIKKERVDVIISDILLENENGIDFLRELKEQDIHIPTILTTAHTDTKYLLDAIKLKVENYIVKPINLKELLNTLHDIV-----
----YNVLVVEDSSIMRQLLVMSLRRLGI-VVMEASDGLEALKIIANKNLSLIFSDVNMPGMDGLKLVRMLRGRTKDIPVVMVTTEGAEEDRDRAMALGATEYITKPVQAGNVVEIASRLL-----
----YNVLVVDDESVIRARLKGYFEKEGYR-VQQAQNGEQMWHEFNRQHIDLVILDINLQGADGLSLTRELRSR-SDVGIILVTGRDEAIDKIIGLEMGADDYVTKPFELRELLVRVKNLLWRI--
----YNVLVVDDEREITDAIEVYLRNQNYN-VFKAYDGAEALEIFEKEEIHLVLMDVMMPRLDGTSATIKIRE-NSTVPIIILSAKSEDVDKIWGLNVGADDYITKPFNPMELLARVNSSLRRY--
----YNVLVVDDEPLICKGLSGLLTASGLDQIYTAYNGHEALDYVRMEEVDLLVTDIQMGEMNGIELMQQAKLIKPWVQTIIISAHETFQYAQMAIRLGAKDYLIKPLNSEQFLDSVRNALLKM--
----YNVLVVDDEPFMLEGWRTMVDSHGFRLCWAVSDGKEALEVMEREVPDLVFTDLQMPVMDGLELIRQMKQSLKEIKTVIVSGYSRFDAAQFAIRHQIEQYLLKPLIEEEIHELLDSL------
----YNVLVVDDEKEIRDAIEIYLRGENLK-VFKAADGLEALEILNNEKIHVIVLDIMMPKLDGIRTCLKIRET-ENLPIIMLSAKGEDSDKILGLNVGADDYIIKPFNHLELVARVKSQLRRY--
----YNVLVVDDEAVIRARLKGYFEKEGYR-VHEAQDGEQMWNEFNRQHIDLVMLDINLPGVDGLSLARELRSR-SDVGIILVTGRDEAIDKIIGLEMGADDYVTKPFELRELLVRVKNLLWRMS-
----YNVLVADDHAIVRSGISYLVDQPNFTVVDGTASGTDTYIRVEQGGIDILIMDLSMPGENGLITTRRIHDKFPKVKIIILSMHEEQEYINKAMANGAMSYILKSSPDSEIVNGLKHVIN----
----YNVLVADDHAIVRSGISYLVDQPNFTVVDGTASGTDTYIRVEQGGIDILIMDLSMPGENGLITTRRIHDKFPKVKIIILSMHEEQEYINKAMANGAMSYILKSSPDSEIVNALKHVIN----
----YNVLLVDDEYMILSGLQKIINDLGLQCVGTASNGQEALEFVRKHPVDIVVTDVSMPEQSGIEFVQAAQEEDINFNFVVLSGYQEFEYVKEGIRLGAENFLLKPISKEELNETLRKTVSKL--
----YNVLLVDDEPLVMEGMQMLIENYGFTIKDTASNGFEAMEKLTREHYHLVITDIRMPEMDGLELIGQFSEQERRPAIIILSGHNEFNYAKQALRHGVNQYLLKPVDVTELTETLTSI------
----YNVLIVEDEKEICDGIEIYLKNQGYN-VYRASNGIEGLEIIENQTLHLAIVDIMMPKMDGITMVMKLREN-YDFPVIMLTAKSEEMDKILGLNIGADDYVTKPFNPMELIARVNSQLRRY--
----YNVLIVEDEKEICDGIAIYLNNQGYN-VFKAHNGIEGLDIINNETIHLAIVDIMMPKMDGIQMTMKLRSK-FDFPVIMLSAKSEEMDKIMGLNIGADDYITKPFNPMELLARVNSQLRRY--
----YNVLIVEDEKEICDAIAIYLNNQGYN-VFKAHNGIEGLDVIKNETIHLAIVDIMMPKMDGIQMTMKLRGE-FDFPVIMLSAKSEEMDKIMGLNIGADDYITKPFNPMELLARVNSQLRRY--
----YNVLIVDDNKEIREVVNVLLSNEGYI-VNEADNGAEAITKCEA--QDLIILDIMMPGMDGFKTCRRIREL-TNVPILFLTSKTLDQDKEDGFNSGGDDYLIKPFSYSELLSRVNALIRRF--
----YNVLIVDDDTLMRNALRAMISRFNFQIIGEAANGAEAIAICRLYPVHLIFMDIIMPGMTGIEAGKKIKEDSPQTEICILSAYSDFHFAKEAMELHIKKYFSKPVSFLDISTYLEN-------
----YNVLIIDDEEPLREAIRIVGDRLGIEHIYEATNGKLGMELLGQHPIDVVMVDMKMPEMNGIEFLRVIEKAYPHLLTIVISGYNDFEFTRQAIQSRVVDYLLKPINRQDLNQALRKAVD----
----YNVLIIDDEEPLREAIRIVGDNLGIEHIYEATNGRLGMELLGQHHIDVVMVDMKMPEMNGIEFLRAIEKAYPHMLTIVISGYNDFEFTRQAIQSRVVDYLLKPINRQDLNQALRKAVD----
----YNVLIADDHPLFRSALKVTLSEEDIS-LEETGGFKDTLQQLVRSDMDMLLLDLKMPDSEGLLGLIKLRSRFPQLAIVVISANEDPQIIKEVKAAGALAYINKSTPLEEIQSIISSVLK----
----YNVLIADDHAIVRSGIAYLIDKQTFQVVGQTANGTDTYMRVEQGDIDILIMDLSMPGESGLITAQRIHKHYPLVRMIILSMHEEQEYINKAIHNGAMSYVLKSSPDSEILRALTQVS-----
----YNVLIADDHAIVRSGIAYLIDKQTFQVVGQTANGTDTYMRVEQGDIDILIMDLSMPGESGLITAQRIHEHYPLVRMIILSMHEEQEYINKAIHNGAMSYVLKSSPDSEILRALTQVS-----
----YNVLIADDEIEVREGLKLKVDSMGFAISGEAGNGLEAEELLKSHSYDLLITDMNMPVMDGVRLLDVCRSHNPTIQIIIITGYEDFQYARAGVRSQAMDYLLKPVARDDLKSALSKIKH----
----YNVLIADDEIEVREGLKLKVDSMGFAISGEAGNGLEAEELLKSHSYDLLITDMNMPVMDGVQLLDVCRSHNSTIQIIIITGYEDFQYARAGVRSQAMDYLLKPVARDDLKSALSKIKH----
----YNVLIADDEIEVREGLKLKVDGMGFAISGEAANGVEAEALLRAERFDLLITDMNMPVMDGVRLLDTCRSHNPSIQIIIITGYEDFQYARAGVRSQAMDYLLKPVTREDLRTALTKIK-----
----YNVIVADDEKTARELLLNLIQKRDLQVIAETENGSKALEAISSTHPDILITDICMPGVNGLQLCQEAHNLDPDIQMILLSGYQRFEYAQEAIHIGVSEYLLKPITPKKFHLAVQRAVTRL--
----YNVIVADDEKNIREGIVELIEKLGCKVCASMQNGAQVLKYLEEEKVDIIITDIKMPIMDGMELIGMLNERFPDIKVIILTAYSDFTYAQQAIKFQVSDFVVKNDFFLELPRAVKKIIEQC--
----YNVAVCDDTEEEREYAGRFFEREGIERIDTYAAGRELLESGR--EYDLYLLDVLMPGMSGIDTAQALAEDKDHPVVVFITSSL--ESAVEGYRVEAAGFILKPVEEENFWSTMERVVRRR--
----YNVAICEDNSIHSNEIINLFNRYKFN-IDIFRTGEDFLTH-EYSKYDIIILDIQMNEINGIEVAKIIRKTNNYVKIVFITALE--KYWPEGYNVNAFRYILKPIDENTFYNEIKNLITD---
----YNMLIVDDNPRDRNGIQRIIDQMGINIIGACANGKQAIDRIEELKPHIVLTDIAMPIMDGIEMAKQLKQSHPDIKLIFMSCYDDFDFARSAIDLDVYGYVLKPIIAEELEKAVAKVLGRY--
----YNMLIAEDEKNEYDLVIFLLQKLNLTNVFHASNGKQALEILNRTPVDVLLTDIEMPFVSGLDLAKKARENNKELPILFFSCYDNFSYAKTALSVGACNYMLKPLDPGEFEETMDSTLK----
----YNMAICDDDKGFIEFVKEIIRELNLLNIFEYLSGEEFLFDMDNRDLDLVILDIQMKEMDGNKVSIELRKRYKNTTLVFCSGIYKPS--PENIKVAPFRFLLKEYSKSKMLMEFKEIFEH---
----YNLVIVEDEDLEREALRKILTENDIRIVGEARTGAEAVALIDSCDVDLMLVDINIPIITGLDVIRHLREGHVDTKVVVTTAYDYFEMTREAIHLKVDEYLLKPVRTQALVSTLETCIQQL--
----YNLMLVENDTVLSKAIQEYLIDQGFN-VDIALNGLEAFQLANKYKFDLIISDIIMPIIDGYELLEKLRKKLAKIPVIFLTAKGMTKDRIKGYNMGCYGYLSKPFDPEELVSLIKNLIYR---
----YNLLVVDDESILRRGIRAFIDGLGIGEYFEAENGEGALKIIETSQVDLILADINMPKMNGLEFCRQAKERDPAVKIAILTGYDYLDYAIRAIKIGVDDYALKPLSRNDVQKLLFRLIEKK--
----YNLLVVDDEDIAIRGIVEGIDSLPLANIFTAYDAEEARQVFRGYPIHVLISDIDIPQENGITLLTWVNETSPQTETIFLTGHANFNFAQQAVQLGSFDYLLKPVDHDVLKSCVEKAVEA---
----YNLLVVDDDVDILNINQIYFSNIGFN-VYTSETAKDAMDIVESIVLDCIILDISLPDIDGYKMCNDIKEK-VNIPIIFLSNYEHEEEKVRGFLAGGDDYITKPYSLKELELRIYARMRQ---
----YNLLVVDDDVDILNINQIYFSNIGFN-VYTSETAKDAMDIVERIVLDCIILDISLPDIDGYKMCNDIKEK-VNIPIIFLSNYEHEEEKVRGFLAGGDDYITKPYSLKELELRIYARMRQ---
----YNLLVADDHPLFRDAIANIITTHGSS-IAQTEDIESMLAFVADNELDLILLDLNMPGMSGLKGLLALRNQYPTIPVAIISA-----------------------------------------
----YNLLLVEDEKPLLEKIACHVDDNGYK-VYTARNGKQALKILNNVRIDILVTDIKMPDISGIRLIEEIKDNKADMSTIIISGHAEFEYAQKSIRLGVTDYLLKPFHSSRLLEVVNRARKQ---
----YNLLLVDDEPWILKDMEQIIDAAGFSIVAKANDVNIAESLLRRMRIDVIISDIRMPGKTGLDLLAFVNRVSPSTLVMFMSAYSDFAYAKQAIEKGCYNYLLKPVNTGELLVALDSCAKRL--
-------------------------------------------------YNLLLTDLNMPGINGFELLELLRSNSQTIPVVVATASGS-CDAEELLERGFAGCLFKPFSISELLEISDKCA-----
----YNLLIVENDDDLRPMLVEQLQHKEFK-VFQAKTAEAGIKIAQEENVDLAILGTELPDLASHKAVKKFRNQGFRAPIIMITNYDTDCDTILDLEEGANDYVTKPFRFAVLLARIRAQLRQY--
----YNLLIVEDESLIRRGIRAFIDGLGIGGFFEAENGEEALDTIRRHHIDLILADINMPKMNGLDFCLLAKEWDPSIKIAILTGYDYLDYAIRAIKIGVDDYALKPLSRDDIQKLLFHLVEKK--
----YNLLIVDDESMVRLGMKSCVDRLQVDNVYEASNGEEGLQAVQDHKIDVVITDLKMSVMDGFSFLEKLQELEPAPQAIVMSCYNDYENMRQALKLHVKDFLFKPMYPRDIEEAVAKVLDS---
----YNLLIVDDEPVIRRGIKSILSEIGINKIFEAGNAETCLEITDKEQIDIIMLDINMPNTDGLTLAKMLKEKNQNFAIIMVTGYDYFEYMQTAIRLGVDDYLLKPVNKTDIELVLKRMIDKI--
----YNLLIVDDEAIIADYIADIFINSLLN-VMKSTSAFEALDVMRNRNVDIVLSDVSMPGMNGIDLLRKIKELWPDTKVVLMSGYDEFEYIQAAMRYDSIDYVLKAEGEEQFIVSVKKAVN----
----YNLLIVDDEAETREALSSYFPEVGFQVVGQANNGQEALRLIAEERVDIVLTDIKMPVMSGIELAEQLYNHRRQIKVVFLSGYRDFEYAQQALHFRVINYILKPAKYHVLLDVFGKI------
----YNLLIVDDDASILEVTRIYFTSRGYK-VYTAQNAGECLKTSEHMPLDCIVLDVALPDMDGFEVCEEVKKK-TNVPIIFVSNYAEEDKRINGFVSGGDDYVIKPFSLRELELRICARIRQQ--
----YNLIIADDHKMFIDGLISILNEAEFSVILTAKNGAQVEKYLSIDNIHLLITDLTMPEMGGIELNKIVKSKYPSLKTLVVSMHIDGMMIDKLIKNNVDGYVPKNAEKEELLTAIRSIIK----
----YNIVIVEDEYIESESLKRIISHCENSVIHEAPTGRQAIQLIDQSQIDMMFVDINIPLPNGNQVIEYLKKKNTATKVIVTTANDDFDIVRHMLSLKVDDYLLKPVKQSILNDTIRKTL-----
----YNIMVVDDEKDIVKAIEIYLKTDNYN-VLKAYNGYDALELMEKNKIDLFLVDIMMEGMDGLELTQKIREV-SNAPIIILSAKSELNDKVMGLNLGADDYITKPFDAVELLARIKSCLRRL--
----YNIMVVDDEKDIVKAIEIYLKTDNYN-VLKAYNGFDALELMEKNKIDLFLVDIMMEGMDGLELTQKIREV-SNAPIIILSAKSELNDKVMGLNLGADDYITKPFDAVELLARIKSCLRRL--
----YNIMLIEDDKKLNSLIRNHLKKYGYQ-TCCVNDFCDIKTEFIKNNPHLVLMDVNLPLYDGFYWCRDIRTI-SNVPIIFLSARNSDMDQVMAIENGGDDYITKPFSYDVLIAKIKGVIRRV--
----YNIMIVDDEENIVSFIQESLKLEGFK-TTVAYNGREALEKINE-HIHLIILDIKMPYSDGFEVAQSLSQ--SNIPIIFLTAKDNLDTRLKCFSLGAKDYIAKPFYMEELIVRIENILTQN--
----YNIMIVDDEEKIVSFIKESLYLEGFN-TIVAYNGRDVLKQID-DKIDLIILDIKMPYIDGFEVAQSLKE--SNIPIIFLTAKDNLDTRLKCFSLGAKDYLPKPFYMEELIIRIKNVLNQS--
----YNIMIVDDEEKIVSFIEESLYLEGFN-TIVAYNGRDVLKQID-DKIDLIILDIKMPYIDGFEVAQSLKE--SNIPIIFLTAKDNLDTRLKCFSLGAKDYLPKPFYMEELIIRIKNVLNQS--
----YNIMIIEDDKKLDNLIRNHLQKYGYK-TYSVDDFSNIKNEFIKNNPHLVLMDINLPLYDGFYWCRDIRTI-SNVPIIFLSARNSDMDQVMAIENGGDDYITKPFSYDVLIAKIKGVIRRV--
----YNILVVDDREVFRRKLKRMPYWEKFRISGEASNGLEALELLRKQKIDLVLTDIRMPLVDGISLLKQIKQENLCSCVILLSEYAEFSYAKEGILNGAFDYIVKPIDNTKVEDSFERA------
----YNILVVDDERIHREGLIMLLEKICSDMLWEASNGQEAMEIMNNISCEIVISDIRMAEMDGLQLQKKVKTDYPETAFVIVSGYADFSYAREALQFHASDYLLKPVDAEELKRAIKKIKKS---
----YNILVVDDEQSIADLVELYLQNESYQ-VFKFYHGQEALDSLKKNHYDLAILDVMMPDLDGFSLLKKIRED-YFFPVIMLTAKNNDMDKINGLTLGADDYLTKPFNPLELAARVKTQLRRY--
----YNILVVDDEQSIADLIELYLQNENYH-IFKYYCGKDALESLQKNHYDLAILDVMMPDLDGFSLLKKIRKH-YYFPVIMLTAKSNDLDKINGLTLGADDYLTKPFNPLELAARVKTQLRR---
----YNILVVDDEPLICKGLSSVLASSGIDAIHMAHNGYEALDVLRTDDIDLLITDIQMGTMNGIELMQQAKLIKPWVQTIIISAHETFHYAQMAIRLGAKDYLIKPLNNEQFLDSVRNVLLK---
----YNILVVDDEPLICKGLAGLLTSSGLAGITTAYSGQEALDYIRMGDIDLLVTDIQMGEMNGIELMQQAKIVKPWVQTIIISAHETFQYAQRALQLGAKDYLIKPLNSEQFLDSVRSVLLKM--
----YNILVVDDEPLICKGLAGLLTSSGLAGITMAYSGQEALDYIRMGDIDLLVTDIQMGEMNGIELMQQAKIVKPWVQTIIISAHETFQYAQRALQLGAKDYLIKPLNSEQFLDSVRSVLLKM--
----YNILVVDDEPLICKGLAGLLTSSGLADIATAYSGQEALDYIRMGDIDLLVTDIQMGEMNGIELMQQAKIVKPWVQTIIISAHETFQYAQRALQLGARDYLIKPLNSEQFLDSVRSVLLK---
----YNILVVDDEPKIRELIRKYAIFEGHE-IVEAENGMQAIELCRRHNFDIIILDVMMPELDGFSTCHEIRKI-CDTPVLMLSARGEEYDRIHGFELGVDDYVVKPFSPKELMLRVDAIMKRT--
----YNILVVDDEKEITDAIEVYLKNQNYN-VFKAYNGIEALEVFREEEIHLVLIDIMMPRLDGTKTTIKIRET-SSVPIIFLSAKSEDMDKILGLNIGADDYITKPFNPMELLARVNSNLRRY--
----YNILVVDDDKEIVESIEIYLRNEGYK-VFKAYDGLEALDILTNEEIHLILMDIMMPKLDGIKATIKIRQE-KNIPIILVSAKGEDTDKILGLNIGADDYITKPFNLLELIARVKSNLRRY--
----YNILVVDDDKEIVDSIEIYLKSEGFK-IYKAYDGMKALEIITENDIHLILMDIMMPKLDGIKATVKIREE-RNIPIILISAKSEDTDKIMGLNIGADDYITKPFNLLELIARVKSNLRRY--
----YNILVVDDDKEIVDSIEIYLKSEGFK-IYKAYDGMKALEIITENDIHLILMDIMMPKLDGIKATVKIREE-RNIPIILISAKSEDTDKIIGLNIGADDYITKPFNLLELIARVKSNLRRY--
----YNILVIEDDEKIADMLSAAIAKYDFA-VQVVEDFRLVLECFLAVKPDLVLLDVNLPKFDGFYWCRQIRAQ-STCPIIFISARDSQMDQVMALENGADDYITKPFDIEIVIAKIRSQLRRA--
----YNILVCDDEKDIVKAIEIYLKAEGYE-VFKAYDGLEAIEIINREQIHLCIIDLMMPKVDGISAILKIREK-HNIPIIILSAKSEITDKIIGLNVGADDYIVKPFNAIELVARVNSVLRRF--
----YNILVCDDDKEIVEAIEIYLTQEGYR-ILKAYDGTEALEMLEREEVHLLLLDVMMPKLDGIRATLKIREK-NSIPIIILSAKSEDADKILGLNVGADDYVTKPFSPLELVARVKSQLRRY--
----YNILVCDDDKEIVEAIEIYLSQEGYK-VLKAYDGEEALKLLDKHKVDLLIIDVMMPRLDGIRATLKIREK-QNMPIIILSAKSEDADKILGLNVGADDYMTKPFNPLELTARVKSQLRRY--
----YNILVCDDDKEIVEAIEIYLSQEGYH-VLKAYDGAEALKMLESEDVHLLVLDVMMPRLDGIRATLKIREN-NSIPIIILSAKSEDADKILGLNVGADDYVTKPFNPLELVARVKSQLRRY--
----YNILVAEDDKEIRDLIGLYLERENYR-VFYAEDGEKCLEIFDREHIDLIIMDLMMPNVSGEDAILRIRE-NSYVPIIILSAKSQEFEKIIGLNIGADDYMTKPFNPSELMARVASQLRRT--
----YNILTCDDEQIMIDSLQFIIKKNQVN-LFSALSGSDAVSIVSREKIDIIFMDINMPGMSGLDAISCIKSLKPSAVIIVLSAFDKFQYAQEAMNIGAYKYITKPVNRNIVIQTVRNAMN----
----YNILMVDDMEINLMLLEAIITNFKHN-IYKAKTVKDALEIVENSDIDIVLSDIEMPLLSGYDFLRELKSKTKNIPFVFISSVEKSTSQIKAYEAGAIGFISKPINSKLLVSKLSSYFK----
----YNILMIDDEPGIVSGLEETLNRENLNTVYTASTIGEGMKVAKSVKLDILCSDIQMPVMNGFQFAEEVLQYWKECKVLFLTGYNEFDYIYRSIHEFNGQYVLK-SDEEKLVEVIRKYMTE---
----YNILLVEDEPSVLKNLKMKIESSGVHIIETAYTAEEAWKKLKSLSVDVVISDIRMPGLGGLWLFEQVRCSFPDMICIALSAYCEFEYLQQCIRIGIEDYFLKPVSLEQVKEKLL--------
----YNILLVEDDKNIREMLVEYFSKRKFN-ITLAENGLKGLDKAYENSYDLLLLDVMLPEMDGFTLCKEIRR-YSDVPIMFITARTSEADMLNGYALGCDDYIVKPIALPVFYEKVKALIKRS--
----YNILLVEDDISLADWVSEYLTEQGFN-VTHVARGDLVIDVIKKNTTDIVLLDVMLPGLNGIEVCRLIRQQSKQVPIIMLTARADEFDEVIGLEAGADDYVIKPVRPRALLARINRQLSH---
----YNILLVDDDKDIRNALKIYLTHDDYR-ILEAENGKKAVNTLHENEIHLILLDVMMPIMDGIEVAQKIRT-FSNVPILFLSAKSEDTDKLLGLNVGGDDYITKPFNPMELTARVKSALRRF--
----YNILLVDDDKDIRNALKIYLTHDDYR-ILEAENGKKAVNALHENEIHLILLDVMMPIMDGIEVAQKIRT-FSNVPILFLSAKSEDTDKLLGLNVGGDDYITKPFNPMELTARVKSALRRF--
----YNILLVADDRETKELLMLHLNSNGFT-VDIAENEEMFNVCFGHQKANLILIDMMMKSLNIYELIRVIRLK-SNLPIILIADKENDANRILGLNLGADACVINPYNPLEVIAEVQAMLRRY--
----YNILIVEDSPTMRQLISFALKRLRVVRIVEANDGVDGLKKLSAEKFDLIFTDINMPIMDGLKLVSLVRTNYKATPIVVITTEGAQEDRERALALGANAYITKPIQPNNILDVAKRLLK----
----YNILIVEDIHSIREAIKDLLSV-KYN-IFDAENYDGAVDILKSEKIHLVITDIRMPGKTGLDLIKTIQHEFPHILYTLMTAYNINDYINFAYKHGIWNIIPKYLDIKLISVMVHKLL-----
----YNILIVDDHPIVRAGVKTILNERGMFTLDEAQNAKETKLKISANNYDLILLDLTLPDSQGLNLLKDIKTIKKHTPILVLSVHPEEQYGIRCIKAGASGFISKESAPFELIKAIRKV------
----YNILIVDDEKSFRDFLEILFVDEGFN-VFLAKDVSGAIEILEKEKIDIVLSDLVLKDEDGLDIARFCKENNLKIPVILMTAYASNETAIESVKLDVVDYITKPFDTDELLDLIHEVLL----
----YNILIVDDEKIERSGIRMLLKRMGIEGVFEACNGKQALEYLTSDKIDILLTDVKMPFMDGIELIKNVMHNDISLKTIIFSGYNEFEYAKLAVKLGVKDYILKPVDPSEFSSTITGVITE---
----YNILILEDDHIQLKTLSEIIKQLGYQ-VYEATNTTEAFKIAQQNVIDLFFVDINLKNESGLKFALEIRKKRYRLNIIFVTIYK-EYMLSAFKKIHCYDYIVKPYNKKKIQRMTELL------
----YNILICDDEKDIVSALKIYLKTSGYN-IYEAYNGKEALEQIKEHDIHLVLMDIMMPEMDGITAMLKIREE-TNLPVILLTAKSEDTDKILGLEVGADDYITKPFNPVEVIARVKSQLRRY--
----YNILICDDEKDIVSAIEIYLKTAGYS-VYKAYNGMEAVDMVNSNDIQLVLMDVMMPQMDGITAMAKIRES-SNVPVIMLTAKSEDTDKVLGLEVGADDYVTKPFNPVELLARVKSQLRRY--
----YNILICDDEKDIVSAIEIYLKTAGYS-VYKAYNGKEAVDMVNAKDIQLVLMDVMMPQMDGITAMAKIRE-NSNVPVIMLTAKSEDTDKVLGLEVGADDYVTKPFNPVELLARVKSQLRRY--
----YNILHIEQSGFFSKLLEKIVKEKGHK-YINVRDFNEARDVLNSQNVSLIISSLYANGGDIEEFVEAINKR-FDIPIFVVTSEDMDDKRKDLVNLGISEYILKKDLEEEVRNYLDSIFRT---
----YNIALVDDDQRILQIVKSIFNSVGIDTITCFNNPQKL---HMDTYYDVLFLDIDMPSLNGIELAQNYLQNHDDTTIIFITNKY--DLVFNAFSVHPFDFVKKENLETGLIQPIKHLISKL--
----YNIALIDDDQRILQIVKSIFNSVGIDTITCFNNPQKL---HMDTYYDVLFLDIDMPSLNGIELAQNYLQNHDDTTIIFITNKY--DLVFNAFSVHPFDFVKKENLETGLIQPIKHLISKL--
----YNIAILDDEIQEAQQLREIVSRYELMRIDLFTSGRELVNHVKAVSCDLLFLDIEVGQENGIEIGRQLRQIAPDMIMIVITGYL--KYSMDGYKIQAARYLLKPVPAQLLYSELDEVLA----
----YNIAICDDDNLMAQNIKNMLHEFGWQTIDYYEDGVRLLSSIEANSYRVVLLDINMEPMDGFQIAEQIAKSNSKILIVFVTSHE--ETVYDSFDYMPFYFIRKSRYEISVKRVVNKIIDRE--
----YNIAFCDDERISLDIVSEKVSRLKYPKEHRYEKARSLQKDITDKKFDAIFLDIAMPDFDGLNLGMWLSEKCSDTYIVYVSSRS--ELVYRTFRTRPFSFLRKNHLDRELSDIIGDLCKQL--
----YNFMVVDDEQLERKAIQVIMERRGFKCVAEAGHGAEAVSKAAEQKPDLIFMDIQMPGMNGLEAAKKILETNPRCRVVFLTAYDQFEYARKGLQMGAADYLLKPVRPDILEETCRKVMES---
----YNCLIIDDEPLARELIETYIAKLEFELIASYSSAIEASTKLSTKQIDLIFLDIEMPVLKGTDFFKNLTQK---PEVIFTTAHR--DYALDGFELNALDYLLKPIFFERFFSATQKFLN----
----YNALVVEDDIEIAHILSLTLAKIKVR-ADIVYSGNEAQQQLDKKSYDIVLLDLMLPGISGETLLPLIKKE-HNSKIIVISAKTDIDEKVNLLSMGADDYITKPFDSKELTARVNVQLRNI--
---YMRVLVAEDDPVNSRIVKKRLERLEHV-VHLTVNGEECASAYCDQDFDIVLMDMQMPIVDGLTSTKMIRSYEKRVPIIAVSASLIERDRQQYIDAGFDAWILKPISFDRLKRLMAAVVD----
----YMILIVEDDWDIRAYLQHELSG-NFN-VLVAENGAKALDILLKENVSLVVSDVMMPEMNGFELCRRVKSDLSHIPVILLTALSDDSQRLYGFEGGADEYIQKPFNIEIVKLRIIKLLEER--
----YMILIVEDDWDIRAYLQHELSG-NFN-VLVAENGAKALDILLKENVSLVVSDVMMPEMNGFELCRRVKSALSHIPVILLTALSDDSQRLYGFEGGADEYIQKPFNIEIVKLRIIKLLEER--
----YLVYVVDDEKDILDIIYQYLISRGYE-VKTFEDASSFLKEFEENEPDIVILDIMLPDIDGYELCKKIRKS-SNVPIIMLSAKGEEFDKVLGLELGSDDYISKPFSLLELEARIKKILRRVG-
------YLVVDDDELLRSRLARALHSRGYR-PLMASNYDEAVEIIKTEYPDYAIVDLNMEGKSGLDLLETIQQISPDTRCVMLTGYGSITTAVEAMRAGAWNYVTKPADVDQILSSFS--------
----YLVLVVEDDKPIRNLITTTLKMNDYR-YITAVKGNEAIMLSASHKPDIIILDLGLPDIDGVEVIEHIRT-WSDVPIIIVSARSEDRDKITALDKGADDYLTKPFSVDELLARLRVIQRR---
----YLVLVVEDDKPIRNLITTTLKMNDYR-FITAVRGREAVMLSASHKPDIIILDLGLPDIDGVEVIEHIRT-WSDVPIIIVSARSEDRDKITALDKGADDYLTKPFSVDELLARLRVIQRR---
-------YLVDDDQDVLDSLSWMLEGMGLN-CKGFNAADAFLKSVDIKQPAVLLLDIKMPGMDGVALLNHLNQAQSAISVIMLTGHGTIAMAVDCIQQGALNFLEKPVDGEKLFQLLTQAQQH---
-------YLVDDDEAVLDSLRFMLESCDERQLFSFADGERFLAEVDLHQPACLILDCRMPGLSGPEVQQRLKAAQSPIAILFLTGHGEVPLAVESLKLGAVDFLQKPVQLAPLLAAIERA------
-------YLVDDDDAVRLMLTEIIEDENLGVVGEASDGSMVGHTLTARNVDILLIDLFMPNRDGIETIRQVKPT-FTGKIVMISQAETKDLIAQAYALGSEYYIIKPVNKIEVVTILQKVIEKI--
---YLTVLYVEDDNEVRENITNTISNIVKK-VYSASNAKEALEIYDDIKPDIIFTDIDMEGMNGLELIKEIREEDSQIPVVVLTAYKTESFLMEAVSLHLESYIIKPISYTSLKEALFTCSQK---
---YLPILVVDDNPETRFTYESYFKGSCYQ-MMSSTNLEQAEKVVRSFKPKALILDNFFKKENYSSFLARIKSEIREIPCLVIDSVND---EEKLKALGIDAFLNQPLNRESLLKTLNGLLKKN--
------------------------------------------YLMDIRNYDLVM----VSDKNALSFVSRIKEKHSSIVVLVSSDNPTSEEEVHAFEQGADDYIAKPYRIKALVARIEARLR----
-----YLLVVEDSDEDFEALNRVLGRHEIEPLRRCYDGDEALDFLYHKGPSLILLDLNMPGSNGREVLQQLKQQLRVIPVVVFTTSSNPKDIETCYRHGANSYLIKPMKVQQLKSSVCQLLN----
-----YLLMVEDTASVAALYRSYLTPLEID-INIVSTGRDAIESLNRRKPDLILLDLRLPDMTGMDVLAAVKKQSPDVPIIFMIAHGSIDTEVEAMRQGAQDFLIKPCEADRLRVTVNNAMRKA--
-----YLLMVEDTASVAALYRSYLTPLEID-INIVGTGREAIESIAHREPDLILLELRLPDMTGMDVLHAVKQRSPDVPVIFMTAHGSIDTAVEAMRHGAQDFLIKPCEADRLRVTVNNAIRKA--
-----YLLMVEDTASVAALYRSYLTPLEID-INIVGTGREAIESIAHREPDLILLDLRLPDMTGMDVLHAVKQRSPDVPVIFMTAHGSIDTAVEAMRHGAQDFLIKPCEADRLRVTVNNAIRKA--
-----YLLMVEDTASVAALYRSYLTPLEID-INIVGTGRDAIESLAHREPDLILLDLRLPDMTGMDVLHAVKSHYPNVPVIFMTAHGSIDTAVEAMRHGAQDFLIKPCEADRLRVTVNNAIRKAS-
-----YLLMVEDTASVAALYRSYLTPLDID-INIVGTGRDAIESISRREPDLILLDLRLPDMTGMDVLYAVKEKSPDVPIVFMTAHGSIDTAVEAMRHGAQDFLIKPCEADRLRVTVNNAIRKAS-
-----YLLMVEDTASVAALYRSYLTPLDID-INIVGTGRDAIESIGRREPDLILLDLRLPDMTGMDVLHAVKQKSPDVPIVFMTAHGSIDTAVEAMRHGAQDFLTKPCEADRLRVTVNNAIRKAS-
-----YLLMVEDTASVAALYRSYLTPLDID-INIVGTGRDAIESIGRREPDLILLDLRLPDMTGMDVLHAVKQKSPDVPIVFMTAHGSIDTAVEAMRHGAQDFLIKPCEADRLRVTVNNAIRKAS-
-----YLLMVEDTASVAALYRSYLNPLGFD-IDVVAKGVEAIEKIKLRTPDLVLLDLRLPDMTGFDVLAEIRKDNQSIPVVLMTAHGSIDAAVEAMQLGAQDFLIKPCEADRLRVTVNNALRRA--
------YLLLDDNVAFAENLAEILRDGGDA-ATVVTSGDEAVRLARTTRFDVLLTDMRMPGMSGADAVHHLRRVDPGLAAVVITAHPRQDDLETARREGLLAVLPKPVPIPTLVELLSGA------
----------------------YLKQHGFVNIITVLNGEDALKHLNTQPPLFAFLDTELPILDGFQVCKLMKSNCNNVPVILVTDSQKNCMI----------------------------------
---YLKILAVDDDPGVLNVFKTYFESDQYS-IVTASDGPSALDVFSKEQPDFLFTDLAMPGMDGIALSKRILEMDNTIPIVVMTAYPSMESTIMALQTGVSDFIVKPFKIRDVDFIIEKVMAQK--
----------------------YLINEGYK-VFKAYNGIDGIKIINEENIHLVILDIMMPGIDGYQVCMKIRKD-YNIPIIMLSAKSQDMDKIQGLSIGADDYMTKPFNPMELIARVKSQIRRY--
----YLILIVDDSPTQAKLLEQLLAGEGYR-VAIARNGSDALEQIRERQPDLVISDILMPEMDGFELCRRVRGSIKDTPIVLLTHLNDPSDVLHSLEAGANYFVSKPYSDKLLLNRIRDVLQ----
----YLILCVDDEREVLDSVLQDLDDYEHFVVEGAESVDEAREVIQEHRLALILCDHIMPEQTGVSFLIELSEEFKHCRKVLLTGQAGHEDTIEAVNHACLDYISKPWKGDHLREVVKQQLT----
----YLILCVDDEREVLDSVFHDLAEEHFM-IEAAESVDEAKEVLADAPLALILCDHIMPGEKGIDFLIELKQETRKARKVLLTGQAGLETIQAVNNASLDFYVSKPWNGDKLKEIVID-------
-------YLIEDDADIRNLVRTVLEGYGYE-VQAFGSGRDARAAIRRQAPELCLVDLGLPDMDGLTLVRELWGD-VRFGVIILTGRGGVSDRVLGLELGADDYIVKPFEPRELVARINSVIRRR--
----YLIAVADDDKGNLKVAKRILSIYGYR-VDCLSSGEELLEYVKGIKPDLILLDVHMTGIDGFDTIHKLKASARNIPVIFLTADDDAETETKALSAGAADFVGKPFVASVLLLRVKNTIE----
--------YLDDSDDEAFISKLLLERQQVSVHVTYASLKAAMKKRDADQPMVILVDLNMPGINGNEALKLIDKEFGDARLIMCSGSDDPADRQNAFKAGAHFFVNKPLDKQCLAAI----------
------------------YLASLLTDAGYQ-VWV-AIGQQAVINTLSRQVEVALID--LPGSTYLDQMVRLHAD--FTGILCIIGPRNDQLIVAALEGGADDYIPRPFRSDELLARLRAQLRRR--
----YKVYIVEDEHLEREALKMILDNQDVEIVGSASSGKVALEGIAETNPQIILMDINIPEINGIEVLRRVKKADPAKKVILITAFNEFDFAHQAIKAKVDDLLLKPIRAEQLLESINQAIKA---
----YKVYIVEDDISISTLLKDYIEKYGFE-VIVEENFDDIMITFESFKPHLVLLDVNLPKFDGFYWCRCIRQQ-SNLPIIFISARDGNVDQIRALESGADDYITKPFYYDVVMAKIKSNIRRV--
----YKVYIVEDDISISTLLKDYIEKYGFE-VIVEENFDDIMITFESFKPHLVLLDVNLPKFDGFYWCRCIRQQ-SNLPIIFISARDGNVDQIRALESGADDYITKPFYYDVVMAKIKSHIRRV--
----YKVVVVDDEPIIVKGLTQLIEKYGCEVVGTAEDGMEGLEVIRKCRPDIIFSDIYMPKMNGLLMAAALKSEFEDTQLTILTGYRDFELAQEAIRLGVTRYILKPSNMEELEEALCAMVQN---
----YKVVLVDDEAIILSGIRFLMDSHDCQVIGTARNGKAALDMIRKEVPDIVLCDISMPIMDGIELLRTVTVELPQVVFIMLTCLEEFRYVQKSLHHNAFDYLLKEMDAAALAMCIERA------
----YKVVLIDDNEIFLESLKKNGPETDCCLEGVAYDGISGKKMIEELRPDIIITDISMPEMDGLTMVEAIRKECPGSKILIITGYDKFEYAQKALQLKVNQILLKPVSLHDLQCALSAI------
----YKVVLAEDEPAAAEHIQDIIKLYQFE-LVIGDNGKAGLDLARQHRPDLLLTDIRMPQMDGLELIRALHEELPDIKTMILSGYQDFEYARTALQCGAIEYLLKPISPSTLQTALERAI-----
----YKVVICDDERIIREGLKQAISDYHFHEVWLAKDGIEGLSLIREHQPDLVITDIRMPRMDGVELLEAIKDL--PCQKIILSSYDDFEYMQAGIHHHVLDYLLKPIDSEQLNQRLAQFV-----
----YKVVFVEDDPEVGKLIAAYLGKHDID-VRIEPRGDNALAFIEEQQPDLVLLDIMLPGKDGMTICRELRPRF-TGPIVLLTSLDSDMNHILSLEMGADDYILKTTPPAVLLARLRLHFRQY--
----YKVVFVEDDPEVGKLIAAYLGKHDID-VRIEPRGDNALAFIEEQQPDLVLLDIMLPGKDGMTICRELRPQ-YSGPIVLLTSLDSDMNHILSLEMGADDYILKTTPPAVLLARLRLHFRQY--
--YKVRVVCIDDTKTICETVKSILKAQGYE-AIALTNPLEAISLIFQLQPDLILCDIAMPELDGYEICAMLRHAFQNIPIIMLTGKDQFIDRVRATMVGATDYLTKPFGDTELLMLVEKYIK----
----YKVMVVDDETLGRKSIRKMISELDVEVIAEAQNGEEALELIEISKPHIVVTDMNMPVMDGQRFLEALHDRFGDIRVIVISGYSQFEYLKAAIRYQACEYLLKPVSVPELRESMVQAIEA---
----YKVMVIDDEDNLRQALEQLLVSNGYA-FCGARDAESGLELLASEHPDLLLLDVMLPGTNGFDLCARIREQGRRIPVIFLSAKCDIVDKSIGFRAGGDDYVTKPFDSTELLLRIEANIRRH--
----YKVMLVEDDRMVQAINKQYVEKVGFEVTAVTESYQEALDQLAEDHFDLLLIDDHLDQSPGMQLVEYLATRDQHPGVIMLTAQNAKSAIQKGLNLGVQDYILKPFTFERLESSLLRFK-----
----YKVMLVDDETLILSGIKFLIDKNGCVIAATAGNGQDALEKIRRLQPDIVLADINMPVMDGITLMKKVGEEFPHIVFIILTNLEEFELARQALHYRAVGYLVKQLEAPALEKELEHAKEE---
----YKVMLVDDDYPVIELLSEVVDKLGLVLSGKHENGLAAWEHVQEEIPDILVTDIGMPKMDGLELAQRVKKLNPSVRIVILSCHSEFQYAQQAMRLDVQDYLLKDLDPEELIGLLQKF------
----YKVMLIDDEDNLHAAIEKLLVQNGYA-FCGAEDAERGLALLAGEKPDLLLLDVMLPGMNGFDLCRRIREEGRRIPIIFLSAKCDIVDKSIGFKAGGDDYVTKPFNATELLLRIEANIRRH--
----YKVMLIDDDVPMLKVLQQMMEWEQHD-LHVAFSSVKALHLFKETMPDIVITDIGLPKKNGIELAAEFTAIKPGVRIIFLTCHEEFHYAQQAVKLDADDYLIKDLTADQLEESLRKSVAR---
----YKVMLADDENLILQGLENIIEELGLEIVNKASNGQEAIDKFKENPVDIVVTDINMPQVTGLELLKELKKINSDVKFIILSGYDDFSYAKKAIELGVENYILKPIDEEELEKTLKNTINKI--
----YKVMLADDENLILQGLENIIEELGLEIVNKASNGQEAIDKFKENPVDIVLTDINMPQVTGLELLKELKKINSDVKFIILSGYDDFSYAKKAIELGVENYILKPIDEEELEKTLKNTINKI--
----YKVMLADDEGIVIDSLKFIIEKEQCE-IRVAKTGRQVIELAEEFQPDIAFMDIQMPGINGIEAMREIRRTNKHVVFIVMTAYDKFDYAKEAISLGVLDYLNKPVSREAIIDILKKAMGQ---
----YKVMIVEDEEKIRNILRSSLGKWGFE-VYSVENFNSTLEDFIREKPSIIVIDINLPVCDGFYWCNKIREI-SKVPVIFLSSRTTNMDVVMAINMGGDDYLTKPFSIEVLIAKINALLRRT--
----YKVMIVEDDEIISNSIAGYLQKWQYA-THEVVDFQNVVKEFVEQSPDLVLMDINLPYFDGYYFCEEIRKL-SKVPIIFISSANDDMNIVMAMNIGADDFIEKPFKLVVLKAKIEALLRRV--
----YKVMIVEDDEIISNSIAGYLNKWQYT-TYEVSNFQNVITEFVEEKPDIVLMDINLPYFDGYYFCEEIRKI-SKVPIIFISSASDDMNIVMAMNIGADDFIEKPFKLVVLKAKIEALLRRV--
----YKVMIVEDDEIISNSIAGYLNKWQYT-THEVSNFQNVITEFVEEKPDIVLMDINLPYFDGYYFCEEIRKI-SKVPIIFISSASDDMNIVMAMNIGADDFIEKPFKLVVLKAKIEALLRRV--
----YKVMIVDDMEIIRRQIKRLPEETGFHIVEEAEDGKDALDKLQKQSVDLLITDIKMPRIDGVELLKEVDEHQLARCVVFLSEHSEFSFAKEAIQYGIFDYLVKPVQREELQKLLLKA------
----YKVMIVDDESWAIKGIRNAFDKYGFEIIGQFTSAYKAWDAILAEKPDLVFTDIRMPDISGLDLMKRAKSHDLDIEFVIVSGYAEFKYAQEALRYGALNYFLKPLDVDMADSFIAEL------
----YKVMIVDDERLIRMTLKTMIDALDCEVVASAKDGEEAMKLFKLHQPEIVITDLKMPGMDGVELIEQIKADKPDTAVIALSNYSDFEYVRTAMKAGAFDYLLKTLEKEDLISIITQA------
----YKVMIVDDEPYVREGLKAIIERYGFQICYESENGIDAINKVKQERPDLVIADIKMPRMNGLDMIKYCREMDVHAQYILLTGYGEFEYARQAIRLGVARYLLKPVDEDELIEALADIAREI--
----YKVMIVDDEPWAIKGIRNAFDKYGFEIIGQFKSAYTAWDAIKANEPDLVFTDIRMPEISGLDLMKRAKVEGLDIEFVIVSGYAEFEYAQEALRYGALDYFLKPLDIDKADPFIAK-------
----YKVMIVDDEPLFRDFLRIKIDSHGFRVCCEARNGREALQEAERHQPHLALVDINMPFIDGIELAQRLKVKFERIVIVFISGHNEFEYLQKAVRTGVQDYLLKPFNAEEMLSMLERI------
----YKVMIVDDEPLFRDFLRIKIDSHGFRVCCEARNGQEALQEAERHQPHLALVDINMPFIDGIELAERLKVKFERIVIVFISGHNEFEYLQKAVRTGVQDYLLKPFNAEEMLSMLERI------
----YKVMIVDDEPFAREGIVHDINSLDFTVCAVAKDGLQALEKYQETSPDLIISDINMPMCNGIEMLQRLRNQGSDVQIIFLTAYSEFDYARDALRLYAADYILKPFEDGTIETSVQKIIPK---
----YKVMIVDDEIPAREILLCIINDTDFRIVYSASNGKDALDKYTDIKPDLIITDIQMPIIDGLDLIEEVQKINKSQKFLILSCYEDFTYAQRAMKMGVTDYLIKDITPNDLYGILAK-------
----YKVMIVDDEEEIRLGIIKKIKDYGFVIVGDAENGQEALEKAEKLQPDVIMTDIRMPFMNGLELGEKLAAIMPSVKMIIFSGCDDFEFAQKAIRINVIEYVLKPINSIEVIEVLKRL------
----YKVMIIEDEPLIALDLTKILEKKGFEVTGHVGNFEDAHALFHANKPDIILSDIKLENESGIEVIKELKKI-SDFSVVYLTSYGDDEIVEKALQTHPVAYITKPFKE----------------
----YKVMIIDDEPIIVEGLSRSIEKWNCEVVATANDGYEGRELIQKYKPNMIFCDISMPELDGLTMIAGLKSEFEDMEISILTGYRDFDYAQQAVNLGVTRFLLKPSNMKELEEAVETMTEN---
----YKVLYVEDDFQSFKLVEMILKKHNID-VFLAKDGLEAIELAEEIIPDLIIMDINLPKLKGYEAAAILKSSTNHIPIIALTAVSENSYEKLSMAAGCEAFFTKPIDPKSFAQNIISFIEKR--
----YKVLVVEDSSTVRKIVNKLIEDNPHFTCDLCEDLAEAKSALESNEYLAAIVDLNLPDAPNGESVELALS--YNLPTIVLTGNFDEFTRAQLLDQGVLDYITKESRYSYLQ------------
----YKVLVVEDSLTVRKIVNKLIEDNPHFTCDLCEDLAEAKSALESTEYLAAIVDLNLPDAPNGESVELALS--YNVPTIVLTGNFDEFTRAQLLDQGVLDYITKESRYSYLQ------------
----YKVLVVDDSSFFRRRVTDILNDPKLNVIDVAVNGQEAVDKALLLKPDVITMDIEMPILNGIEAVRKIMAQ-SPTSILMFSSLTHQKATLEALDAGALDFLPKKFSE----------------
----YKVLVVDDSQFFQVRLKQIINEHDLEVVGIAANGQEAIDLEESLRPDIISMDYEMPHLDGISAVRSILSK-RPIPIVMFSSMTYETITLEALDAGAVDFIPKNFA-----------------
----YKVLVVDDSAFMRQLIKSVLESTGKFIVTVAQTPLIALDKVRKFKFDVITIDYEMPYMNGVELIKKIKEI-TDTKILMVSAYTRPGTTFEALSAGAFDYILKPSSDEEIEEFKYELIKK---
----YKVLVVDDSAFMRQLIKSILEQTGMFSVMVAQTPLIALDRVRKFKFDVITIDYEMPYMNGVELIKKIREV-SDSKILMISAYTHPHTTFEALSAGAFDYILKPLKEEEIEEFKSELIKKV--
----YKVLVVDDSAFMRQLIKSFLESTGKFVVTVAQTPLIALDKVRKFKFDVITIDYEMPYMNGVELIKKIKEI-TDTKILMVSAYTRPGTTFEALSAGAFDYILKPSSDEEIEEFKYELIKK---
----YKVLVVDDQFGIRVLLHEVLQREGYE-VFQASNGPSALSIVEREQPDLVLLDMKIPGMDGLEILRNLRKLGVDAKVIMMTAYGELDLIHEAMEMGAVAHFTKPFDIDELRRTVREHLEAR--
----YKVLVVDDEVQIHTFMRISLEAEGFE-YHGAASIASALAQYQAQRPHVLVLDLGLPDGDGISLLQNLRQH-DKVPVLILTARDQEEEKIRLLEAGANDYLSKPFGIRELIARIKVLVRD---
----YKVLVVDDEPQIHTFMRISLEAEGFE-YLSATSITTALKQYQSHQPHLIVLDLGLPDGDGIELLHGLRQQ-DKTPVLVLTARDQEEEKIRLLEAGANDYLSKPFGIRELIVRIKVLVRD---
----YKVLVVDDEPQIHTFMRISLEAEGFE-YLSATSIGSALKQYRSHQPHLIVLDLGLPDGDGIELLHMLRQQ-DKTPVLVLTARDQEEEKIRLLEAGANDYLSKPFGIRELIVRIKVLMRD---
----YKVLVVDDEPQIHTFMRISLEAEGFE-YLSATSIATALKQYQSHQPHLIVLDLGLPDGDGIELLHGLRQQ-DKTPVLVLTARDQEEEKIRLLEAGANDYLSKPFGIRELIVRIKVLVRD---
----YKVLVVDDEPQIHTFMRISLEAEGFE-YISATSIATALKQYRSHQPHLIVLDLGLPDGDGIELLHALRQQ-DKTPVLVLTARDQEEEKIRLLEAGANDYLSKPFGIRELIVRIKVLVRD---
----YKVLVVDDEPDIVELLQYNLEKAGYE-VKTANNGKEAIKVAKTFLPQLILMDIMMPKMDGVEAGRQLREEIADTYIIYLTARVEEYSELAAFDVGADDYITKPIRPRALLSRIAALFRRE--
----YKVLVVDDEAQIHTFMRISLEAEGFE-YIGASSITTALAQYRGQQPHILILDLGLPDGDGIELLQTLRRN-DKIPVLVLTARDQEEEKIRLLDAGANDYLSKPFGIRELIARIKVLVRD---
----YKVLVVDDEAQIHTFMRISLEAEGFE-YHGVASIASALAQYQAQQPHVLVLDLGLPDGDGISLLQTIRQH-DKVPVLILTARDQEEEKIRLLEAGANDYLSKPFGIRELIARIKVLVRD---
----YKVLVVDDEAQIHTFMRISLEAEGFE-YHGAASIASALAQYQAQRPHVLVLDLGLPDGDGISLLQTLRQH-DKVPVLILTARDQEEEKIRLLEAGANDYLSKPFGIRELIARIKVLVRD---
----YKVLVVDDEAQIHTFMRISLEAEGFE-YHGAASIASALAQYQAQRPHVLVLDLGLPDGDGISLLQNLRQH-DKVPVLILTARDQEEEKIRLLEAGANDYLSKPFGIRELIARIKVLVRD---
----YKVLVLDDHAFQCAQMRGLFLEAGFEHVDMANTARQALDKFQSHSYQLVLMDLNLPGMDGVQFIHELARMQCHPMLAITTACSRRSVSLMAKEKGLSAAHTKPMTREHALDLAKR-------
----YKVLVIEDDVMMRDMLSMYLSEEGYS-VRQAGTGEEGLRIVQEFAPDVVLLDLMLPDMDGMGVCASIRER-SHVPIMILSMKSEVSERVQALKAGADDYMCKPFSMHEMTARVEALIRRS--
----YKVLVIDDDFEILKLMKNILELQNFS-VTTYQKIELPIRLADFTGYDLILLDVMMPDIDGMELCQTIRNH-ITTPIIFVSAKDTENDIIKGLNLGGDDYITKPFSIKQLVAKIEAHLKRE--
----YKVLVCDDEKDIVSAISIYLTSDGYE-VIPARNGLEALDIVKHNDVHLVLMDIMMPVMDGIEAMVEIRKI-SNVPVILLTAKSEDTDKVLGLTVGADDYVTKPFNPVELQARVKSQIRRY--
----YKVLVANRDEYDTKGIEWLLKSSNAWQVESAQNESGLIKKLETFQPDLLIFELDLINEESYGSFLKTTQI-IGPDLIALTMEATFSQAKRAIDMGVSDLILKPISADILLKSARKIHRRNQ-
----YKVLVAEDSTVDAKYIESILKEGEYN-IIFAKDGEETENLLKNENFDLIILDVVMPKKNGFQICREIKKKTKNIPVILVTSKKEEADKFWGKMQGADEYITKPFEPIDLLVAIKKCLKK---
----YKVLVADDHAIVRSGISYLVNQPGFTVVDGTASGTDTYLRIEQGGIDILIMDLSMPGESGLITTKRIHDKFPKVKIIILSMHEEQEYINRAMSNGAMSYILKSSSDGEILTALKHVVN----
----YKVLVADDEYIIRRGIISFLKQYGFELAAEAEDGEMALELAKGVSPDVYFVDINMPFLNGLQFIKKLRETNPRAVVVIITGYDRFEYAREALKLGVFEYLLKPLMEGPFDEMMQRVRER---
----YKVLLVEDEDIIRKGLMFMVNELNCVVAGEAIDGADGIQKIKDTEPHIVIVDINMPIMNGLQMLEESIKE-YGYEAIIVSGYGEFEFAKKAIRLGVTEYLLKPVDFTELYDAIHKITEKL--
----YKVLLVDDHELIIDGIKNLLAAYRYQVVAQVDDGLAVYAACRDLAPDIVILDLGLPGLNGLDIIPQLCQRWPDLRILALTAHDDELTASRVLRAGALAYVLKTSSQQILLAAITSVAAKK--
----YKVLLVDDEYMVTEGLKRLIPKWDMEVVATVSHADEALEYVQENPVDVIISDVNMPDKTGLDMIREMKEILPDAAYILLSGYQEFDYVKRAMNLSVVDYLVKPVDKVELGNLLEKIAG----
----YKVLLVDDEYMVTEGLKRLIPKWDMEVVATASHADEAMEYVQKNPVDVIISDVNMPDKTGLDMIREMKEILPDAAYILLSGYQEFDYVKRAMNLSVVDYLVKPVDKVELGNLLEKIAG----
----YKVLLVDDEYMVTEGLKRLIPKWDMEVVATASHADEALEYVQENPVDVVISDVNMPDKTGLDMIREMKEILPDAAYILLSGYQEFDYVKRAMNLSVVDYLVKPVDKVELGNLLEKIAG----
----YKVLLVDDEYMVTEGLKRLIPKWDMEVVATASHADEALEYVQENPVDVIISDVNMPDKTGLDMIREMKEILPDAAYILLSGYQEFDYVKRAMNLSVVDYLVKPVDKVELGNLLEKIAG----
----YKVLLVDDEYMVTEGLKRLIPKWDMEVVATAGHADEALEYVQENPVDVIISDVNMPDKTGLDMIREMKEILPDAAYILLSGYQEFDYVKRAMNLSVVDYLVKPVDKVELGNLLEKIAG----
----YKVLLVDDEYMVTEGLKRLIEKWDMQVVATANHADDALDYVKKNPVDVVISDVNMPDKTGLEMIREMKELLPDTYYILLSGYQEFDYVKKAMNLSVVDYLVKPVDKVELGNLLEKIARQL--
----YKVLLVDDEYMVTEGLKRLIEKWDMQVVATANHADDALDYVKKNPVDVVISDVNMPDKTGLEMIREMKELLPDTYYILLSGYQEFDYVKKAMNLSVVDYLVKPVDKVELGHLLEKIAQQL--
----YKVLLVDDEYMVTEGLKRLIEKWDMQVVATANHADDALDYVKENPVDVIISDVNMPDKTGLEMIREMKELLPDTYYILLSGYQEFDYVKKAMNLSVVDYLVKPVDKVELGNLLEKIA-----
----YKVLLVDDEYMVTEGLKRLIEKWDMQVVATANHADDALDYVKENPVDVIISDVNMPDKTGLEMIKEMKELLPDTYYILLSGYQEFEYVKKAMNLSVVDYLVKPVDKVELSHLLEKIARQL--
----YKVLLVDDEYMVTEGLKRLIEKWDMQVVATANHADDALDYIKKNPVDVVISDVNMPDKTGLEMIREMKELLPDTYYILLSGYQEFEYVKKAMNLSVVDYLVKPVDKVELGNLLEKIAQQL--
----YKVLLVDDEYMITEGLKRLIPKWDMEVVATANHADDALDYVREHPVDIVISDVNMPDKTGLEMIGEMKELLPNAYYILLSGYQEFDYVKKAMNLNVVDYLVKPVDKVELELLLEKIASQL--
----YKVLLVDDEYMITEGLKRLIEKWDMEVVATANHADDALDYVREHPVDIVISDVNMPGKTGLEMIGEMKELLPEAYYILLSGYQEFEYVKKAMNLNVVDYLVKPVDKVELEHLLEKILGQ---
----YKVLLVDDEYMITEGLKKLIPHWNMEVVATAEDADQALDYVREHPVDVVITDVNMPGKTGLQMIAEMKDLIPDAAFIIMSGYQDFEYVKTALNLRVADYLLKPVNKVEMGNILEKIQHQ---
----YKVLLVDDEYMITEGLKKLIEKWDMEVVYTAEDADQALAYVADYPVDIVITDVNMPGKTGLEMIDQMQSMLPHAAYIIMSGYQDFAYVKKALNLRVADYLLKPVNKVELGNILEKLSQT---
----YKVLLVDDEYMILQGLTMIIDALGFEVVQTARSGKEALTYLTQYPVDVMISDVTMPGMTGLDLIEAAKTYHPQLQTLILSGYQEFSYVQKAMELETKGYLLKPVDKAELQAKMKQF------
----YKVLLVDDEYMILQGLTMIIDALGFEVVQTARSGKEALAYLTQYPVDVMISDVTMPGMTGLDLIEAAKTYHPQLQTLILSGYQEFSYVQKAMELETKGYLLKPVDKAELQAKMKQF------
----YKVLLVDDEYMILQGLTMIIDALGFDVVSTARSGQEALAYLTQYPVDVMISDVTMPGMTGLDLIEAAKTNHPQLQTLILSGYQEFSYVQKAMELETKGYLLKPVDKAELQAKMKQF------
----YKVLLVDDEYMILQGLTMIIDALGFDVVSTARSGQEALAYLAQYPVDVMISDVNMPGMTGLDLIEAAKTNHPQLQTLILSGYQEFSYVQKAMELETKGYLLKPVDKAELQAKMKQF------
----YKVLLVDDEYMILQGLKVIVDALGFEVVATARSAKEALAYLDDCAVDVMISDVNMPGMTGLELIEAARALLPHLQTLILSGYQEFSYVQRAIELETKGYLLKPVDKKELEAKM---------
----YKVLLVDDEYMILQGLKVIIDALGFEVVATARSAKEALAYLDDCAVDVMISDVNMPGMTGLELIEAARDVLPHLQTLILSGYQEFSYVQRAMELETKGYLLKPVDKKELVAKM---------
----YKVLLVDDEYFPREALKTTISTYGCMICGEAKNGFDGIEKAMQLKPDIILTDINMPFMDGLDMIMHLQKAQPDILYSIVTGYSEFEYAKRGIELGVHHFIVKPIDDQEMIKTIQNMVE----
----YKVLLVDDEVFVRKGLRSLIEKCGYDVVSEADDGEDAFEVIKQISPDVVITDIKMPIVDGLELIKKVRELDHDTKFIIISGYNDFSYAQRAVKYGVVDFVLKPIDKEEFEGILTDLHRRL--
----YKVLLVDDERMILEGISQVVDKAGTRLVGTARNGIEAYDQIQASPPDFVISDISMPGLDGIGLVAKTTEHFPDVRFILLSGYKDFDYACRAMQYGVKHYLLKPCNERQIHEALTELG-----
----YKVLLVDDERMILEGISQVVDKAGTRLVGTARNGIEAYDQIQASPPDFVISDISMPGLDGIGLVAKTTEHFPDVRFILLSGYKDFDYACRAMQYGVKHYLLKPCNERQIHDALTELG-----
----YKVLLVDDERIILDGISQMVDWSAYRTAGTAQNGIQAYEKIVRESPDIVVCDIRMPGLDGLELVAKTYASHPHIKFVLLSGFGEFEYANRAMQYGVKHYLLKPTDEDKIGGALKEVIDEL--
----YKVLLVDDERIILDGISQMVDWSAYRTAGTAQNGIQAYEKIVRESPDIVVCDIRMPGLDGLELVAKTHASHPHIKFVLLSGFGEFEYANRAMQYGVKHYLLKPTDEDKIGGALKEVIDEL--
----YKVLLVDDERIILDGISQMVDWPAYQTAGTAQNGIQAYEKIMREAPDIVVCDIRMPGLDGLELVAKTYASHPHIKFVLLSGFGEFEYANRAMQYGVKHYLLKPTDEIKIGEALKEVIGE---
----YKVLLVDDEPMIREGLRTLLESLGYEVVDTAANGKDALQKCEQHDLDLIIVDIRMPEMNGLELIKKIRENGGTMHVLILSGYADFEYAKQAIVQRIDGYLLKPVDEDELMEYLHSLRK----
----YKVLLVDDEPIIVEGLSRSIERWNCRVVATANDGTEGKNLIEKERPDIVFMDICMPEMNGLQMIAALNSQFPDLEVSVLTGYRDFEYAKEAIRLGVTRFLLKPSNMDELEEAIECMCAN---
----YKVLLVDDEPFITEGLSDAVDAFGLEVVGSAEDGEEALERLRELPVDLLITDISMPIMTGLELIRKARELQPQLKVIILSGFNEFNYLKEGMRLGIENYLLKPINFGELEATLTDTVRKL--
----YKVLLVDDEPAILEAEKRAISQRDFEVVAEAYSVDRAIEIFEEIHPDVILTDMKMPKKSGIELIKYIGQQDRPAVCIAVSGYSDFHYVHDAFLYGGFDYLLKPMEPEELFSRIRKLLSSM--
----YKVLLVDDEILVREAIGAKIEQLGFELVGDCENGKAAIEFLKETQVDVVLTDICMPYIDGMGLSKYIYENLPQTTTIIFSGYSDFEYAKQAIQYKVAEYILKPVTAKELSEVLSRIREK---
----YKVLLVDDEIFVRKGLRNLIDSLGYEICDEAGNGQEALEKIQLIKPDLVIADIRMPVLDGLELIRKVTEEGVHSPFIIVSGYHDFQYAQRALRYGVHDYILKPIDEAELETTLKAL------
----YKVLLVDDEELDLEGMRRFIPDLDMELVGSVNNALSACEIIKNQEVDILVSDVNMPYMSGLELARIAIEHKPNIRIIFVSGYQEFSYVQQALLLKAYSYVLKPMNDRELVASLIKVKR----
----YKVLLVDDEELDLEGMKRFIPDLGMEVRGSVNNALAACEIMEEEPIDILVSDVNMPYMSGLELARIALERRPNMRIIFVSGYQEFSYVQQAMSLKAYSYVLKPMNDSELVTSLLKVKR----
----YKVLLVDDEADVREGLVQEIQACGFEIKGTAENGREAVEAAERLEPDVVITDISMPFQDGLQLASWLREHQPLCKIVILTGYDEFDYARQAITLSVDEYLLKPFSAESFMELLGKIKDK---
----YKVLLVDDEADVREGLVQEIHACGFTIEGTAENGREAMELAERLEPDVVITDISMPFQDGLQLAAWLREHQPLCKIVILTGYDEFDYARQAITLRVDEYLLKPFSADSFMELLHKIKDK---
----YKVLLADDEYMIINGLRKLIESLGYEVVGTARNGLEALEFIRQEPVDLIVLDVNMPIMSGIEFLEQAKKSGCLFRSIMLSGYQEFQYVKDTLNLGTENYLLKPVNKVEMIETLNRV------
----YKVLLADDERIILDGISSMIESFGTSLIGAAQNGIDAYRLIMEKRPDIVISDIKMPGMGGLELIEKVSRDHPSIRFILLTGFGQFEYAKKAMSYGVRHYLLKPCNESHITDSLQSVIG----
----YKVLLADDERIILDGIAGIIESIGTSLIGKAQNGLDAYEFIMQYKPDIVISDIKMPGMNGLELIEKVSSECPSVQFILLSGFGEFEYAKQAMKYGVKHYLVKPCNEQQIISSLKEIIAE---
----YKVLLADDEILDLEGMKSFIENLGMKVIDSVNNGFAAYEVLEREKIDILVTDVRMPNMTGLELAQRALKLQEELRIIFVSGYQDFGYVKQAIALNACSYVLKPMEDQELIDALTKV------
----YKVLLADDEILDLEGMKSFIEDLGMKVIDSVNNGFAACEVLESEKVDILVTDVRMPNMTGLELAQRALKLQEELRIIFVSGYQDFGYVKQAIALNACSYVLKPMEDQELIDALTKV------
----YKVLLADDEILDLEGMKSFIEDLGMKVIDSVNNGFAACEVLEREKVDILVTDVRMPNMTGLELAQRALKLQEELRIIFVSGY----------------------------------------
----YKVLLADDEHLDLEGMRTFIPELGMEVVGAVSNGFSACELMERQAIDILVTDVNMPHMSGLELARRAMDRKPDVRVVFVSGHQDFHYVKQALSLKACSYVLKPMDDDELVASLRQIT-----
----YKVLLADDEFFVRHGLKSLIEKCGYEVAAEADNGEDAFKLVQEIKPDLVITDIRMPVFDGLQLIQKVNETSFNTKFIIISGYNDFSYAQKAVRFGAVDFVLKPIDQDELEAALIKLAA----
----YKVLIVEDTLAIREEIYDILLMEGYE-VFQAENGLIGFELALKEQPDLIVSDILMPELNGFEMFEKLQTKTVSIPLIFLSAKAEKEDIRIGMNLGAEDYLTKPTNVDDLLNAVKNKIKK---
----YKVLIVEDEVFMREGLKNLIDELGFEIVGEAEDGVTAFEFLKKVQVDVLISDIKIPLLSGLDLIEKVKNELKNPPVIIISGYADFEYAKKAIQHGVVNYILKPIEEEELVDTLLKVKSK---
----YKVLIVEDEVFMREGLKNLIDELGFEIVGEAEDGLSAFEFLKKMQVDVLISDIKVPLLSGLDLIEKVKRERNPPEIIIISGYADFEYAKKAIQHGVVNYILKPIEEEELVDTLLKIK-----
----YKVLIVEDEVFMREGLKNLIDELGFEIVGEAEDGISAFEFLKKMQVDVLISDIKVPLLSGLDLIERVKREIKNLPVIIISGYADFEYAKKAIQHGVVNYILKPIEEEELVDTLIKVKSK---
----YKVLIVEDEVFMREGLKNLIDEFGFEIVGETEDGVTAFEFLKKMQVDVLISDIKIPLLSGLDLIEKVKKELKNPPVIIISGYADFEYAKKAIQHGVVNYILKPIEEDELVDTLLKIKS----
----YKVLIVEDEVFMREGLKNLIDEFGFEIVGEAEDGVTAFEFLKKMQVDVLISDIKIPLLSGLDLIEKVKKELKNPPVIIISGYADFEYAKKAIQHGVVNYILKPIEEDELVDTLLKIK-----
----YKVLIVEDEVFMREGLKNIIDSLGFEIVGEAEDGVTAFEFLKKMQVDVLISDIKIPLLSGLDLIEKVKKELKNPPVIIISGYADFEYAKKAIQHGVVNYILKPIEEEELVDTLLKIK-----
----YKVLIVEDEDIIRKGLMFMVDEADCVVAGEAVDGQDGLEKIREHRPDIVIVDINMPVKDGLAMLEESISE-YGYDAIIVSGYSEFEYARKAIGLGVTEYLLKPVNFNELYDALDKITRKQ--
----YKVLIVEDEDIIRKGLLFMVNEADCVVVGEAVDGLEGLEKIRETNPDIVVVDINMPVKDGLSMLEDSIEE-YGYDAVIVSGYSDFEYARKAIRLGVTEYLLKPVNFNELYDALRKIKDKQ--
----YKVLIVEDDETIAMSLQKVLTQWDYD-VKCVTDFKEVMNDFINFNPHLVLLDISLPYFNGYHWCAEMRKL-SQIPIIFISSMSDNMNIVMAMNMGGDDFISKPFDLTVMVAKIQALLRRS--
----YKVLIVDGDVNFTSVLKIYLEQDLCK-VVAVDNFEKVMEYLNNLHPHLILLGEKLPVLDGFYWLQRIRSR-FTCPIIFISNCKNEKAQIRAIEGGADDCIIPPLNCKVIVAKIKRYLRRT--
----YKVLIVDDSSFFQHRLKEIIGEHDLEVVGIASNGREAIDKAKQLEPDIISMDYEMPYLDGVSAVRAIMAE-RPVPIVMFSSMTYETITLEALDAGAVDFIPKNFAE----------------
----YKVLIVDDESIIRNGLYNMIPNLGVSDVLTASCAKEALKIAQDTKPDIMLTDICMPEMDGLEMTKIMLEKVPDLKVIVLTGYDDFKYAQKSCSLGVKDFILKPVDESSLIKCIKL-------
----YKVLIVDDESIIRNGLYNMIPDLGVSGVLTASCAKEALKIAQNTELDIMLTDICMPEMDGLEMTKIMLEIIPDLKVIVLTGYDDFKYAQKSCSLGVKDFILKPVDEGSLIKCIKL-------
----YKVLIVDDERTVREGLKAVIEDYGFQVDTLVKDGQQALEHCREGSYDLIISDIRMAGMDGLQLIKHIREFDSKIQCLILTGYADFDYAKKAIQHNVAGYLLKPIDEESLIPALIQI------
----YKVLIVDDEPAIREGMTTLIESYGFEVCGTAANGRDALEKASILKPDLMLVDIRMPGMTGLELIERLREKDGQCHILILSGYSDFDYARQAIGYRVDGYMLKPVDEGELCENLERI------
----YKVLIVDDEKMIRMGMSKGLEELKVSEVYQAGSAPEALEIIREKQPDILITDINMPEMTGLELIQRANGLKEDMKIIVLTGYDRFDYARECIRMHVEDLYLKPIDEEVLTEAIRRQIDS---
----YKVLIVDDEFYFRQALKISLPELGFQIAGEAKNGAEALELMSEVEPDVVLVDMNMPIMDGLEFIHKAKERDQKTKFLVLSGHSEFAYARQAVQLGVSNYVLKPINEEELQSSLL--------
----YKVLIVDDEEPVLNSFSYMVEHLGFTVSGKAHSGFEAISSAHQNHPDLVFMDIGMPGIDGLETIKELQRSYPAMLFVLSTAYERFDLAKKAIPLGVFDYLVKPISRKKFLDTLKQARRH---
----YKVLIVDDEDEIREAVEIYLKNEGIA-VFKAKDGIDALMLLEDHDIHLIIMDIMMPKMDGIKATFKIRE-NKNIPIIMLSAKSEDTDKILGLNIGADDYVTKPFNMLELVARVKSQLRRY--
----YKVLIVDDEDEIREAIEIYLRNEGIT-VFKAKDGIDALMLLEEKDIHLIIMDIMMPRMDGIKATFKIRE-NKNIPIIMLSAKSEDTDKILGLNIGADDYITKPFNMLELVARIKSQLRRY--
----YKVLIVDDEDEIREAIEIYLRNEGIT-VFKAKDGIDALMLLEEKDIHLIIMDIMMPIMDGIKATFKIRE-NKNIPIIMLSAKSEDTDKILGLNIGADDYITKPFNMLELVARIKSQLRRY--
----YKVLIVDDEDEIREAIEIYLKNEGIT-VFKAKDGIDALMLLEDHDIHLIIMDIMMPKMDGINATFKIRE-NKNIPIIMLSAKSEDTDKILGLNIGADDYVTKPFNMLELVARVKSQLRRY--
----YKVLIVDDEDEIREAIEIYLKNEGIT-VFKAKDGIDALMLLEDHDIHLIIMDIMMPKMDGIKATFKIRE-NKNIPIIMLSAKSEDTDKILGLNIGADDYVTKPFNMLELVARVKSQLRRY--
----YKVLIVDDEDEIREAIEIYLKNEGIT-VFKAKDGIDALMLLEDHDIHLIIMDIMMPKMDGIKATFKIRE-NKNIPIIMLSAKSEDTDKILGLNIGADDYVTKPFNMLELVARVKSQLRNN--
----YKVLIVDDEDEIRDAIEIYLRNEGIT-VFKAKDGIDALMLLEDQDIHLIIMDIMMPKMDGIKATFKIRE-NKNIPIIMLSAKSEDTDKILGLNIGADDYVTKPFNMLELVARVKSQLRRY--
----YKVLIVDDDGLIREDVQTMMDEHGYDIIGEAENGKAALKLIEQHDPDIILTDIYMPVMDGIELIKQVRSARRKAKIVVMSNYDDFASVKEAMKYGASDYVLKKLDPDVLLDLLG--------
----YKVLILDDDVDFNSLLTDIFEQADYI-VTSILDPIEAIDVFKEGEYDLVVTDYKMPEMTGSEFMKAVKLLRPEVPVIMVSGYLENDTIRELISAGVGGVFLKPLNIFSLLERTKELIEES--
----YKVLIIEDDETISSIMEENLRKWGFS-SFRINDFREVLTEYTAIQPHLVLMDINLPFYDGFYWCTKIREL-STVPIIFISSRDTDADKIRAISQGGDDYIDKPFSIDLLIAKIQATLRRT--
----YKVLIIDDESIIRKGIKNIINQLDCEVCADASDGIEGIELIKKYVPEVIITDIRMPGMDGLEMIKNVKEIVPNSKIIILTGYRDFDYVQKAIKCGAYDFLLKPSKIEELTSVLTNAVREL--
----YKVLIIDDESIIRKGIKNIINQLDCEVCADACDGIEGIELIKKYLPEVIITDIRMPGMDGLEMIKQAKEIVPNTKIIILTGYRDFDYVQKAIKCGAFDFLLKPSKIEELTSVLAKAVNE---
----YKVLIIDDEPMITKGLSEKIDSLDCMIQGIAMNGLEGKRMIDELRPDIIVSDIVMPGCTGLELASYVHQHYKNTIIILLSGHDEFTFAKEALKYSVFDYLLKPTIKEEVMNVIRNAVKNI--
----YKVLIIDDEEPLREAIRILGNELEVDEIREATDGKMGLAMLEQYKPDIVMVDMKMPELNGVDFLRIVEEKYPELLTIVISGYDDFEYTRQAIHAKVVDYLLKPVNRQDLNQALRKAVD----
----YKVLIIDDEEPLREAIRILGDGLGVAEVLEATDGKMGLEMIANHSVDLVMVDMKMPGMSGAELLQVLERDYPDMPAIVISGYNDFEYTRQAIRSKVVDYLLKPINRPDLNAALRKAVD----
----YKVLIAEDEDIILAGINKIIDELGLEVVWLAHNGQEALSMLEKEAVDIIITDINMPVMSGLEFLSQIRSENKRTRFIILSGYDDFTYAQKAIPLSVENYILKPINEEKLHDVLNQTVHK---
----YKVLIADDNKQIVSILSEYCKKNNFT-VSTVFDGEAALKEIEENEFDIILLDVMMPKKDGFDVCRQVRT-FSNVPIIMITARGEDYEKIMGLEIGADDYIVKPFSPGEIIARINAILRRI--
----YKVLIADDNKQIVSILSEYCKKNNFI-VSTVFNGEDALKEVEENKFDIVLLDVMMPKKDGFDVCREVRK-FSNVPIIMITARGEDYEKIMGLEIGADDYIVKPFSPGEIIARINAILRRI--
----YKVLIADDHPLFRDAIVHILASQPNSTTYETEDIASTIEFAKDNDIDLIMLDLNMPGMTGLNGLLDLINECPTTPVVVVSAENKKQVILQTIAYGAVGFIAKSSSKEVIAEAIENVLE----
----YKVLIADDHPLFRDAIVHIFGSKPDSTTYETEDIASTLAFAKEHDIDLILLDLNMPGMSGLNGLLDLSNECPTTPVVVVSAENKKQVILQTIAYGAVGFIAKSSSKETIAEAIETVFE----
----YKVLIADDHLVVREGLKLLIETNDYTITGEAENGKTAVRLAEELKPDVILMDLYMPEMSGLEAIKQIKEH-SDVPIIILTTYNEDHLMIEGIESGANGYLLKDTSSETLFHTMDAAVR----
----YKVLIADDEWMIREGVKNLIEHYGFEVASLACNGKDALEKYKHDKPDLVIADIRMPQMDGLSLLKEIRTENEAVPFLLLSGHADFHYAQEAIGHGVDGYLLKPLEEDELIEHLQIVFHK---
----YKVLIADDEVLDLEGMRLFIPELGLEVVAAVNNGFDAYEVLKGGKIDILVTDVHMPSMSGLELARKAQESCLGLRVIFVSGYQDFHYVKQALSLRAYSYVLKPMDDSELVDALVHVTKE---
----YKVLIADDERLIRITLKNMIDVLDCEVIATAKDGEEAFNIFMDMQPEIVITDLKMPGMDGIELIGKIKEVNKNTQVIALSNYSDFEYVRDAMKAGAFDYLLKTLEKEELQRIIVQVKE----
----YKVLIADDERLIRITLKNMIDALHCEVIATVKDGKEAYRIFQEVHPEIVITDLKMPEMDGIELITKIKKESRNTQVIVLSNYSDFELVRDAMKAGAFDYLLKTLEKEELTRIITQVKEN---
----YKVLIADDERLIRITLKNMIDALDCEVIATAKDGEEAFHIFTDIQPEIVITDLKMPGMDGIDLISKIKEVNKNTQVIALSNYSDFEYVRDAMKAGAFDYLLKTLEKKELERIITQVKE----
----YKVLIADDEPVIRQGLKKIVNALGFKIVGEAEDGVEALDKVRKLDPDLCVIDIRMPGMDGLELISEIRKSKSEIKIIILTGYPEFEYAQKAISLGVQSYMLKPVDPQILKDELTKIYED---
----YKVLIADDEPIVRKAMQTLIEKLECDLIGFAANGQEVMEMLGRAIPDILILDVQMPGVSGIELAKYVWEKKLSCKVILLTAYADFSYAQSAVKYDVIDYVIKTGAFDDLVVAIEKAKDK---
----YKVLFAEDELLVRLGLQSSIPKYEMEVVALAENGLEAYKLFEEIHPDILITDLRMEGMGGLELVKRVRELDKECAIVVISCLNDFETLRKLIPYNINAYVLKSISIDEVC------------
----YKVLAVDDREIFLVELKRLKDRLDFQITDTASNGKEALELLNKNSYDIVLTDIRMPVIDGIQLLREIQNEGLCTCVVILSEYSEFNYARQGIVLGAFDYIVKPATEETINALLDR-------
----YKVLAIDDSPTMHRLFKMIFTENGYQ-LISAYNGEEGLDKLRESDPDIILLDFVMPKLNGFQFAKLIRELKKNTPILLITSKAEKVGDRFINKFSNIDCIAKPFQAEDLERKVREMLS----
----YKVIVVEDETMVRRGIILTINVLDCVIAGEAANGEEGVCLAKRLSPDIIVTDVKMPRMDGVEMITRLREEGCKARFIILTAYGDFKYAQSALRLGVSDYLLKPLKDGDLEQAILHIRSQ---
----YKVIVVEDETMVRRGIILTIDALDCVIAGEAANGEEGAELAVRLSPDIIVTDVKMPRMDGVEMITKLREQGCRAKFIILTAYSDFKYAQSALRLGVSDYLLKPLRDGDLEQAVRHIREQM--
----YKVIVVEDEKIIRKGITQNWALHNCIVVGEAGNGKEGLDLIRSENPDIVVTDIRMPHLSGVEMLRLAREENRCFAAIILTGYSEFEYARQAIKLGVADYLLKPIDHQELSDLLAKIVS----
----YKVIIVEDEDIIRKGLVYSVPEMDCNVVGEAANGIEGLELIREHNPDIAVIDINMPMMDGFQMLENSYEQYNYAPII-LSGYSDFEYAKRAIHYGVKGYLLKPLNMTDMKEAIRLAKRE---
----YKVIIVDDESVIRESLANLVDSLGFEVAARFRDGQEAIDYITKAPVDVILTDIKMTFVSGLDVAKYVHENKLPIKVVLISGYKEFEFARQAISYNVVHYLLKPTRLSEINRIFK--------
----YKVIIVDDEMIVRHAVKTLIKWDRFEFAGSAANGIAALELAARTGAEIIITDIKMPEMDGLELIKKLVAGDFRGEVLVLSNYNDFELVREALKCGAHDYMLKTLKSEAFMAALDEMAAK---
----YKVIIIDDEPWTIVDIEQTFADMGFEIIDSFRTPQKALPAIVAKKPDLVITDIRMPGMTGLELMQKVRQQHISCEFIVVSGYSDFSYAKEAIAYGVAGYCLKPLNPDETALCLKRVRE----
----YKVIIIDDEPVIVRGLSQTIEKHNCQVVGTAFNGKDGLDLIRDQKPDILISDICMPGMDGLTMIASIKSQFPKMQICILTGFRDFDYAQRAICLGVTRFLLKPSKMNELLDALDVMT-----
----YKVIIIDDEKAAIETLRRDLEQTDLEIKGTAGNGAKGKKLIMDIHPDLLFLDIELPDIQGIRLLSEIREQLWDMKVVFYTAYD--KYLLQALRESAFDYLLKPYDIEELNLIIERYRKTM--
----YKVIIIDDEKAAIETLRRDLEQTDLEIKGTAGNGAKGKKLIMDIHPDLLFLDIELPDIQGIRLLSEIREQLWDMKVVFYTAYD--KYLLQALRESAFDYLLKPYDIDELNLIIERYRKTM--
----YKVIIIDDEKAAIETLRRDLEQADLEIKGTAGNGAKGKKLIMDIHPDLLFLDIELPDIQGIRLLSEIREQLWDMKVVFYTAYD--KYLLQALRESAFDYLLKPYDIEELNLIIERYRKTM--
----YKVIIIDDEKAAIEALRRDLEQADLEIKGTAGNGAKGKKLIMDIHPDLLFLDIELPDIQGIRLLSEIREQLWDMKVVFYTAYD--KYLLQALRESAFDYLLKPYDTEELNLIIERYRKTM--
----YKVIIADDNPIICKALESRIPELGLELCGVCHDGSDVPDLIRSQAPHIMITDIKMPILDGIALIEQLRSHRYPLQIIIISGYNDFIYLKKAIDYDVAGYLLKPIQDEELLNSLQKVIG----
----YKVIIADDEPLLRFAVRNLLSDYGFTVAGEAGDGLEVLKLVRETNPDLIFTDIRMPNMDGLEMVKRLQKE-STASVVILSNYDDFNYAQAALRLGVDDYVLKSLDDEHLKTILKK-------
----YKVIIADDEPIMKKAMQTLIDKLECELVYSATNGQEVMRELDVITPDILILDIQMPGVNGIEIAKYIWEQRLPVKVILLTAYADFSYAQSGIKYNVVDYVIKTGAFEELLQAIDKAKDQ---
----YKVIIADDEEKICVLLNSSIEELELELCCICHDGLELKEAVERKKPDILITDICMPGMNAIELIKDMREKDNDAKILIVSGYRQFEYAREALKYGVDNYLLKPIDEEELNDALKKICL----
----YKVFLVDDEVIVRHGIRDCIKQTDFVFSGEAPDGEFALPLIMEIKPDILITDIKMPFMDGLELSQVVRKNMPWVKIIILSGHDEFGYAREAMRIGVTEYLLKPVTAQDLLESLEKV------
----YKVFIVEDEHLIRDSLRHQIMTLPIVYSDEAADGELALASILDLRPDIIISDIKMPFMDGLVFAKEAKKLLPQVRIIFVSGFDDFDYAKTALQLQADDYLLKPIKNEELEQAIKTVVQH---
----YKVFIVEDEHLIRDNLRHQIEKYPIIYSNEAADGELALASILDIRPDIILTDIKMPFMDGLTFAKEAKKLLPLVRIIFISGFDDFDYAKTALQLQADDYLLKPIKNEDLEQTLIKVIA----
----YKVFIVEDEHLICDHLRKLLLSFPIRFAGEASDGEMGLAMMLDVKPDILITDIRMPFMNGLLLAKEAKKYFPWLRIIFISGFNDFDYAKTAIQLGVDEYLLKPIKKEELYFSLKKGIEK---
----YKVFIVDDEPFIIEGLYDIVDQFGLEIVGHAENGQQALDALATKPVDVLITDISMPVMNGLTLISEARKLHKELKVIILSGFNEFDYLKEGMKLGIENYLLKPINVEEMESTLRNTVQKL--
----YKVFIVDDEPFIIEGLVDVVDKYGIEVVGHAENGRQALEKMAVVPVDILITDISMPVMTGLELIEGARKLNRNLKVIILSGFDDFAYLKEGMRLGIENYLLKPINLKELEETIASTTDKM--
----YKVFIVDDEADIALILKLQLEDAGYR-TMRARDGIEALDALERESFDLVLLDIRMPRMDGIEVLERIRDRWPDLVVIMMTAHGSEDIAVEAMKKGAVDYISKPFSSDDMKKRVERAIQ----
----YKVFIIEDEYLIRNNWREQITVLGITYVGEAGDGEMALSSIIDLQPDIILTDIQMPFMDGLTFSKEARKLLPWTRLIFISGFDDFDYMKGAIQVQADDYLLKPIKSNELKQAIEKAVTA---
----YKVFIIEDEYLIRNNLREQITVLGITYVGEAGDGEMALSSIIDLQPDIILTDIQMPFMDGLTFSKEASKLLPWTRLIFISGFDDFDYMKGAIQVQADDYLLKPIKSNELKQAIEKAVTA---
----YKVFIIEDEYLIRNNLREQITVLGITYVGEAGDGEMALSSIIDLQPDIILTDIQMPFMDGLTFSKEARKLLPWTRLIFISGFDDFDYMKGAIQVQADDYLLKPIKSSELKQAIEKAVTA---
----YKVFIIEDEYLIRNNLREQITVLGITYVGEAGDGEMALSSIIDLQPDIILTDIQMPFMDGLTFSKEARKLLPWTRLIFISGFDDFDYMKGAIQVQADDYLLKPIKSNELKQAIEKAVTA---
----YKVFIIEDEYLIRNNLREQITALGITYVGEAGDGEMALSSIIDLQPDIILTDIQMPFMDGLTFSKEARKLLPWTRLIFISGFDDFDYMKGAIQVQADDYLLKPIKSNELKQAIEKAVTA---
----YKVFIAEDEIVVREGLRNSIQSGGFVLVGEASDGEMALSIMKDLKPDILITDIRMPFVDGLSLSRIIKKILPWIKIIIISGHDEFQYAQEAISIGVDEYLLKPISASGMLETLNKLVDT---
----YKVFIADDEYYIREGLKRIVNRLGFKIVGEAEDGIEALEKIKRINPDLCVIDVKMPEMDGLELISNIKSYKNSTKIIILTGYPEFDYAIKAIELGVNFYILKPVDPEILKEKLEKVYHE---
----YKVCIVDDDPSTCRALRRLLDAAGYQ-TTTHQSATEYLAAPATATPDCLLLDIHMPELDGLSLQTKLNETGDAPPIVFLTGRGDVPMSVQAMRAGAADFLLKPVDEDDLFAAIQRAVTE---
----YKVCIADDEEFVLESVRWRIQQSVIEIAGVARNGIEAYELYEKVCPDIYFVDINMPLCSGLDFVERVRNKNSITKFIIISGYDDFKYMKKAIHAKVSNYILKPIQQQEFTDTLKEVCAS---
----YKVAIVDDHTLLSEAIAGLVRQFNFEVVNVAQNGQEFINFVEANRPDIVLMDVKMPVMGGIEATTFLQKHYPEIKVLALSIEEEEGVVLQMIRAGAKGYLLKDTRKNILELALNEVMTQ---
----YKVAICDDNPADLQLITDYLTEPEFHELFSFHDGVELAHAYQKGQFDLIILDMMMDRLNGIETALKIRKVDQNVAILIVTATV--EYAIEGYKINAARYIVKPVSKREFQKITRNIF-----
----YKVAICDDEINQCAVLEKIIIEYKCE-VEVWYDSMSLCRDIKEFNPQILFLDIELPGDNGVYAGKYIREHNDRMNIVFISHKT--SYAMELFQIHPYDFLIKPIDDNVLYDTMTKILQ----
----YKVAICDDDSLQVSNLETHISKYQYE-IDGYYKGDRLVNTMSGDNYHLIFLDIEMEGLNGIETAKLLRNIDKNFILIYVTSYE--QYALESFEVSPFRYLIKPVSIEKLREVLRDVLVE---
----YKVAICDDDSLQVSNLETHISEYQYE-IDGYYKGDRMVNTMSGDNYHLIFLDIEMEGLNGIETAKLLRNIDKNFILIYVTSYE--QYALESFEVSPFRYLIKPVSIEKLREVLRDVLVE---
----YKVAIADDNEKFALAVKNHFEKENYNVVGVVGNGKDLIDVVEKERPDILLVDTIMPMLDGIGVLEKLNKKDYSPHVVMMSAVGGESFTRQTVNLGADYYFLKPFDLGELSREIDAYF-----
----YKTVIVDDDFLVRSYLKQLWQKAGYQITADCRDGEEALDVIERERPDVVITDISMPLMDGIELIRRVRKMSQSIYLIVLSCHDDFEYVKEAMKLGADEYVLKNLNEESLYEMLKNV------
--YKPRILCIDEVTTIGETIEAILQQQGYE-VLTLTNPLESLSLVFQLKPQMIFCNITMPELDGYEICAMLRQAFRLVPIIMLSSQDRFIDRVRASMVGATDYLTKPVQETELLTLVAKYINKQ--
---YKNILIIEDELLIAQDLSYLLEDLGFNCIGIAKNYERAMFLFNTNDVHLILCDINIEDKDGIETVFELNKI-KKTPVIYLSAYSDHELIKRISDSSTYGYLVKPYNERSLEVAINVAINK---
--YKMSILIVEDNADMLTFLINYFSP-KYN-VYTATNGKEGIEVAQNESIQLVISDVMMPIMDGVTFCSKLKSTTSHIPVILLTAKNEQEDVVAGYKSGAEAYVSKPFDPQVLDLQVKNIIQ----
----YKMLIVDDDKTIVEFLQIFLIKEEYE-VRISYNGEEALDKIRSEQFNLILMDIMMPKLDGFEAIKRIRRL-TNIPIIFLTAKDSQQDKIKGFISGCDDYITKPFDLVELSLRVSAILKRVS-
----YKMIVADDEYFIRKKLIKIIDRLHLELTGNFENGQEVLDYLAGHHADIVLLDIRMPKVSGLEVARFLYENHPETRVIILSGFSDFEYAQTTLRYQVFDYLLKPVEAETLNDTLEHCISRIE-
----YKMIIVEDESEIRQGLFTCFPKLGFEVVGLFENGKQALDYILQNKVDVVFCDIKMPVMSGIDLARVLFLNNIPVKVVFISGYQDFEFAQKAMKYGVRYYITKPATYDEVIEI----------
----YKMIIVEDESEIRKGLFTCFPKLGFDVVGLFENGKQALDYILQNKVDVVFCDIKMPVMSGIDLARILFLNSIPVKVVFISGYQDFEFAQKAMKYGVRYYITKPATYDEVIEI----------
----YKMIIVEDESEIREGLFTCFPKLDFEIVGLFENGKQALDYILQNKVDVVFCDVKMPVMSGIDLARVLFLNNIPVKIVFISGYQDFEFAQKAMKYGVRYYITKPATYDEVIEI----------
----YKLVIIEDEHIIRKWLRYAVDSLGIVVVGEAKDGKAGATLIRECQPHIVLTDINMPIMTAFDMFEETREQ--NYAKIILSGYADFPNAQSAIHYGVLEFLTKPIEKAALWDCLQSIVDQI--
----YKLVIIEDEHIIRKWLRYAVDSLGIVVVGEAKDGKAGAALIRECQPHIVLTDINMPIMTAFEMFEETREQ--TYAKIILSGYADFPNAQSAIHYGVLEFLTKPIEKAALWDCLQSIVDQI--
----YKLVIIEDEHIIRKWLRYAIDALDILVTGEAKDGKAGAALIRECQPHIVLTDINMPIMTAFEMFEDTREQ--TYAKIILSGYADFPNAQSAIHYGVLEFLTKPIEKAALWDCLQSIVDQI--
----YKLVIIEDEHIIRKWLRYAIDALDILVIGEAKDGKEGAVLIKESQPDIVLTDINMPIMTAFDMFEVTKDQ--TYAKIILSGYADFPNARSAIHYGVLEFLTKPIEKAALWECLQTIIAKI--
----YKLVIIEDEHIIRKWLRYAIDALDILVIGEAKDGKEGAVLIKESQPDIVLTDINMPIMTAFDMFEATKDQ--TYAKIILSGYADFPNARSAIHYGVLEFLTKPIEKAALWECLQTIIAKI--
----YKLVIIEDEHIIRKWLRYAIDALDILVIGEAKDGKEGAVLIKESQPDIVLTDINMPIMTAFDMFEATKDQ--TYAKIILSGYADFPNARSAIHYGVLEFLTKPIEKAALWECLKTIIAKI--
----YKLVIIEDEHIIRKWLRYAIDALDILVIGEAKDGKEGALLIKESQPDIVLTDINMPIMTAFDMFEVTKDQ--TYAKIILSGYADFPNARSAIHYGVLEFLTKPIEKAALWECLQTIIAKI--
----YKLVIIEDEHIIRKWLRYAIDALDILVIGEAKDGKEGALLIKESQPDIVLTDINMPIMTAFDMFEATKDQ--TYAKIILSGYADFPNARSAIHYGVLEFLTKPIEKAALWECLQTIIAKI--
----YKLMLVENDIVLSKAIQEYLIDQGFN-VYIANNGLEALNLAYQYNFDLIISDIMMPLVNGYELLAKLKKALSKIPVIFLTAKGMTKDRIKGYDMGCYGYLSKPFDPNELLSIINNLIAR---
----YKLMLIEDDIALSSLMKEQLESDGYQ-VFQSDDFKTILDDFKVMKPDLVLLDINLPYSDGYFLCRSMRKQ-STIPIMIISGRSSEIDQMMAIELGADDYLTKPFTLNMLLTKVKAIIRRV--
----YKLMIVDDSVIIRNRIERSLGSLQLEIVATASNGDEAVRLFKEHQPDLITMDLTMPQMDGLECIKRIRDMSKETSILVISALSDRQTGLKALQYGARGFICKPFTDEQLVLALSKLIANK--
----YKLMIVDDSQIICNRIERAVRGMMIEVVATAANGKEAVELFKLHRPNLITMDLNMPEVDGLTAIRQIIAQDARVSILVVSAVSDRRTGLKALHSGARGFVQKPFTDEKLIIGLNKLIN----
----YKLMIVDDSNIIRNRIQRAYDSGQFMLVATATSGVQALEKFNIHRPDVVTMDLTMPQMDGLECIEKIIAIDPDVRILVVSALSDKSTGIEALSLGASGFLCKPFSEEELVESLYELVQ----
----YKLMIVDDEPQILEGMKRILDQYGFGRIETCESTGEAMSKVVDLLPDVAIFDVCIGKELGYEAIQRLNEFQIPTKYIIMSGYSEFKYAQEAIRCGVKDYLLKPVERTKLQQVIEKII-----
----YKLMIVDDEPQILEGMKRILDQYGFGRIETCESTGEAMSKVVDLLPDVAIFDVCIGKELGYEAIQRLNEFQIPTKYIIMSGYSEFKYAQEAIRCGVKDYLLKPVERAKLQQVIEKII-----
----YKLMIVDDEPQILEGMKRILDQYGFGRIETCESINEAMSKAVDLMPDIAIFDVCIGKELGYEAIRRLNEFQLPTKFIIMSGYSEFKYALEAIRCGVKDYLLKPVERTKLQQVIEKII-----
----YKLMIVDDEPLERKSLRILLQREFFN-IDISKNGEEAVLNAKINKPDIILMDIKMPEKTGLDAQKEIINFLPNTKTIIITAYGEFDYAQTAIKYGVIDYLLKPVRPSNLKASINKALKSI--
----YKLMIVDDEEEIRLGVIKKINEHGFIVVGDAENGQDALEMAEKLHPDVIMTDIKMPFMDGLELGRKVTDIMPSTKIIIFSGSDDLEYAHKAIKINVVEYVLKPINSIELIEVLKRLKEKL--
----YKLMIVDDEATIRRSLEFALED-NYN-IFSCDNKNDVLHLLIKENIDIILLDLRLGTEDGLEILKEIKKIKKETIVIIMTAYGTIESSVQAMKLGAFYYVTKPINIEELSLFLSKV------
----YKLMIAEDEPLERRALRIILEKNNIEVIDDAKNGIEAIKNARLNKPDIILMDIRMPEKTGLDAQKQIISFLPNVKTIILTAYGDFNYAQTAIKYNVIDYLLKPVRPSDLKNSINKALN----
----YKLMIADDEPLIRRGIKQLIDSLQIGEIYEASTGEEALKVFEEFKPEIVLMDINMPKIDGLSVAKKIKSINPDTKIAIITGYNYFDYAQTAIKIGVEDYILKPISKSDVSEIIVKLVSS---
----YKLMIADDEPLIRRGIKQLIDSLQIGEIYEASTGEEALKVFEEFKPEIVLMDINMPKIDGLSVAKKIKSINLDTKIAIITGYNYFDYAQTAIKIGVEDYILKPISKSDVSEIIVKLVSS---
----YKLMIADDEPLIRRGIKQLIDSLQIGEIHEASTGEEALKVFEEFKPEIVLMDINMPKIDGLSVAKKIKSINPDTKIAIITGYNYFDYAQTAIKIGVEDYILKPISKSDVSEIIVKLVSS---
----YKLMIADDEPLIRRGIKQLIDSLQIGEIHEASTGEEALKVFEEFKPEIVLMDINMPKIDGLSVAKKIKSINPDTKIAIITGYN---------------------------------------
----YKLLYVEDEPFLSRIVSDGLKASGYE-VHLITDGKKALSAFETIQPDICVLDIMLPSKDGYTIAEEIRLLDHQVPIIFLSAKSLTEDVVKGFKTGGNDYLKKPFSMEELLVRIEALLYR---
----YKLLVVEDEKSIAYGMANSIPEWGFEISGVCGNGLEALDQIKKDKPHVIISDIRMPEMDGIELMQYLNQHYPEIKIIILSGYNDFEYMQMSIKSQVSEYLLKPTDLDEFEVMFRKMKDR---
----YKLLVVEDEKSIAYGIANSIEKWGFVISGVCSNGIEALEQIKKDKPHVVLSDIRMPEMDGVELMQHLNQHYPEIKIIILSGYNDFEYLQMSIKNRVMEYLLKPTDLDEFEVTFRKIKER---
----YKLLVVDDEPLLVKGLRYSLEQDGYE-ILSASDGEEALDKFNKGSFDLIILDLMLPKIDGLEVCQTIRQT-SQTPIIMLTAKGEDMTKILGLEYGADDYMTKPFNILELKARIKAVLRRA--
----YKLLVVDDEKMIRELIKKYATFEGHE-VTEAEDGMEAIEKCKMNQFDLIIMDVMMPELDGFSACREIRK-FTDTPVLMLSARGEEYDRIHGFEIGVDDYVVKPFSPKELMMRVNAIIKR---
----YKLLLVEDNPLNQHVANAILKTKGCI-ADIANDGFEAIEKLAENSYDIVLMDIQMPKMDGLKATKVIRRELIDLPIIGLSANAHDDDVKKALACGMNGYITKPIDANTLFKTLWHHL-----
----YKLLLVDDEPEVTEGLMMEIDSCGFSEVKTAGNGKEATELIEKMEPDVLITDISMPYMNGLELADWVKKMYPITRVVILTGHDEFEYAKQAINLQVENYLLKPFSGSQLTETVLQVKQRM--
----YKLLLVDDEEEVRQGIVKKIEKYGFELVGEAENGREALEIAEKVMPDVVITDIKMPFMDGIKLSQELRKSIPTTKIVILTGFDEFEYAQKAINLRVIEYALKPISSDELIDILLRL------
----YKLLIVEDNTDTLLGLKTYFERKGFS-VDIVDNGKDAYAMIQDNSYSLVITDINMPFMDGLNFLSKIRSIDEELPVIVITAFSNLDNMIISFDLGAVDFVEKPFDPDELLKRVNNILNNL--
----YKLLIVEDEINIADTLKEHLEKYGYH-CLIVEDFQKVLEIFQDFQPHLVIMDVTLPAFDGYYWSRKIRQI-SNCPIVILSARMSETDQVYGIENGADDFITKPFLLGVVLAKINGQIRR---
----YKLLIVEDEHIIRKWLRYAIDALNIVVIGEAKDGQQGAKLIAEAKPDIVLTDINMPIMTAFEMFEATKEQ--SYAKIILSGYADFANAKSAIHYGVLEFLTKPLERQALHDCLLTIIQRL--
----YKLLIVEDEHIIRKWLRYAIDALNILVIGEAKDGQQGARLIAEAKPDIVLTDINMPIMTAFEMFEATKEQ--SYAKIILSGYADFANAKSAIHYGVLEFLTKPLERQALHDCLLTIIQRL--
----YKLLIVEDEHIIRKWLRYAIDALNILVIGEAKDGQQGAKLIAEAKPDIVLTDINMPIMTAFEMFEATKEQ--SYAKIILSGYADFANAKSAIHYGVLEFLTKPLERQALHDCLLTIIQKL--
----YKLLIVEDEHFIRRYLTNALDELNITSIVSAENGLEGVAKITEFQPDIVLTDITMPVMDAFEMFEKTSQ--YTYQKIILSGYNDFLNAKAAIHYGVREFLVKPIDLVELRSCFVQVLNEI--
----YKLLIVEDDMMIAKILENHLEKWGYE-VKCITDFEKVYQEFLAFEPHLVLLDISLPFFNGFHWCGEIRKV-SKVPIVFISSASDNMNIVMAINMGADDFVDKPFDLNVITAKIQALLRRT--
----YKLLIVDDNLINRKLLIQLLNPFGFE-LKEATNGKEAIEIWQDWEPHLIWMDMRMPVMDGYAATTQIKTKGQATAIIAITASVLEEDRNIILSAGCDDFVRKPFQESIIFEMLEKHL-----
----YKLLIVDDETTVRMGLQSYFNSFGIEIMGEADDGDVAFEMIGREAPDLVLTDVRMPNMDGITLARLINEHYPHVKIIFVSGHDDADYLKSAMKLSAVDYIFKPVNLEELSSVLRHVVSD---
----YKLLIVDDEQIEREGMAHFIQKYDIQLCGTAWNGADALGKIQKDVPDIVLTDIKMPVMNGIELIQKLSETYRNIVVVVLSGYGEYEFTSQAMEYGIRHYILKPCDEDKIVAVMNDAKKE---
----YKLLIVDDEQIEREGLKAILQHGDII-IEQAKNGNIAVQLAEEFRPDLILMDVKMPGINGLEAVELISANQPSIKFIMVTAYDTFDYARKAIKLGVKDYLLKPSKASEIVTTVQRVLH----
----YKLLIVDDEPQILEGMKRTLNEYGFHLIETCETGAEAIAKSVEIMPDIAIFDVRIGPDLGYEIIQKLNELRLPTKYIIMSGYSEFEYAQAAIRCGVKDYLLKPVDRSKLQKVIEKII-----
----YKLLIVDDEPQILEGMKRTLDKYGFGRIETSETYEGAISKAVEILPDLAIFDVCIGKQRGYDAIHKLNELRLPSKYIIMSGYGEFQYALEAIRCGAKDYLLKPVDRSKLQQLVEKII-----
----YKLLIVDDEPLIRRGIKKLLHEMGISEIFEAENGEQAIEIVETEKPHIVIMDINMPNMDGLTASSIMKEKHPEIFIVILTGYDYFEYAQTAIRAKVDDYILKPISKSDIESVLKKIV-----
----YKLLIVDDEPIIRRGIKTILSEIGIDEIFEAGNADKCLETVDKEHIDIIMLDINMPNTDGLTLAKILKEKNKKIAIIMITGYDYFEYMQTAIRIGVDDYLLKPVNKTDIELVLRRIIDKI--
----YKLLIVDDEPIIRRGIKTILPEIGIDEIFEAGNADKCLEIVDKEHIDIIMLDINMPNTDGLSLAKILKEKNKKIAIIMITGYDYFEYMQTAIRIGVDDYLLKPVNKTDIELVLRRIIDKI--
----YKLLIVDDEKQVREGLKRLLQDYGITIIGEAINGREALGIIEDQRPDIVLLDIQMPVMNGLELAKRIHGQYPECKFIVLSGYNDFARVREAMKYGAVDYLLKPSGKEEIIRIIEEIIDS---
----YKLLIVDDEDVEREGMADFIQKYGISLAGTAWNGVEGYEEIQNQMPDIVITDIKMPVMNGIELIRKTREDFPDIVFIVLSGYGEYEYTSRAMELGVRHYILKPCDEAKIVEVIGKVTEEL--
----YKLLIVDDEAMIRKGIQVGITELGISEVYAAASAAEALRIIHEVHPQIMITDISMAQVTGLDLIHHIRTQDEEMRILVLTGYDRFDYAQQCLRMRVQNFLLKPVDEEELEGTVSKE------
----YKLLIVDDEADHRKGLMNLLAAMRPEMLLEADDGVTALEVIELVDCDVIITDIRMTNMNGLELLKAAKAQNPDVEVIILSGYGQFDYAREALKYQAADYIMKPVDSDEIRTVLNKVTERI--
----YKLLIIEDEHLILRWLAYAIDDIGLKVVGAAENGQEGADMIRNYLPDIVISDINMPIMDAFEMFELTKDL--FFKKIILSGYNDFFNAKKAIHYGVREFLAKPLQTEELRLSLLQLTN----
----YKLLIIEDDLALAGVLERRMSRHGFS-CIQAHDASKALLDARQFKPTHILLDMKLAQDNGLNLISPLRRSLPDVVMVLLTGYASIATAVEAIRLGADNYLAKPVDTATLLSALTD-------
----YKLLIIEDDKDMAKALQNLLVKWNFE-TVICGDFDNILSIYEKEEPHIILLDINIPSFDGFYWCKKIREV-SSAPIIFCSSRNSNMDIVMAINNGGDDYIQKPFDSHVLVAKLQAIIRRT--
----YKLLIAEDESLERKALRIILQKKNVEIINDAKTGIEAIDLAYKYRPEIIIMDIKMPEKNGIEALESITQFLPYVKTIILTAYNDFDFAKRAIQLGVIDYILKPARPSELYQSMDKVM-----
----YKLLIADDESIIRKGIKNLIDSLEIDQVFEAENGKEAVDLALKNKIDIVIMDINMPIVDGLSASKKIKEKNPDSYLLILTGYNYFDYAQAAIRAKVDDYILKPVSKKDVEYMLKTAVNKL--
----YKLLIADDESIIRKGIKKLVNKLNITEVLEAEEGQEAVDLANTHQPDIVLMDINMPEMDGLTAAKIIKENNPNVYLIILTGYDYFEYAQTAIRAKVDEYLLKPISKKDIEYILKNAIDKI--
----YKLLIADDEPRLRNGISNYFPETGFEVLYEASNGKQALEFIEKNHVDVVLSDIRMPIMSGIDLAREIYNRGMIIKVIFLTGYKDFEYAKEAINYGVKNYVLKPTKYNELAEVFSKIKK----
----YKLLIADDEPLERKALRIILQRDFYN-IDICKNGHEVVLNAKIYKPDIILMDIKMPEKNGLEAQKEIIQFLPNVKTIILTAYEKFDYAQEAIKYGVVNYMIKPVRTNDLKIALNKVIQSI--
----YKLLIADDEAFIRTGLHSLIEVYGIEIAGEAEDGMKAYLAIKSLKPDLVLVDISMPNMTGLELMELCSHLESSPTFIILSGYNDFQYVQKAMQLGAINYLLKPVNQDELTQTVI--------
----YKLILVDDEEDVREGVSQEIDSHGYEVVAKAENGREALELVERLRPDVVVTDIKMPFMNGLQLAESIGRDYPAIRIIILTGFDEFEYAQKAVKLQIDEYVLKPFSASELMEALDKVKRRM--
----YKLILADDEEDVREGLLGLIDGLGYVVQETAENGKEAVELVEKHAPDVVVTDIQMPFMNGLQLSEWIRERYPATKIIILTGYEEFEYAQKAIRLGIDEYVLKPFSAGELAEILRKV------
----YKLIIADDEPLERKALALIAAQSGLPTCIEAKNGREAVELALDQAADAALLDIKMPAVDGIQAAEKIRERLPDCLIVFLTAWSVFDYAQTAVRLGARDYIVKPAETDAVIGVLSRLVREL--
----YKLFIVEDEHLEIEAIELILSQYGITVIGKASSGRVALEEIRRLDPDIVLLDINIPEINGIDVLRAIKKEDQEKKVILITAFNEFDFAHQAIKARVDDFLLKPIRPQQLMESINMVIST---
----YKLCIVEDDSEVAFQLSQLLSSQGYDQVASFVNPACVVEDIVAAHPQLILLDLCLPGIDGEVVCRMLREK-TPAPIMVVTSRNTELDELTLLTYGADDFISKPYNPRLLCARVYRLLQRA--
----YKLALIDDDALEVEVIKLMISSLEIELVSISKSGEEAIENYKKFDPDIILLADDIPGINFVDVLRDIKSKDKDKIVIILKGCNKEFLYQDIKKSSVDYCLLKPIDKDELLNVLKD-------
----YKLALIDDDALEVEVIKLMIGSLEIELVEVSKSGEEAIENYEKFEPDIILLADDIPGINFLDVLKNIKSKDKEKIVIILKGCNKEFLHQDIRKSNMDYCLLKPIDKDELLNVLKD-------
----YKLAILDDDEHWCRIVQRFLKQ-QYA-IATYKSVSSFLWELDENQYDIFLVDFVLPNTDGMEIVTALKRRLSRSPVILVTAYMSKNELEKQMCPEADGFFAKDAGLELLAHQIKQLL-----
--------------------------------------------YKKERPDVVTMDITMPDMDGIEAVKAIKAFDPSAKIIMCSAMGQQTMVMDAIKAGAKDFIVKPFQPDRVLEAIKKVI-----
----YKIYIIEDDANIASLIVEHLAKYQFE-CFTVQQFPHIIEEFNTIQPHLVIMDINLPTYDGYFWSRKIRQL-STCPIIIVSARVNDIDQVYGIENGADDFITKPFSLDVLMAKVNGLLRRT--
----YKIVIVDDDMLIRKGIRNVIRDLECEICAEASSGDEALKVIEEVKPDIVITDIKMPNMDGIELIDRIKRIIPQCKIVILTAYREFEYAQRAIKIGAFDFLLKPTKVEDIINVIRKAINEI--
----YKIVIVDDDMLIRKGIRNVIRDLECEICAEASSGDEALKVIEEVKPDIVITDIKMPNMDGIELIDRIKKIIPQCKIVILTAYREFEYAQRAIKYGAFDFLLKPTKVEDIINVVQKAINEI--
----YKIVIVDDDMLIRKGIRNVIRDLECEICAEASSGDEALKVIEEVKPDIIITDIKMPNMDGIELIDKIKNIIPRCKIVILTAYREFEYAQKAIKSGAFDFLLKPTKVEDIINVVQKAINEI--
----YKIVIVDDDMLIRKGIRNVIRDLECEICAEASSGDEALKVIEEIKPDIVITDIKMPNMDGIELIDRIRKIIPQCKIVILTAYREFEYAQRAIKYGAFDFLLKPTKVEDIINVVQKAINEI--
----YKIVIVDDDMLIRKGIRNVIRDLDCEISGEASSGDEALKVIENVKPDIVITDIKMPNMDGIELIERIKKIIPHCKIVILTAYREFEYAQRAIKCGAFDFLLKPTKVEDIINVVQKAINEI--
----YKIVIVDDDMLIRKGIRNVIRDLDCEISGEASSGDDALKVIEKVKPDIVITDIKMPNMDGIELIERIKKIIPHCKIVILTAYREFEYAQRAIKCGAFDFLLKPTKVEDIINVVQKAIDEI--
----YKIVIIDDNELTRKSIAKTIKRQDCAIVGDASNGREGLSCIQSVCPDIIISDIKMPDLDGLSMVRMVQSSLPASQIIFITGYQDFENAHAAIRLHACAFLLKPIHDSQLLEAIA--------
----YKIVIADDDEIQLQGMCCAFPELDIEVAAGVDDGDKALEAVVEMRADILLTDIKMSNMDGLHLTEQIRRLSPDTRVVIMSAYDDFQFAQKALRLGVDDYLLKPVDLHQMRETMHQIVFQ---
----YKIMVVEDDPKLAGLLQSHIERYGNE-AIIVEDFDQVLEQFQELKPHVVLLDVNLPSFDGYYWCRQIRSL-STCPIIFISARSGTPDQLRALENGADDYITKPFAYDIVIAKIHSQLRRV--
--YKIMVLLVDDQPMVGEAIRRALLDPNID-FHYCARADEALRVAEKTKPTVILQDLVMPGVDGLTLVRQYRQITCDIPIIVLSTREDAEVKRDAFATGVNDYMVKLPDTIELIARIRYHSR----
--YKIMVLLVDDQPMVGEAIRRALANEPHIDFHFCTRAEEALTVAERTRPTVILQDLVMPGVDGMTLVRQYRASLVNVPIIVLSSRDDAVVKRDAFAGGANDYMVKLPDVIELVARIRYHSR----
----YKIMVIDDDPDIVDYLVSIFEDNDYE-TCKAYDGHDALEIARSERPDLITLDLEMPKEWGPRFYRHMSKDLQNTPVLVISGLSG---IHLAIK-KAVATINKPFDPDKVLDIVRTTLS----
----YKIMTVEDDLRLCEEIQEALLKWGFN-PVKVKNFEDILNEFVQNKPELVIMDINLPCFDGFYWCQKIREI-SKVPIIFLSSRNTNMDIIMAVQMGGDDFVTKPFSIDILVTKLHAMLRRT--
----YKIMTVEDDLKLCKEIQEALLKWGFN-PVKVKNFEDILNEFVQNKPELVIMDINLPCFDGFYWCQKIREI-SKVPIIFLSSRNTNMDIIMAVQMGGDDFVTKPFSIDILVTKLHAMLRRT--
----YKIMLVDDEEEVRTSIIRKMDALGFHVVGDAENGEDALEKIHILDPDVIITDIHMPYMDGLQLAETVKEKYPGKEVVIFSGYNDFEYAKQAMKCGVTEYILKPVNSEELGEILQRIREKR--
----YKIMLVDDEEEVRKSIINKIDDAGFEVIGDAENGKDALEKIEQNEPDVVLTDIKMPYMDGLTMAETIRQLYPSVKIVIFSGFDEFEYAKKAIKLNVIEYILKPVNVEELTAILKKIKK----
----YKIMLADDEGIVIESLKYIIKHNECT-VESAKTGRNAIELSEIFRPEIVIMDIKMPGINGIEAMREIKKYFPGMIFIVMSAYDKFDYAKEAINLGVLEYLHKPVSKERIVEVLRRAMQ----
----YKIMIVEDDVTIRDELKNLLNRYGYE-VSIIDDFSNAVNHIVESNCDLILLDVNLPVFDGYHICREVRKN-LDIPIIIVTSRDNEIDELMSMNLGADDFITKPYNTQILLARISSILKRT--
----YKIMIVEDDSVIANQMSKFLYTWDYH-VEIATDLRNVMNDFSNIRPDLVFMDITLPYKNGYYWCEEIRKV-SKVPIIFISSASDNMNIVMAMNAGADDYIAKPFDLQVLVAKLQALLRRT--
----YKIMIVEDDQKISKLLQSHINKYGYE-GNITEDFENVLDNFVKIQPDLVLLDVNLPSFDGFYWCRQIRTL-STCPIIFISARNGEMEQVMALEHGADDYITKPFHYEVVMAKIRSHLRRI--
----YKIMIVEDDQKISKLLQSHINKYGYE-GNITEDFENILANFEKIQPDLVLLDVNLPSFDGFYWCRQIRTV-STCPIIFISARSGEMEQVMALEHGADDYITKPFHYEVVMAKIRSHLRRI--
----YKIMIVEDDQKISKLLQSHINKYEYE-GNITEDFENILANFEKIQPDLVLLDVNLPSFDGFYWCRQIRTV-STCPIIFISARSGEMEQVMALEHGADDYITKPFHYEVVMAKIRSHLRRI--
----YKIMIVEDDPKLAGLLQSHIERYGNE-GNIVEDFDHVLEQFHKMKPHLVLLDVNLPSFDGYYWCRQIRSV-STCPIIFISARNGTPDQLRALENGADDYITKPFAYDIVIAKIHSQLRRV--
----YKIMIVEDDPKLAGLLQSHIERYGNE-GNIVEDFDHVLEQFHEMKPHLVLLDVNLPSFDGYYWCRQIRSV-STCPIMFISARNGTPDQLRALENGADDYITKPFAYDIVIAKIHSQLRRV--
----YKIMIVEDDITIRDELKSLLNRYGYK-VSIVEDFFNAVNSIKESNCDLILLDVNLPVFDGYHICREIRKN-LDIPIIIVTSRDSEIDELMSMNLGADDFITKPYNTEILLARISSILKRT--
----YKIMIVEDDEIISNSIAGYLEKWQYS-TCEVQNFQNVVHEFVEYSPDLVLMDINLPYFDGYYFCEEIRKI-SKVPIIFISSANDDMNIVMAMNIGADDFIEKPFKLVVLKAKIEALLRRV--
----YKIMIIEDNDTIRNELSSFLKKNGYE-TTLITDFKNVMETFKQEVADCVLLDLSLPEVEGHYLAKEIRKI-SAVPIIVVTSRNSTMDELMSMNLGADDFITKPYNLQILLARLQSVLRRA--
----YKIMIIEDEQIERETLYKIIQEGECQELYAAKNGKEALTLFEEHHPDIILADINIPGINGLEVIRRIRQTAGEVEFLILSSYNYFEYAQEAIRLGVEDFILKPYTIDHLKDALRKTMEQL--
----YKIMIIEDEQIERETLYKIIQDGECRELYAAKNGKEALTMFEEYHPDIILADINIPGINGLEVIRRIRKTESEVGFLILSSYNYFEYAQEAIRLGVEDFILKPYTIDHLKEALHKTMEHL--
----YKIMIIEDDVIIARVMQEHLSKWGYE-AVYITDFKNITEQVVRLEPHIILLDIMLPFFNGFYWCSEIRKV-SKVPIIFISSADDNMNIIMAMNMGGDDFIAKPFDLNVLTAKVGALIRRA--
----YKIMIIEDDRALSDNIIEMLIKWDFN-VCGVRDYSNILSEFIENKPHLVVMDINLPYFDGFYWCNKIREM-SQCPIIFLSSRDSNMDIIMAVNMGADDYITKPFSMDVLIAKISALIRRT--
----YKIMIIEDDLVMAEAIAKEMNAWGNE-AVYVKNFQNVLSFFAAQAPHLVLMDITLPFYNGYHWCSEIRKV-SNVPVIFISSAADNMNIIMAMNMGGDDFIAKPFDLNVLTAKVQAVLRRT--
----YKIMIIEDDKNIAKLLGEHMGKYGYE-ALVVKDFEKILETFEIEKPNLILLDINLPKFDGYYWCRRIREK-SLCPIIFISARDSEMNQVMAIESGADDYITKPFYYEVVLAKIKSQLRRV--
----YKIMIIEDDKNIAKLLGEHIEKYGYE-ALVAKDFEKILEIFEMEKPNLILLDVNLPKFDGYYWCRRIREK-SLCPIIFISARDSEMNQVMAIESGADDYITKPFYYEVVLAKIKSQLRRV--
----YKIMIIEDDITIAESLSAYIEKYNYE-VFIVRQLEKIMDEFNEYKPDLILLDVNLPIYDGFFWCREIRNI-SSLPIIFISARTGDLEQIYAMDNGADDYIVKPFVLDVVIAKINANIRRA--
----YKIMIIEDDISIAETIKNHLSKWNFD-ALYVTDFKNIIECFIQFEPHLVLIDIILPFYNGFYWCNEIRKI-SKVPIMFISSASDNMNIIMAINMGGDDFIEKPFDLNVLTAKVHALIRRT--
----YKIMIIEDDISIAETIKNHLSKWDFD-VSYVTDFKSIIECFIQFEPHLVLIDIILPFYNGFYWCNEIRKI-SKVPIMFISSASDNMNIIMAINMGGDDFIEKPFDLNVLTAKVHALIRRT--
----YKIMIIEDDISIAETIKNHLSKWDFD-VRYVTDFKNIIECFIQFEPHLVLIDIILPFYNGFYWCNEIRKI-SKVPIMFISSASDNMNIIMAINMGGDDFIEKPFDLNVLTAKVHALIRRT--
----YKILVVEDDTTINQVICEFLKESNYS-VTPVYDGAEALRQFEEETFDLVILDMMLPSVSGLDVLKEIRKT-SQIPVMILTALDDEYTQLVSFNHLISDYVTKPFSPLILVKRIENILRRTA-
----YKILVVEDDQKIQKALAHLLKAENYD-FVQAYDGEAAVEHFYRENFDLVILDLNLPKQDGFSVLKEIKNR-EDVPVIILTARGEEMDKITGFTLGVDDYLTKPFSPAELMLRIKAVLRRY--
----YKILVVEDDIKLNDLITEYLQRYKYE-VVNIQDFKNVDTELEKSNADLVLLDINLPYYDGFQLCKTFRRV-SKIPVIIISSRSSDEEQIRGIELGADDYIVKPFNFDFLLAKIQAGIRRV--
----YKILVVEDDEKIAGILEEHLERYGYQ-SFRASDLRHIKDEFVKVNPHLVLLDINLPYFDGFYWCRQIRSV-SNAPIIFVSARTGEMDQVMAIENGGDDYITKPFHLDIVMAKVKSALRR---
----YKILVVDDSIFFRRRVKEILEDPSLQVIGEARNGQEAIEMVATLNPDVVTMDVEMPIMDGITAVKKIMAR-KPVPIIMFSSLTLQKATLDALDSGAMDFLPKKFED----------------
----YKILVVDDSIFFRRRVKEILEDPNLEVIGEARNGQEAIDMVASLNPDVVTMDVEMPVMDGITAVKKIMAR-KPVPIIMFSSLTLEKATLDALDAGAMDFLPKKFED----------------
----YKILVVDDSALMRRVICDIINDSDFRVVDVSADGEDAYNKIKNNPYDLVVLDMVLPKLQGVDLLAKLYNEKIPFNVVLVSSKEDTESTIRALEYGALDFVVKPIRS----------------
----YKILVVDDKSVNRQLLIKLLAPFGFE-IEEASNGQEAIALWESWEPHLIFMDMRMPVMDGYEATKYIKGKGNATAVVALTASVLEEEKAIVLSAGCDDFLRKPFRENTIFDSLTKHL-----
----YKILVVDDEQGIVDSLSVVLKRSGYQ-ITGLTDPLEAIEKVRQENFDLLILDFLMFPIHGDKVVEKIRQFNTDIYILMLTGHKDLAPPLEIKALDIQGYCEKGDRLDQLLLLVESGIK----
----YKILVVDDEPQIHTFMRISLEAEGFE-YLSATSIATALKQYQSHQPHLIVLDLGLPDGDGIELLHGLRQQ-DKTPVLVLTARDQEEEKIRLLEAGANDYLSKPFGIRELIVRIKVLVRD---
----YKILVVDDDYEILKLMRTILEMKNYK-VTTYQEVTFPINFRDFQGFDLILLDVMMPNVEGTQICQLIRDK-VASPIIFVSAKDTEDDIIKGLNLGGDDYIPKPFSVNQLIAKVSAHLKRE--
----YKILVVDDDYEILKLMRTILEMKNYK-VTTYQEVTFPINFRDFQGFDLILLDVMMPNVEGTQICQLIRDK-VASPIIFVSAKDTEDDIIKGLNLGGDDYILKPFSVNQLVAKVSAHLKRE--
----YKILVVDDDLAILRLIKKVLEYEKYE-VVIRNNIEE-VDLCDFTGFDLILLDIMMPV-NGLEICQMIREQ-ITVPICFITAKDMDEDLVAGINAGADDYIMKPFSMQELLARVKMHLRRE--
----YKILVVDDDLAILRLIKKVLEYEKYE-V-VIRNKIEEIDLCDFTGFDLILLDIMMPV-SGLEICQMIREQ-ITVPICFITAKDMDEDLVAGINAGADDYIMKPFSMQELLARVKMHLRRE--
----YKILVVDDDLAILRLIKKVLEYEKYE-V-VIRNKIEEIDLCDFIGFDLILLDIMMPV-SGLEICQMIREQ-ITVPICFITAKDMDEDLVAGINAGADDYIMKPFSMQELLARVKMHLRRE--
----YKILVVDDDIDMITMVQDYLYLKGYE-IMSAFDGEMALNKIK-FAPDIILLDVNMPQMDGFEVCMKIREL-VSCPIIFLTAREEEEDRIKGLEIGGDDYILKPFSLKELEARIKAHLNRE--
----YKILVVDDDFEIVKLMRTILEMKNYN-VTTYQEVRLPIKISDFDGFDLILLDVMMPNVDGLQICKQIRKS-VSSPIIFVSAKDSEDDIVSGLNLGGDDYITKPFSVNQLVAKVAAHLKRE--
----YKILVVDDDFEILKLMRTILEMKNYQ-VTTYQEVTVPININNFKGFDLILLDVMMPNIDGMQICKQIRNK-VSSPIIFVSAKDTEEDIVSGLNLGGDDYITKPFSINQLIAKVAANLKRE--
----YKILVVDDDFEILKLMRTILEMKNYQ-VTTYQEVTVPININNFKGFDLILLDVMMPNIDGMQICKQIRNK-VSSPIIFVSAKDTEDDIVSGLNLGGDDYITKPFSINQLIAKVAANLKRE--
----YKILVVDDDFEILKLMRTILEMKNYQ-VTTYQEVTVPININNFKGFDLILLDVMMPNIDGMQICKQIRNK-VRSPIIFVSAKDTEDDIVSGLNLGGDDYITKPFSINQLIAKVAANLKRE--
----YKILVVDDDEQMRVALKATLDHLGYN-PTLAKDAKEALKLLKKNEFDFILSDLKMPKMDGVEFLKEVKNIKPHIPFVMITAFGDIKTAVEAMKLGAFDFILKPFSQDALKKIIEMAISHT--
----YKILVVDDDELMRISMTKIISSVGFQVDYIAKNGREAVEICKNNQVDIIFMDIMMPVMNGIDATREILSINPKANIYIVSSYQSFEMAKSAINSKIKRYFVKPVNPEIIVEILNNHRE----
----YKILVVDDAAFMRMMIKDILVKNGFEVVAEAQDGAQAVEKYKEHSPDLVTMDITMPEKDGITALKEIKEIDPQAKIIMCSAMGQQSMVIDAIQAGAKDFIVKPFQADRVMEAINKTL-----
----YKILVLEDDELFASTLEDFLIEEKFV-IDIAKDGEECLSLNYENNYDLYIFDIKVPKISGLELLASLRNSEDNTPTIFLTSYKDKDTLQEAFVKGCDDYLKKPVDLDELLLRIKALLKRN--
----YKILVIDDDTTVQELLRRVLGKQGYT-VTVASNGEEGFKQAQLLQPALIICDWIMPRLTGIEVCRKVKADLSTTFFILLTSLGSVQDLVKGLDAGADDFISKPININEMKARVRAGLR----
----YKILVIDDDFEILKLMRTILEMKNYN-VTTYQEVKLPIEMSDFKGFDLILLDVMMPDIDGLQICKQIRES-VSSPIIFVSAKDSEDDIVSGLNLGGDDYITKPFSVNQLVAKVAAHLKRE--
----YKILVCDDDREIVEAIEIYLSQEGYQ-ILKAYDGIEALEILEKEEVNLLIIDVMMPRLDGIRATLKIREK-NSLPIIILSAKSEDTDKILGLNIGADDYVTKPFNPLELVARVKSQLRRF--
----YKILVADDHPLFREAIINTISSAGST-TYETEDIESTLELVKSNEIDLILLDLNMPGMTGLNGLLDVRNECPTTPVVIVSAETEKQKILQTLSYGAVGFIAKSSSKQVIGEAIQSVF-----
----YKILVADDHPLFRDAIVNIIGKYGST-TYETEDVESTLAFVKDNEIDLILLDLNMPGMSNLSGLLDLRNQCPTTPVVIVSAEQEKQKILQTLSYGAVGFIAKSSSKDVIGDALDSIFQ----
----YKILVADDEKDVVSLLKDYLELKGYC-VFTANNGAEAIEQAS-KSPDLMLLDVNMPEADGFEVCRKVRDH-VSCPILFLTARIEDEDKIQGFASGGDDYILKPFSLDELGARIAAHIRRD--
----YKILMVDDDIEVLEINKKFFEEKNCK-VEICSKSTQAMDLVRNFKPDCILLDVMMPELDGYALCKQIRGV-TNVPVLFLSGKVSEDDKIEGFEVGGDDYIEKPYSLREVYVRIMAHIKRN--
----YKILMIEDDMTIAKAIKDHLCKWGYE-TEYITDFQNVTEQVIKFEPHLVLLDVYLPYYNGFHWCSEIRRV-SKVPVVFLSSAADNMNIVMAMNMGGDDFIAKPVDLNVLTAKVQAILRRT--
----YKILMIDDERDILEMLALQFQSEGYL-VYLANDANEALKQLS-VLPDLILLDINMPEMNGLELCTMIREH-VNCPIIFLTARISSRDMINGLMLGGDDYITKPFSMDELFARVQAHLRRE--
----YKILLVENQRVDQMVIGAMLKKMGCY-VQLAQDGHEALEILGKERFDLILMDYDAEEKDSLVAAQKIREQLHHLPIVAVTASQL-ETDDAVLGAGFDDYVAKPIRFDDLERRLQRWLG----
----YKILLVEDDPIIAQSIQNILATWHYE-VILVQEFDKVLDLYLQTSPQLVILDITLPLFNGYYWCQEIRKV-SNVPILFLSSHDQATEIVMSINMGADDYITKPFDSMVLVAKIQGLMRRA--
----YKILLVEDDINIINHLSSFLEKEGFL-ITHVDGQKKAINLINNQHFDLAILDISLKEGNGYSLYNEIKS-YKDIPIVFLTANQDEFSVVTGLNLGADDYISKPFRPRELLSRIQNILRRY--
----YKILLVDEDQVFVRQTRQLLITQSYD-IYTASSEEEGIIICQQQQPDLIICGAHLRGTGGHHFIMALRNDFDHIPLIFISVKDNKQEMRMAMNLGADDYLARPFRKRDLLLSIRSRLG----
----YKILLVDDSEANRALVEMYLEDHPYS-VACTSNGYGALKCFESDLYDCILMDVEMPGMNGFEVVEKMRAQAGETPVIFLTAHDRCQYIDKIGKVSSSILLTKPIRRIDLLKNVHEMI-----
----YKILLVDDELEITDINKRYLQQAGYQ-ITVASDGAQALDVFRKDHYHLIISDIMMPNMDGYDFIGEVLLEKPEQPFLFITAKLSEPDKIYSLSLGADDFISKPFSPRELVLRVKNILNRI--
----YKILLVDDEILVRDAIRENIDSLDCELVGDCENGRQAVEFVQSHKVDVVLTDICMPYMDGMELSEFLHDNYPDILIVIFSGFGEFEYAKKAIRYNVSEYMLKPVTAMELTKVLRNMKEK---
----YKILLVDDEGIVIESLKMIIQKHVCA-IESAKTGRIAIEIAEHFRPDIALMDIQIPGINGMDAIEEIKKFSPYTYFVVITAFDQFHYAKRAIDLGVIEFLTKPFNSNKIVDILGKAMKRV--
----YKILLVDDDTELVKMLSKYFERKKYR-VITAQNGKEAIEKLQ-TAPDIILLDINMPQMDGLEVCRKIRDK-ISCPILFLTARVEEEDRVNGLLSGGDDYILKPFSLKELDARITAHLKRE--
----YKILLTDDERIVIDSLTFILEKNQLC-IYTAQSGTDALALCQTQKIDIVFMDINMPGLNGLEAVAEIKRSNPGTIVVILSAFDRFQYAQEALALGAYRYLTKPVNRNIITQTVRNAMSRI--
----YKILLLEDEYEIGSTLEMILKSENYH-VDWFTTGVEAVNAALSNNYHLMILDVMLKQSNGLEVARLVNK-NKTVPYLLLTSRNEPLDIMQGLDMGAEDYITKPYDLTVLLARIRTVLRRTS-
----YKILLIEDDKKISMQIREFLEKMDYK-VAIANSFEDAIAKINE-SFDLALLDINLPDKEGTGLLRILKD--NKIRVIITTVKNDENFIVKSLDNGADDYLTKPFNLSVLRARIDATLRT---
----YKILLIEDDETIVKELSEVLRRQGYA-CCVWNLMEDMQSLLQREEPHCILLDINLPHTDGFVLCKQIRS-FSGVPIIFVTSRNTDMDELCSMTLGGDDFITKPYNISILLARIAAVLKRT--
----YKILLIDDEPKD---MKNSFLSVGWE-LVEAINEEEATKQLSLHQFDVIILDLALRGTSGFIFLKELNVAKFSIPIIVLTKDMNEGSMQRALNQGAAGFYQKGYNPRWIQEQIIEII-----
----YKILLIDDDKDLCNLLERELKNENFE-VIVCHDGQTGLDTFKKQNYQLIILDIMLPAMNGYDVLTEIRKL-NNVPVLMLTAKDSEIDKVSGLRLGADDYLTKPFLMAEFVARVQSLIRRF--
----YKILLAEDNLVNQKLAVKILEKQGHK-VHVVENGLEAFEAIRKNKYDVVLMDVQMPVMGGFEATEKIRQWEKRTPIIALTAHAMLGDREKSLAKGMDDYVSKPLKPKLLMQTIAKCIHNI--
----YKILLAEDNHVNQKVATKLLDMGGHK-VEVVDNGELAVEAATKNTYDLVLMDVSMPTMGGLEATSLIRKHLERVPIIALTAHAMLGDRERCIDAGMDDYVTKPLRKADLDASMSRCV-----
----YKILLAEDNHVNQKVATKLLDMGGHK-VEVVDNGARAVEAATKNTYDLVLMDVSMPTMGGLEATSLIRRHLERVPIIALTAHAMIGDRERCIDAGMDEYVTKPLRKADLDASMSRCV-----
----YKILLADDERIILDGMAGIIESLGASLIGKAQNGHEAYEKIVHKQPHIVITDVKMPGMDGLELIKKVSAVSPSVQFIVLSGFGEFEYAKEAMKYGVKHYLLKPCNEQQIISSLEEIIAE---
----YKILLADDERIILDGMAGIIESLGASLIGKAQNGHEAYEKIIHKQPNIVITDIKMPGMDGLELIKKVSAVSPSVQFIVLSGFGEFEYAKEAMKYGVKHYLLKPCNEQQIISSLEEIIAE---
----YKILLADDERIILDGMAGIIEALGASLIGKAQNGNEAYEKILHKQPHIVITDIKMPGMDGLELIKKVSAVSPSVQFIVLSGFGEFEYAKEAMKYGVKHYLLKPCNEQQIISSLEEIIAE---
----YKILIVEDNLINQLVTKKIIEKNNFV-CKVVDDGFGALTILEKERFDLILMDINMPLMNGFEATKRIRLLGVKTPIVALTAFDKDEITDEALSSGMNDIIVKPFEPVKLFKIINYLI-----
----YKILIVEDEELERTSMKIFLEENDVEIVGEAKSGFEAVEMIDSKDINLMLVDINIPGMDGMEVIKYARKKLPKAVIIITTAYDDFNIAHRAIKLKVDDFLLKPIRKEVLLESVKSFASRL--
----YKILIVEDEEIERKALVDLLKEHFFEIVYSATNGLEALEILKKIEIHILICDINLPGINGLETIASAKKINKDIVSLVLTSYNYFEYAKEAIKLGVEDFILKPVSNEKMFNAIYQVINKI--
----YKILIVEDDSSIAELLASHIYKYGIE-CLICNDFDNILDEFIKLDPNLVLMDVNLPKYDGFYWCRKLRQI-SKCPIIFISARAGDMDQILAMENGADDYVTKPFSFEVVVAKINANLRRV--
----YKILIVEDDRVIADKMKEHLEKWDYE-VACVQDFKRVQEEYTAFDPQLVIMDIILPFYNGFHWCTQIRQI-SSVPILFLSSASDNMNIVMAMNMGGDDFVEKPFDRNVLTAKIQALLRRA--
----YKILIVEDDRVIADKICEYLASFGYE-AQVAKNFANITAEFSSFLPHLVLMDISLPYYNGYYWCSEIRKI-SKAPVIFISSASDDMNIIMAVNYGADDFLAKPFELTVLTAKIQAVLRRT--
----YKILIVEDDQFISDMVSESLTKEGFE-VTAAFNGEEALDILNTQKFEVILLDLMLPKIDGMECLRMIRSK-SMVPVLIMSAKDEDVDKALGLGLGADDYISKPFSMLEVIARIKATIRRE--
----YKILIVEDDPNISSLLQSHIQKYGYE-AVVAENFDDIMESFNTVKPHLVLLDVNLPKFDGFYWCRQIRHE-STCPIIFISARAGEMEQIMAIESGADDYITKPFHYDVVMAKIKGQLRRI--
----YKILIVEDDPNISSLLQSHIQKYGYE-AVVAENFDDIMESFNAVKPHLVLLDVNLPKFDGFYWCRQIRHE-STCPIIFISARAGEMEQIMAIESGADDYITKPFHYDVVMAKIKGQLRRI--
----YKILIVEDDPNISSLLQSHIQKYGYE-AVVADNFDDIMDSFNRVKPHLVLLDVNLPKFDGFYWCRQIRHE-STCPIIFISARAGEMEQIMAIESGADDYITKPFHYDVVMAKIKGQLRRI--
----YKILIVEDDPNISSLLQSHIQKYGYE-AIVAENFDDIMESFNAVKPHLVLLDVNLPKFDGFYWCRQIRHE-STCPIIFISARAGEMEQIMAIESGADDYITKPFHYDVVMAKIKGQLRRI--
----YKILIVEDDPNISSLLQSHIQKYGYE-AIVADNFDDIMDSFNRVKPHLVLLDVNLPKFDGFYWCRQIRHE-STCPIIFISARAGEMEQIMAIESGADDYITKPFHYDVVMAKIKGQLRRI--
----YKILIVEDDPNISSLLQSHIQKYGYD-AVVTENFDDIMESFNTVKPHLVLLDVNLPKFDGFYWCRQIRHE-STCPIIFISARAGEMEQIMAIESGADDYITKPFHYDVVMAKIKGQLRRI--
----YKILIVEDDPNISSLLQSHIQKYGYD-AVVTENFDDIMESFNAVKPHLVLLDVNLPKFDGFYWCRQIRHE-STCPIIFISARAGEMEQIMAIESGADDYITKPFHYDVVMAKIKGQLRRI--
----YKILIVEDDPNISSLLQSHIQKYGYD-AVVAENFDDIMESFNAVKPHLVLLDVNLPKFDGFYWCRQIRHE-STCPIIFISARAGEMEQIMAIESGADDYITKPFHYDVVMAKIKGQLRRI--
----YKILIVEDDPNISSLLQPHIQKYGYE-AVVAENFDDIMESFNAVKPHLVLLDVNLPKFDGFYWCRQIRHE-STCPIIFISARAGEMEQIMAIESGADDYITKPFHYDVVMAKIKGQLRRI--
----YKILIVEDDNTIAERLASHLKKWNYK-TVCVRDFKNVMEEFKKTDPQLVILDIGLPFYNGFYWCQEIRKL-SNVPIIFLSSMNDNMNIVMAMNMGGDEFIEKPFDLNVVTAKVQAVLRRA--
----YKILIVEDDMVIAKSMKNSLCQWGHE-TECITDFKDVIAQFVQLEPHLVLLDISLPFFNGYHWCSEIRKI-SSVPIIFISSMSDNMNVIMAVNMGGDDFIAKPFDLNILVAKVQALLRRT--
----YKILIVEDDMMIAKTLSSHLEKWDYE-VRYVKDFKNVMNDFLEFDPQLVLMDIILPLFNGFHWCTEIRKI-AKTPIVFLSSASDNMNIVMAMNMGGDDFIEKPFDLNVVTAKVQAMLRRA--
----YKILIVEDDMAIAKSMKNYLSGWNYE-TEFITDFKDITAEFIKFEPHLVLLDISLPFFNGYHWCSEIRRI-SRVPIIFISSMSDNMNIIMAVNMGGDDFIPKPFDLNILVAKVQALLRRT--
----YKILIVEDDMAIAKSIKNCLSGWNYE-TEFITDFKDVIAEFIRFQPHLVLLDISLPFFNGYHWCSEIRKL-SKVPIIFISSMSDSMNIIMAVNMGGDDFISKPFDLNILVAKVQALIRRT--
----YKILIVEDDLVIARTMYKHLESWGYE-VQCVSDFQNVMQQFVAFSPQLVLLDLSLPFYNGFHWCDEIRK-NSQVPVIFISSAPDNMNIVMAMTRGADDFIAKPFDLDVLVAKVQAMLRRT--
----YKILIVEDDLTISSILKNHLCKWGYE-AEFVSDFNNVVSSFIEYDPQLVVLDITLPFYNGFHWCTEIRKI-SKVPIIFASSASDNMNLIMAINMGADDFIAKPFDLNVIVAKVQALIRRT--
----YKILIVEDDLTIASILKNHLCKWGYE-AEIVSDFNNVVSSFIEYDPQLVVLDITLPFYNGFHWCTEIRKI-SKVPIIFASSANDNMNLIMAINMGADDFIAKPFDLNVIVAKVQALIRRT--
----YKILIVEDDLEMQKLLQDYLQQSGME-VITTDSPNTAIEWIKQQKFHLAVLDIMLPEMDGLELCERIREI-SDIPIIMSSARGDISSKMLGFKNGADDYLAKSYEPLELVARINALLKRY--
----YKILIVEDDLDMQKLLVDYLKKSGME-AVATDSPKEALEMLKSQNFHLAVLDIMLPEMDGLELCKKMREI-SDLPIIMSSARGDIGSKILGFERGADDYLAKSYEPIELVARINALLKRY--
----YKILIVEDDKVISEEVAKHLMKWGYE-VHQTKDFTQVTEEFMAIEPHLVLMDIGLPFFNGYYWCTEIRKK-SKVPIIFLSSASDSMNIVMAMNMGADDFITKPFELEVLAAKLQAMLRRT--
----YKILIVEDDKALCNNIKEGISKWNFE-GIAVQNFEDILKEFAKHNPHLVIMDINLPYFDGFYWCKKIRDI-SNVPVIFLSSRDSNMDIVMAVNMGGDDYVTKPFSMDVLLAKMQALIRRA--
----YKILIVEDDKALCNNIKEGISKWNFE-GIAVQNFEDILKEFAKHNPHLVIMDINLPYFDGFYWCKKIRDI-SNVPVIFLSSRDSNMDIVMAVNMGGDDYVTKPFSMDVLLAKMQALIRKA--
----YKILIVEDDHNLGLMIKDILEFKGYD-IILSKKPEVTIDILTDEDIDMVLMDKLMSGIDGTDICTQIRKEVYNTPILMMSALPD--VEEECKAAGATDFIYKPFEIKLLQEKVKNILE----
----YKILIVEDDETIRNGIKTLLELQGYY-VDIAVNGVDGLKKFDE-TYSLVIMDIIMPLLSGIDACKKLREE-SSVPILFLTAKSSEIDIMQGFEVGGDDYLVKPFSNMELISRVKALLRRRN-
----YKILIVEDDETIRNGIKTLLELQGYY-VDIAVNGVDGLKKFDE-TYSLVIMDIIMPLLSGIDACKKIEGR----------------------------------------------------
----YKILIVEDDETIARLLREHLEKWGYQ-ARCAEDFKQVAKEFKEYAPHLVLMDIGLPFYNGFYWCTEIRKT-SNVPILFLSSMSDNMNIVMAIQMGGDDFVTKPFDLNVLTVKIQALLRRT--
----YKILIVEDDEKIVGILEEHLERYGYQ-SFRASDLRQIKDEFVKVNPHLVLLDINLPYFDGFYWCRQIRTV-SNAPIIFVSARTGEMDQVMAIENGGDDYITKPFHLDIVMAKVKSALRR---
----YKILIVEDDEKIAGILEEHLKRYDYQ-SFRANDLRHIKDEFVKVNPHLVLLDINLPYFDGFYWCRQIRSV-SNAPIIFVSARTGEMDQVMAIENGGDDYITKPFHLDIVMAKVKSALRR---
----YKILIVEDDEKIAGILEEHLERYGYQ-SFRASDLRQIKDEFVKVNPHLVLLDINLPYFDGFYWCRQIRTV-SNAPIIFVSARTGEMDQVMAIENGGDDYITKPFHLDVVMAKVKSALRR---
----YKILIVEDDEKIAGILEEHLERYGYQ-SFRASDLRQIKDEFVKVNPHLVLLDINLPYFDGFYWCRQIRTV-SNAPIIFVSARTGEMDQVMAIENGGDDYITKPFHLDIVMAKVKSALRR---
----YKILIVEDDEKIAGILEEHLERYGYQ-SFRASDLRQIKDEFVKINPHLVLLDINLPYFDGFYWCRQIRTV-SNAPIIFVSARTGEMDQVMAIENGGDDYITKPFHLDIVMAKVKSALRR---
----YKILIVEDDEKIAGILEEHLERYGYQ-SFRASDLRHIKEEFVKVNPHLVLLDINLPYFDGFYWCRQIRNV-SNAPIIFVSARTGEMDQVMAIENGGDDYITKPFHLDIVMAKVKSALRR---
----YKILIVEDDEKIAGILEEHLERYGYQ-SFRASDLRHIKDEFVNVNPHLVLLDINLPYFDGFYWCRQIRTV-SNAPIIFVSARTGEMDQVMAIENGGDDYITKPFHLDIVMAKVKSALRR---
----YKILIVEDDEKIAGILEEHLERYGYQ-SFRASDLRHIKDEFVKVNPHLVLLDSNLPYFDGFYWCRQIRTV-SNAPIIFVSARTGEMDQVMAIENGGDDYITKPFHLDVVMAKVKSALRR---
----YKILIVEDDEKIAGILEEHLERYGYQ-SFRASDLRHIKDEFVKVNPHLVLLDINLPYFDGFYWCRQIRTV-SNAPIIFVSARTGEMDQVMAIENGGDDYITKPFHLDVVMAKVKSALRR---
----YKILIVEDDEKIAGILEEHLERYGYQ-SFRASDLRHIKDEFVKVNPHLVLLDINLPYFDGFYWCRQIRTV-SNAPIIFVSARTGEMDQVMAIENGGDDYITKPFHLDIVMAKVKSALRR---
----YKILIVEDDEKIAGILEEHLERYGYQ-SFRASDLRHIKDEFVKVNPHLVLLDINLPYFDGFYWCRQIRTA-SNAPIIFVSARTGEMDQVMAIENGGDDYITKPFHLDIVMAKVKSALRR---
----YKILIVEDDEKIAGILEEHLERYGYQ-SFRASDLRHIKDEFVKINPHLVLLDINLPYFDGFYWCRQIRTV-SNAPIIFVSARTGEMDQVMAIENGGDDYITKPFHLDIVMAKVKSALRR---
----YKILIVEDDEKIAGILEEHLERYGYQ-SFRAIDLRHIKDEFVKVNPHLVLLDINLPYFDGFYWCRQIRTV-SNAPIIFVSARTGEMDQVMAIENGGDDYITKPFHLDIVMAKVKSALRR---
----YKILIVEDDEKIAGILEEHLEKYGYQ-SFRVADLRHIKDEFVKVNPHLVLLDINLPYFDGFYWCRQIRTV-SNAPIIFVSARTGEMDQVMAIENGGDDYIAKPFHLDIVMAKVKSVLRR---
----YKILIVEDDEKIAGILEEHLEKYGYQ-SFRVADLRHIKDEFVKVNPHLVLLDINLPYFDGFYWCRQIRTV-SNAPIIFVSARTGEMDQVMAIENGGDDYIAKPFHLDIVMAKVKSALRR---
----YKILIVEDDEKIAEILEEHLERYGYQ-SFRVSDLRHIKDEFVKVSPHLVLLDINLPYFDGFYWCRQIRTV-SNAPIIFVSARTGEMDQVMAIENGGDDYITKPFHLDIVMAKVKSALRR---
----YKILIVDGDVNFTSVLKIYLEQDLCE-VVTVDNFEKVMEYLNTLHPHLILLGEKLPVLDGFYWLQRIRSR-FTCPIIFISNCKNEKAQIRAIEGGADDCIIPPLNCKVIVAKIKIYLRRT--
----YKILIVDDESLERQAMRRLITEQELRLIGEATNGEEGIEITKEENPDIVLMDIKMPKVDGLEATKEIIDLYPGTKIIIITAYNEFDYAQQAIKYGAVDYLLKPVKPDKIIGILEELITE---
----YKILIVDDEPLLVKGLKYSLEQDGYE-ILTAFDGEEALEKAKIANADLILLDLMLPKIDGLQVCQQIRL-NSQTPIIMLTAKGEDMSKILGLEYGADDYLTKPFNILELKARIKAVLRRY--
----YKILIVDDEKIERNGIRFLLKKLNLEEIAEAVNGVDALEKLEKEDFDILLTDVKMPFMDGIELIDHVVKEKKKLRTVIFSGCNEFDYAKKAIRLGVVDYILKPVDPNEFKNTLNKVVNE---
----YKILIVDDECLIRQGIIAQLDFLGYEEIFEADTGKSALQITETLKPDIVITDISMPEMDGLSFVETAKSAKKNTKFILLSGYAEFSYAQKAISLGISEYLLKPVSSSKLKESIDKVIAE---
----YKILIVDDEAGIRNIIKKYAVFEGHE-VEEAADGMEAIQVCREKEFDIIVMDVMMPELDGFSACKEIKK-FSKAPVLMLSARGEEYDKIHGFELGIDDYVVKPFSPKELMMRINVIVKRS--
----YKILIVDDEAGIRDIIKKYAVFEGHE-VVEAADGMEAIQVCREMEFDIIVMDVMMPELDGFSACKEIRK-FCMTPVLMLSARGEEYDKIHGFELGIDDYVVKPFSPKELMMRVNAIVKRS--
----YKILIVDDDRELLKMLHRYFTLKNYT-IITAENGVEALEKIS-VNPDIILLDVNMPGIDGIEVCRRIRDI-VSCPIIFLTAKVEEQDRVIGLLSGGDDYVLKPFSLKELDARIFAHLKRE--
----YKILIVDDDQEILKLMKTVLEMRNYE-VVTHQNISLPLDITDFQGFDLILLDIMMSNIEGTEICKRIRRE-ISTPIIFVSAKDTEEDIINGLGIGGDDYITKPFSLKQLVAKVEANIKRE--
----YKILIVDDDQEILKLMKTALEMRNYE-VVTRQEVSLPLNIDDFQGFDLILLDIMMSNIEGTEICKRIRRE-VSIPIIFVSAKDTEEDIVNGLGIGGDDYITKPFSLKQLVAKVEANIKRE--
----YKILIVDDDQEILKLMKTALEMRNYE-VATHQNISLPLDITDFQGFDLILLDIMMSNIEGTEICKRIRRE-ISTPIIFVSAKDTEEDIINGLGIGGDDYITKPFSLKQLVAKVEANIKRE--
----YKILIVDDDQEILKLMKTALEMRNYE-VAMHQNISLPLDITDFQGFDLILLDIMMSNIEGTEICKRIRRE-ISTPIIFVSAKDTEEDIINGLGIGGDDYITKPFSLKQLVAKVEANIKRE--
----YKILIVDDDMLIRKGIRNVIRDFDCEICAEASTGEEALELIKKFTPDIVITDIRMPNMDGIELIERIKAILPQCKIIILTAYREFEYAQRAIKFGAFDFLLKPTKVEDIINVVQKAIAEI--
----YKILIIEDNPDIVANIYAFFEPKGFE-LDNAHNSLSGLALASSNRYDVILLDVMLPGMDGTKLCKTLREEHDKTPVLMLTARDTVLDKVAGFDSGADDYLVKPFSLVELEARIKALIRRH--
----YKILIIEDEQIERETLYKILHNFTLKGLYMAKNGKEALDVFEREKPEIVLADINIPGINGLEVIRRIKQQQQDTSFLVLSSYNYFEYAQEAIRLGVSDFILKPYNIEHLKEVVDRLIHQH--
----YKILIIEDEKQIARFIELELKHEGYD-VYVCYDGKEGLKKVEEIHPDLILLDIMLPGINGIEICRKIRQH-SNVPLIMVTAKDDIPDRVMGLDSGADDYVTKPFAIEELLARIRAALRKS--
----YKILIIEDEKQIARFIELELKHEGYD-VYVCYDGKEGLKKVEEIHPDLILLDIMLPGINGIEICRKIRQH-SNVPIIMVTAKDDIPDRVMGLDSGADDYVTKPFAIEELLARIRAALRKS--
----YKILIIEDDLVMAGAIKKEMEAWGNE-ARYVEDFAKVLETFAEYGPHLVLLDITLPFYNGYHWCSEIRKI-SSVPVIFISSAADNMNIIMAMNMGGDDFVAKPFDLSVLTAKIQALLRRT--
----YKILIIEDDLTMAQAIQKEMKMWGND-AQYVQDFKNVLETFAEFDPHLVLMDITLPFYNGYHWCSEIRKI-SNVPVIFISSAADNMNIIMAVNMGGDDFVPKPFDLSVLTAKVQAVLRRT--
----YKILIIEDDKKLAEFTEEYLKRYNYE-VFKIFDFKKVEEEFEKINPELVLLDVNLPYYDGFNLCRIFRRK-SKAPIIFMSARSSEIEQIRGLEMGADDYITKPFSFELLLAKVQASIRRT--
----YKILIIEDDDTISSIIKDNLEKWGYQ-TIKVLDFSNILANYTSFEPHLVLMDINLPYYDGFYWCAKIREL-SNIPIVFISSRDTDGDKIRAIAQGGDDYIEKPFSMDLLIAKIQATLRRS--
----YKILIIEDDAVIAKAIKNTIETWNYD-AKCVTDFRNVMTEFVSYNPELVLLDISLPFYNGYHWCSEIRKL-SKVPIIFISSASDNMNIVMAVNMGGDDFISKPFDLSVLTAKVQAMLRRT--
----YKILIIDDDVSLTNYLESMLSNY-FE-VYVQHEISGAYRLLDDNLPDLILCDIVMEGSNGIEFCKEVKTSRRHIPIILLTASHNTETKLEGIQSGADDYITKPFDIDVLIAKIQAIIKS---
----YKILIAEDEKIERKAIKFYLNEFEFEIVAEIANGKEAVKKALENDVDLVLMDIKMPKMDGLEAAKKIKEKNEEIEIIILTAHSEFDYAKKSIEIGVIDYLVKPYLEDDFCRVIDKSLAKI--
----YKILIAEDDKISQKLAARFVADLGHV-AFVSPHGKHAYEALKANHFDVLVTDIMMPEMDGRQLVQTLRGQFMDLPIVIMSAVVGVSDISNLLALGATYFLPKPIDKEEFNEVINRCLK----
----YKILIADDHPLFREAIINVIVNSGCQ-TLETEDLDSALEIAKNEDLDLILLDLNMPGMNGLNGLITLRNDLPTVPVVIVSAEEDKQIVLQAITYGAVGFITKSSPRDQMTDALQQILA----
----YKILIADDHPLFREAIHNVITDGGSE-VMETADLDSALSLTGQHDLDLILLDLNMPGMHGLGGLINLRNEAPTIPVVIVSAEQDKQVVLQAITYGAVGFITKSSPRSQMTDAIEQILN----
----YKILIADDHPLFREAIHNVISDQGSE-VMETADLESALALTQTHDLDLILLDLNMPGMHGLNGLITLRNEAPTTPVVIVSAEQEKQIVLQAITYGAVGFITKSSPRSQMIEAIEQILN----
----YKILIADDHPLFREAIHNVISDQGSE-VMETADLESALALTQAHDLDLILLDLNMPGMHGLNGLITLRNEAPTTPVVIVSAEQEKQIVLQAITYGAVGFITKSSPRSQMIEAIEQILN----
----YKILIADDHPLFREAIHNVISDQGSE-VMETADLDSALALTQAHDLDLILLDLNMPGMHGLNGLITLRNEAPTTPVVIVSAEQEKQIVLQAITYGAVGFITKSSPRSQMIEAIEQILN----
----YKILIADDHPLFREAIHNVISDQGSE-VMETADLDSALALTQAHDLDLILLDLNMPGMHGLNGLITLRNEAPTTPVVIVSAEQEKQIVLQAITYGAVGFITKSSPRAQMIEAIEQILN----
----YKILIADDHPLFREAIHNVISDGGSE-VMETADLDSALVLTQEHDLDLILLDLNMPGMHGLNGLINLRNEAPTIPVVIVSAEQDKQIVLQAITYGAVGFITKSSPRVQMTEAIQQILN----
----YKILIADDHPLFREAIHNVISDGGSE-VMETADLDSALALTQEHDLDLILLDLNMPGMHGLNGLITLRNEAPTIPVVIVSAEQDKQIVLQAITYGAVGFITKSSARSQMTEAIEQILN----
----YKILIADDHPLFREAIHNVIRDGPDREILETADLDSALALLEHDDLDLVLLDLNMPGMHGLNGLINLRNEAPTIPVVIVSAEQDKQIVLQAITYGAVGFITKSSPRAQMTEAIEQILN----
----YKILIADDHPLFREAIHNVIRDGDS-EILETADLDSALALLEHDDLDLVLLDLNMPGMHGLNGLINLRNEAPTIPVVIVSAEQDKQIVLQAITYGAVGFITKSSPRAQMTEAIEQILN----
----YKILIADDHPLFREAIHNVIADGGSE-VMETADLDSALGLTQEHDLDLILLDLNMPGMHGLNGLMNLRNEAPTIPVVIVSAEQDKQVVLQAITYGAVGFITKSSPRAQMTEAIEQILN----
----YKILIADDHPLFREAIHNVIADGGSE-VMETADLDSALGLTQAHDLDLILLDLNMPGMHGLNGLMNLRNEAPTIPVVIVSAEQDKQVVLQAITYGAVGFITKSSPRAQMTEAIEQILN----
----YKILIADDHPLFREAIHNVIADGGSE-IMETADLDSALELTQSHDLDLILLDLNMPGMHGLGGLMNLRNEAPTIPVVIVSAEQDKQIVLQAITYGAVGFITKSSPRAQMTEAIAQILD----
----YKILIADDHPLFREAIHNVIADGGSE-IMETADLDSALELTQQHDLDLILLDLNMPGMHGLGGLMNLRNEAPTIPVVIVSAEQDKQIVLQAITYGAVGFITKSSPRTQMTDAIAQILD----
----YKILIADDHPLFRDAIANIIASFKASTIEQTEDIDSTLEFVKDNDLDLILLDLNMPGMSGLQGLLALRNECPTIPVVIISAERDKQTILQTLSYGAVGFIAKSSSKTCIVEALESVF-----
----YKILIADDEPEIRNLLRLYLENENYH-VIEAEDGQRALDLLRAEQPALCILDIMMPKIDGYHVLQQIRKE-SNIPVIILSAKDADSEKILGLNLGADDYLAKPFNPLEAVARVNSNIRR---
----YKILIADDEPDVVSLVKDYFELNGYL-VFTAKNGSEAIKQAS-RQPDIILLDINMPEADGIEVCRRIRD-YVPCPIVFLTARIEDSDKVSGFAAGGDDYIIKPFSLEELGARIAAHIRRE--
----YKILIADDEKIVVDSIKFILEKENIE-ITTFLSGREALENLLFYQYHIVFIDIKMPDLDGLELIEEYRKRNSEFPFIIVSAYEKFEFAKKAIKEKAFAYILKPYSIDDILSTIKLAISQV--
----YKILIADDEKIVVDSIKFILEKENIE-ITTFLSGREALENLLFYQYHIAFIDIKMPDLDGLELIEEYRKRNSEFPFIIVSAYDKFEFAIKAIKEKAFAYILKPYSIDDILSTIKLAMSQV--
----YKILIADDEKIVVDSIKFILEEENIE-ITTFLSGREALENLLFYQYHIAFIDIKMPDLDGLELIEEYRKRNSEFPFIIVSAYDKFEFAKKAIKEKAFAYILKPYSIDDILSTIKSAMVQ---
----YKILIADDEGIVTDSLQYIIEKNECQ-VAIAKNGRQAIEIAESFQPDMALLDIQMPGINGLKAMEEIRAQNPRVKTLILTAYDNFDYAKEALRLGAVDYLMKPINKKVIVERLTGMMHT---
----YKILIADDEELEREALRFFINESDIDQVIECASGTEVIKRVMLDRPDIIVLDINMPGLNGLQALEKIKSQDYRFRAVFSTAYDYFEYAVEALRLGAVDFMVKPVKKEAFINVIMRAIDE---
----YKILFVDDDVAIHLLFSRISTE-RLQ-ISCCSSGGDALEALKAGPFHVIVSDYQMPEMDGVEFLTRAKDVSPSSVRILLSGNADLAMAIDAVECGVFRILTKPCSLKILKKSLRDALEY---
----YKILAIDDSPTMHRLFKMIFNEGEYE-LKLADSGVTGLELAKEFRPDIILLDFVMPKLNGFQFCKILREEIDDIPILLITSKAEDVGEKFTERFTKIDYIAKPFQPEELIEKIQQILK----
----YKILAIDDDKEILKLMKTSLEIENYH-VITCQEIELPIVFDDFKGYDLILLYIMMPNISGTEFCYKIREE-VHSPIIFVSALDGDNEIVQALNIGGDDFIVKPFSLKQFVAKVNSHLKRE--
----YKILAIDDDKEILKLMKTSLEIENYH-VITCQEIELPIVFDDFKGYDLILLDIMMPNISGTEFCYKIREE-VHSPIIFVSALDGDNEIVQALNIGGDDFIVKPFSLKQFVAKVNSHLKRE--
----YKILAIDDDKEILKLMKTALEIENYH-VITCQEIELPIVFDDFKGYDLILLDIMMPNISGTEFCYKIREE-VHSPIIFVSALDGDNEIVQALNIGGDDFIVKPFSLKQFVAKVNSHLKRE--
--YKIKVLVVEDENLLLKNIQKKITSPDFQIIGEAYNGKEALEIIRNIPPDIVFTDIKMPIMDGLELARILYEDYPDISTVIVSGYDDFEYARTVLTYRVKDYLLKPVQPEQLKSIL---------
--YKIKVLVVDDFPTMRRIVKNLLKQLGFENIDEAENGEDALRKLRNTEYGLVVSDWNMPVMEGIELLKNIRNALKDIPFLMVTAEAEKEKVIEAIKAGVDNYIVKPFTGEVLKEKLEKIAQK---
----YKIIVVEDDRIIRRGICQTIPENRIEVVGEASDGEMALELIAQHQPHLVISDINMPFLNGLDMARQLKEISPQTKFIFLTGYEDFSYAQQAVQLKAFDYLLKPVDSELLLEKVKEALAE---
----YKIIVADDDKDVHTLTDMLFQDFDFENLIHTFSGKETIRAINAHDTAVLLLDVVMEEMNGIKVVEHIRQKNKFTRIVLRTGQPGYAPEESLIDYDINDYKLKEMTRQKLYTMMYSCLRS---
----YKIIMLDDTAYVRYRVKDILEDIGME-LCESGTSFDFFNKLYDKELNLIILEVGLSSEDGFSVLRKIKGRGLNIPVMILTKLNDRSSFIKCIKEGTSDYILKPFNNKLLIDRISKLV-----
----YKIIIVDDEDIVREGLANFVDAMGFEVVAQFADGKQALEYVEKASVDVVLTDIKMTFVSGLDLAKYIYENKLDIKVVLISGYKEFDFARQAVDYKVEHYLLKPIAFNEITRVFRQIKA----
----YKIIILDDMAYIRYRVKQLLAEEGIE-IYEAATSFDFFNKLKKNEINLIILEVGLSTEDGFEVLKKIKAMNLKIPIMVLTKMNTRIDFITCIKEGISEYILKPFDPKMFLRRIDNLIV----
----YKIIIIEDSESIREELKTYLERYGYE-VEAPDSFENIIEYIDKSNASLILLDINLPLYDGYYICREVRKK-SDVPIIVVTSRDSQVDELMSINLGADDFITKPYNTETLIARVSAILKRS--
----YKIFVIEDDRKMASIICQYFKKYGYE-AQYAIDFDMIKQDFLDYRPDLVLLDINLPAFDGFYWCRQLRRL-SNLPIIFLSARASEMDQVYAIENGGDDYITKPFHLEVLLAKVKGVLRRS--
----YKIFLVDDEVVVRHGIRDCINQTDFVFSGEAPDGEFALPLILEIKPDILITDIKMPFMDGLELSQIIRKNMPWVKIIILSGHDEFGFAREAMRIGVTEYLLKPVTADDLLKSLEKV------
----YKIFIVEDDQVIAAAMAEHLKSWGWD-ARCAVNFGDVLSEFAAFGPQLVLLDISLPFYNGYHWCGQIRQ-CSKVPVIFISSAADNLNIVMAMNMGGDDFIAKPFDLDVLTAKVQAMLRRT--
----YKIAIIESESIIREGLSVLISESGFT-VDFQSSAPAALRQAWITPPNLILLDMMMPKNYGIEVIKEIKKRWLPTKILIFTLKDTEENICAAFRAGADGYILKGTTLSELIVAIKSILA----
----YKIAICEDSRIQAVELIDSLKAYKFE-IDYFGCGEDFLEK-DYFEYDVIFLDVEMPRINGIEVAKEIRKTCPKSKIIFVTAYE--HYWPEGYKVMASRFLIKPLKQDELTEALTSLIEEL--
----YKIAICEDSRIQAVELIDSLKAYKFE-IDYFECGEDFLEK-DYFEYDVIFLDVEMPRINGIEVAKEIRKTCPKSKIIFVTAYE--HYWPEGYKVMASRFLIKPLKQDELTEALTSLIEEL--
----YKIAICDDSADTRLYVESLVRRWGRQTIMSFPSAESFLFHYEDHSMDIILLDIEMAGMDGLSLARELRKSNDLVQIVFVTGYS--EYIEEGYDVSALHYLVKPLKKEKLFSVLDRAVGK---
----YKIAICDDEKSSAAEAAGLLDKYKAAHVDIFYTSLDLLDAIEKNSYDVYLLDIYIDKLNGIEIAESIRGKDENGHIIFMTSSN--AFYKEAFRIHAVHYLEKPILEEDFFDAMDRVCQEQ--
----YKIAICDDEENFRHQVSGILHNTGVADIEVFFSGEALLNCINEEPFDLIFLDIFMKEINGIDTARAIRLTNNYVAIIFTTVSG--QYVYTGYEVQALQYLLKPINTQALATAL---------
----YKIAICDDDVFQNTYLEQLIENFKFE-LDIYQNGYSLIDAITKQKYQILFLDIEMAELNGIDTARKIRKYDKKMLLSYITSYD--KYTIESFEVFPFRYLLKPVNEEKIDKLLDLAIEEI--
----YKIAICDDDKNYREKIEKVIETEGIR-FYEYESGKELLENADI-LHDLVFMDMRMPGLDGNKSVLKLREYNRAAILVFCSGYFEPT--PDSINIGPFRYIMKDLHDRSLKREIPAILSKV--
----YKIAICDDCREALREIEKLLRRYKIRVVEAYQSQMQLLTELESGRYDIIFMDIKMPGMNGLEVLKRIREMNSDSLFIIISSYH--QYAVVGYELDVFRYLVKGDLEAGFDHCMEAALKKI--
----YKIAFIEDDPEVGKLIAAYLGKHDID-VRIEPRGDNALVFIGEQQPDLVLLDIMLPGKDGMTLCRELRPQ-FTGPIVLLTSLDSDMNHILALEMGADDYILKTTPPAVLLARLRLHFRQY--
----YKFLVADDHPLFREAIINTISSAGSS-TYETEDIESTLELIKSNEIDLILLDLNMPGMTGLNGLLDVRNECPTTPVVIVSAETEKQKILQTLSYGAVGFIAKSSSKKVIGEAIQSVFE----
----YKFLVADDHPLFRDALIAVIHFEECD-ILQSENIERTLDVAGDNPLDLILLDLNMPGMAGLKGLLELRNQYPTIPVAIISAETNKQIILQTIAYGAVGFIAKSAPRERMRDAFEKILD----
----YKFAIIDDNHFDQKLILSTLEKE-CQ-L---HNIEYKLDVYNNSLYDAIFLDIEMPKEDGFSFAERLNN-YYETKIIVVTNNN--DYRANAYNIHPFQFINKQNIKIEIINVCNQLFKS---
----YKCIIIDDEELARGLLTSYISKLDYILVADYENPIDAIQTLKANTIDLIFLDIQMPNLKGTDFAKMIPA---TTKIIFTTAYS--EYALQGYELNALDYLLKPITFERFLQAVNKL------
----YKAMIVDDEPAIREGLSSIIDNCGFRIVDTAGNGREALDKFGEHRPELVIVDIRMPGMSGLEVIRSIREKGEPFHFLILSGYADFDYARQAMGFGVDGYLLKPVDEEEMTTELKRVRQN---
----YKAMIVDDEPAIREGLSSIIDDCGFRIVDTAENGREALEKFGEHRPELVIVDIRMPGMSGLEVIQSIRQMGEPFHFLILSGYADFNYARQAMGFGVDGYLLKPVDEEEMTLELKRVRQ----
----YKAMFVDDEYMILQGLQMILQELGFEVVHTAKSASEALEYLQEHSVDLLITDIRMPEMNGIDMIRQAQAFGNRFFSIILSGYQEFAFVKQGMALGVRNYLVKPVNKEELRSSVQAIAAE---
----YKALVVDDDPIALQMVSFTLQKVGMS-TKQAEDGHTAWSFFENHAFDLVVTDLHMPHRNGHSLVVELLEQ-PERPVIAVTSVTDERLTKDLIRRGVDEIVYKPANYAAFATKMKALLE----
----YKALLVQPDKISREETRLLLEQHGFQLHAYADSLSDAQALLGTRMFDLILIDLKPSQAAGMKLCEQIREL-SRVSIILLGGSHDFQLLRKAMAFQVSDYIADPVQPEDLAASLCKVKK----
----YKALLVDDERLIREGISAIVDSLNIR-IDTAASGIEAWEKITGDVPDIVITDIKMPGMNGLELIDKVKNHYPTIYFVILSAYGEFDFANKAMKYGIKHYILKPCNEDEILDVMKNVIND---
----YKALIADDSPLIREMIRDMLGQAGFQ-VEKTNNGRECWDRLVERAVQVLVSDIEMPMMDGHHLCKRVKEDLRDLPVILFSSLITDKLRHRGETVGADDQISKP-EITHLARRAAALI-----
----YKAIVVDDEEMIRKGICSVIEKLKIDTVKMASSGIEALKIMEEEAFDIMITDICMTEMNGLSLVEKMNYLNPRLKIIVLTGYDNFEYAQKCCKMQVEDYLLKPVDEIELENAIGRLIED---
----YKAILVDDEQSALKNLEKKIEKVNQNVEASFQDSKKALEYINTHQTDILFLDIQMPGLNGFELLNSIKEL--KSQVIFSTAYG--EYALEAIKKNAVDYILKPVDNTELKEALDKAI-----
----YKAILVDDENFDLIGMQQLIPSLQIEIVYSSTKPLAALSYIQENEIDILITDIKMPVMSGLELAKAALQKNAGLKVMFISGYQDFEYAKQALHLKADGYILKPVDDDEVIETLKRVVAA---
----YKAIIVDDEDLVRQGLKKHFDDHNIEIVADLSDGQKAFQYVKDNHVDLVLTDVLMPYMDGITLAKNLRELYPEIKIIFISGHDDVSYLKNALKVEAVDYILKSIDLDELKDTVSRVVNTM--
----YKAIIVDDEAVVRVGLKNTINEHGFELIGDYANGRDAWEAVELHKPDLVISDISMPFMDGLELAGLISASFPYIKVIILTGYDEFDYAQQALRLKVSDFILKPITAREIRQLLDKVRAE---
--YKAHILIVDDDTRILALLKQFLNKNEFL-VSTSVSAIEAKDLLKTSNYDLIILDVMLPSITGLDFATTIRDAGNNIPIVMLTALSEADDRVKGLEAGASDYVIKPFEPRELLLRINNLINNY--
--YKAHILIVDDDTRILALLKQFLNKNEFL-VSTAVSAIEAKDLLKTSNYDLIILDVMLPSITGLDFATTIRDAGNNIPIVMLTALSEADDRVKGLEAGASDYVIKPFEPRELLLRINNLINNY--
------YIVIDDEVIIRKGLIKKISDIRYECVGEAENGLKGLELVKEKNPDIIITDMKMNKMDGVQFLETLRDSRLEQPVIVISSFKDFEYMHKAIESRVIGYVLKPFSSEEIGRQLQKAVEEI--
-------YIVDDREVDRYTARRRLAKSGFAAVHEAEDGRIFLDKLFDEPPSLVLMDISMPVMDGFQTVDALRARPEDVIVVMVSSSNADRDRARAAERPVRGYFEKPIRVQDVEEMLR--------
-------YIVDDEVPVLESMAFMLESYGYS-VDVYSSGQDFLQRVNLHQAGCVLLDSRMPEMRGQELHLLMRNQCSPISVIYLTGHGDIPMAVDALKEGALDFFQKPVDGNALVAAIDNAME----
-------YIVDDEVPVLESMAFMLESYGYS-VDVYSNGQDFLQSVNLHQAGCVLLDSRMPEMRGQELHLLMRNQCSPISVIYLTGHGDIPMAVEALKEGALDFFQKPVDGNALVAAIDNAME----
-------YIVDDEEPVLESMAFMLESYGYE-VETFSSGMAFLDNADLSSPGCVLLDSRMPEMRGQDVHHFMNEKFSPISVIYLTGHGDIPMAVDALKDGALDFFQKPVDGNALVVAVDDAMAQ---
-------YIVDDDPALRDALSLLLESVEIE-SKAFARAEDLLQLLHAPRPACLLADVRMPGISGIALLERLREDGIRIPTILITGYGDIPMAVRAMKLGAIDFITKPVNHQALIDLVQDTLRAN--
-------YIVDDDEVFRSMLSQIIEDSDLGVIGESEDGAFIADQLNFKKVDILFIDLLMPMRDGIETVRHIASS-FTGKIIMISQVESKQLIGEAYTLGVEYYITKPLNKIEVVSVVRKVMERI--
-------YIVDDDEVFRSMLSQIIEDGDLGVVGEAEDGAFVVDQLNFKKVDILFIDLLMPIRDGIETVRHIAPS-FTGKIIMISQVESKQLIGEAYSLGVEYYITKPLNKIEVVSVVRKVMDRI--
-------YIVDDDEVFRSMLSQIIEDGDLGVIGESEDGAFVAEQLNYKKVDILFIDLLMPMRDGIETVRQIASS-FTGKIIMISQVESKQLIGEAYTLGVEYYITKPLNKIEVVSVVRKVMERI--
-------YIVDDDEVFRSMLSQIIEDGDLGVIGESEDGAFVAEQLNYKKVDILFIDLLMPMRDGIETVRHIASS-FTGKIIMISQVESKQLIGEAYTLGVEYYITKPLNKIEVVSVVRKVIERI--
-------YIVDDDEVFRSMLSQIIEDGDLGVIGESEDGAFIAEQLNYKKVDILFIDLLMPMRDGIETVRHIASS-FTGKIIMISQVESKQLIGEAYTLGVEYYITKPLNKIEVVSVVRKVIERI--
-------YIVDDDEVFRSMLSQIIEDGDLGVIGESEDGAFIAEQLNYKKVDILFIDLLMPMRDGIETVRHIASS-FTGKIIMISQVESKQLIGEAYTLGVEYYITKPLNKIEVISVVRKVMERI--
-------YIVDDDEVFRSMLSQIIEDGDLGVIGESEDGAFIAEQLNYKKVDILFIDLLMPMRDGIETVRHIAPS-FNGKIIMISQVESKQLIGEAYTLGVEYYITKPLNKIEVESVVRKVMERI--
-------YIVDDDEVFRSMLSQIIEDGDLGVIGESEDGAFIADQLNFKKVDILFIDLLMPMRDGIETVRHIASS-FTGKIIMISQVESKQLIGEAYTLGVEYYITKPLNKIEVISVVRKVMERI--
-------YIVDDDEVFRSMLSQIIEDGDLGVIGESEDGAFIADQLNFKKVDILFIDLLMPMRDGIETVRHIASSF-SGKIIMISQVESKQLIGEAYTLGVEYYITKPLNKIEVISVVRKVMERI--
-------YIVDDDEVFRSMLSQIIEDGDLGVIGESEDGAFIADQLNFKKVDILFIDLLMPMRDGIETVRHIASA-FTGKIIMISQVESKQLIGEAYTLGVEYYITKPLNKIEVVSVVRKVMERI--
-------YIVDDDEVFRSMLSQIIEDGDLGVIGEADDGAFIADQLNFKKVDILFIDLLMPMRDGIETVRHIAST-FTGKIIMISQVESKQLIGEAYTLGVEYYITKPLNKIEVVSVVRKVMERI--
-------YIVDDDEVFRSMLSQIIEDGDLGVIGEADDGAFIADQLNFKKVDILFIDLLMPMRDGIETVRHIAST-FTGKIIMISQVESKQLIGEAYTLGVEYYITKPLNKIEVVSVVRKVIERI--
-------YIVDDDEVFRSMLSQIIEDGDLGVIGEADDGAFIADQLNFKKVDILFIDLLMPMRDGIETVRHIAST-FTGKIIMISQVESKQLIGEAYTIGVEYYITKPLNKIEVVSVVRKVMERI--
-------YIVDDDEVFRSMLSQIIEDGDLGVIGEADDGAFIADQLNFKKIDILFIDLLMPMRDGIETVRHIAST-FTGKIIMISQVESKQLIGEAYTFGVEYYITKPLNKIEVVSVVRKVIERI--
-------YIVDDDEVFRSMLSQIIEDGDLGVIGEADDGAFIADELNFKKIDILFIDLLMPMRDGIETVRHIAST-FTGKIIMISQVESKQLIGEAYTFGVEYYITKPLNKIEVVSVVRKVIERI--
-------YIVDDDEVFRSMLSQIIEDEDLGVVGEAEDGACIVDQLNFKKVDVLFIDLLMPIRDGIETVRHILPA-FTGKVIMISQVESKQLIGEAYSLGVEYYITKPLNKIEVVSVVRKVIERI--
-------YITSKNTKNLQLISDALERNNII-VGRSTDAQRTFDDLRQLRVDVLVVDYDLAPFDGLALLRRLKQAN-ILPRVIMTANTSESLITAAYQNGCDFFIHHQLNSEEIAHI----------
-------YITNKSTKNLQLISDALERNNII-VGRSTDAQRTFDDLRQLRVDVLVVDYDLAPFDGLALLRRLKQA-NILPRVIMTANTSESVITAAYQNGCDFFIHHQLNSEEIAHI----------
-----YIMLISDDVELAETLQIELASEGYQ-VSVIHDGIRGLLAVNRMKPDLVVMSWSPPRLSALEICDRLRTNRCEGAIILLTEEDNPQDRIAALKAGADDCLSMPIVKEEFIARVKA-------
-----YILVVEDNRVNQQVAVGMLKRFGCH-VEVAANGQEALDLVARKSYDLVLMDCHMPRMDGYEATRRIRSLKVQVPIIAMTANVREGDSDKCLSVGMNDYLPKPLRLNLLRDKLQYW------
-----YILVVEDDEEIRNYISRELAA-DYH-VGTCSNGKEALEVIFKQEPALIISDVMMPEMDGLTLCRMVKQHKRHIPIILLTAKTRDEDNIEGLETGADAYLTKPFNMKILRHTVENLIHS---
-----YILVVDDEPGIRNFIRRNLELRAFK-VLLASDGLEALAHFDQANVVLVILDIMLPNMDGLEVCRRIRQK-STVPIVMLTALGEDADKIAALDQGADDYLTKPFSVGELMARVKAVLRRS--
-----YILVVDDDVDTGEFLTLMLEQSGAE-VTAVTSAGEALEVIARTKVDLLLSDIGMPGIDGYMLMQLIRAKGGKIPAIALTAYAGEINQKQALAAGFQLHLVKPVEAEKLLQGISEVLA----
-----YILVMEDEDALATLLQYNLEKEGYD-VVVAADGEEGLVQIDERQPDLVLLDWMLPKVSGIEVCRRLRGETRNLPVIMLTARGEESDRVRGLDTGADDYLTKPFSMTELIARIRAVLRRI--
-----YILVMEDEDALATLLQYNLEKEGYD-VAVAADGEEGMLQIDERTPDLILLDWMLPKLSGIEVCRRVRGETRNLPIIMLTARGEETDRVRGLDTGADDYMTKPFSMTELTARIRAVLRRI--
-----YILVIDDNPEVRALIERILVRAGYR-VLAFHNGNDAIRAISDHPVACALIDITLADMHGYEVCRQIAAMHPHIPLALVSGYA--VQAENLVDVPVMATLQKPFRASELLALVRRLLENT--
-----YILVAEDNDINIKVVVRQLEKLGYT-AIVGINGLKALEIIGSFPICLILLDCQMPQMDGFTCSTILRQTGQRIPIIAMTANDS---KDRCFEVGMDDYLSKPVRVDRLQKTLSDWIKT---
-----YILVAEDHPINQQILKQQLEQLNYA-VDIVDNGQKALDALSKNSYDLLLTDCHMPELDGFELVKAIRKDAKPLPVLALTADAL-SNEQFFKEIGFDAYLIKPITLDELNTVLNQWLP----
-----YILNLEDNVFKHHDICRAIERGSFEKIDCVGNLTDGLSKIEGKPYDLIITDMWYPEKSGEILIKEVRERGWDVPIILCSS-----------------------------------------
-----YILLVDDDETILTRYQLMLEHEGYTDYILCSNPLEVEEILATKAIQVVLLDLVMPHKDGFQILSLIKEHYPHIPVIIVTGEDSPDKVVKAMKLGALDYITKPISSSRFFTSLKNALEM---
-----YILLVDDDETILTRYQLMLEHEGYTDYILCSNPLEVEEILAAKAIQVVLLDLVMPHKDGFQILAFIKEHYPHIPVIIVTGEDSPDKVVKAMKLGALDYITKPISSSRFFTSLKNALEM---
-----YILLIEDNDDDIELTKRAFGKNHINEIVVLRDGEKAVQFLFDNAPQFILLDLKLPKVSGLELLERIRNHTRLIPTVILTSSKQDEDLLAGYRLGVNSYVRKPVDFNEFVEAVRQV------
-----YILLIEDNDDDIELTKRAFEKNHINEIVVLRDGEKAVQFLFDKAPQFILLDLKLPKVSGLELLERIRNHTQLIPTVILTSSKQDEDLLAGYRLGVNSYVRKPVDFNEFVEAVRQV------
-----YILLIDDEDDIREVAQITLEILTWQ-VITASSGQEGLFKAREEQPDVILLDVMMPEWDGLMTFQKLQAKTQQIPVILLTAQVQTHKHRKFAELGVSGVITKPFDPLNLGNLVAQIL-----
-----YILIVEDSPTQALRLEQLLLGSGLS-VRVAASAVEALALADENPPAVVVSDILMPGMDGYELCRRIRAKLAHIPVILLTTLADPEDILKGLKSGATNFVTKPYDPDLLLGRVRQLMSE---
-----YILIVDDEEDILVSFKEILEDEGYK-VDISPNPKEAVEMVKQNDYDLIISDLKMPQMTGDQFLKEIRKFNNVASFIVLTAYGTVETAVDCMKHGAFNYISKPIDFND--------------
-----YILIAEEDEEQRRELRKLFQG-RYQ-IAEAATGQEALGFIVRRELSAVVLSLTLPELDGFSILDVLQREKANIPVIA-TGQPDITLEERAVELGADDFAYKPYSAGMLERRLIHAMRRT--
-----YILIADPSKVSRFVLEYYLSD-KYN-ILMAESIAEARRMLSLAIPSLVLVAHELKDGLGYELCRYVNERFKNVPVVILSSEDDKERRRIALESGAIDYLVRTKIDDTIVSYVD--------
-----YILAVDDLPDNLMLLKMMLESAGYR-IELVDSGPAALAQIQKAQPDLVILDVMMPGMSGYEVTQKIRNQLPYIPILLISAHER-SSVVKGLDAGADDFIRKPVELEELQARVRSLLR----
-----YILAVDDLPDNLFLLKLALEQEGHN-VVLVEDGKTALEQIEASPPNLVLLDVMMPEMDGYEVTKRIRSKYPYIPILLITAHE-QSSVVEGLDAGADDFIRKPVQIDELQARVRSLLR----
-----YILAADDSPVALNMLTKALQKGGFS-VMGVKNGQEAIEKLRMNRVALLITDVEMPVMDGYTLTKEVKATLKALPVLMHSSMSGKENVRKGKEAGADDYIVK-FDPEAFVSIVEKVLQKN--
----YIILVIENDPDVLYAFTRKLEQWGAS-VFAARSAAEALTHVRDMAPDILLADFQLDGETGDRAIAAVRAEGVQVPAIMITADRSNDLLKRGAREGF-SVLTKPVQLSRLRPLIE--------
-----YIIIAEDEDALSTLLQYNLEKEGYE-VGVAIDGDEALMMINERQPDLLVCDWMMPKVSGIEVTRRLRAETRNLPIVMLTARSEETDRIRGLDTGADDYVIKPFSMVELVARIRAVLRRI--
---YIHIILADDDEDDRLFFTDVFEELKMTKVDTFNDGVYLMDYLNSEDPNVLFLDLNMPRKTGMECLKEIKAKFKDMAIAIYSTSASEEDIENTFVYGANIYIKKPDNFKKLKKALSEVV-----
--------YIDDDRGLSRLVQKELGRHGYE-VICAPDADSGYEVLKAGQFDVCALDHYMPGREGLDVLPDILALPTPPPVVYVTGAQDGRIAVAALRAGAADYVIKDVSE-DFTALLRSALE----
--------YIDDDAPSCEATGALLRRWGCE-VPLAGGPQSALDLAAPNAPQLVLLDVRMGPFHGPDLYDRLCTVWGQAPVVLVTAERSSTLRRQAAERGW-GYLLKPVRPSALRALISQMMLR---
-----YIAVCDDNEKTADSLTKKVAAYGIE-IATYSQSRMLQYDVQEGKFDIILSDIEMPHIDGMNLARYIKSYLPDVFVIFVTSHL--KYAIDAYELAVFRYIPKNAIDERLRHALEDVVK----
-----YIAIVEGNPHLRSLLGWHLQQAGYM-AQQCANLQQARHAFAHRLPSLVILDSDLPDGDGIDLCQWLHHQ-RQSLILILSARNSEKDIVRGLNAGADDYLTKPFGMQEFMARVEALIRRL--
-----YIAICDDETFTCSAIEQQLLDLPMQ-VDIFYSGNGFINYLRNKQYDILFLDIELQDINGIEIARYLRNNDEHIQIIYISSKT--EYALKLFKTRPMDFLVKPFTVDDIENTF---------
----YHVLYVDDEPALLELGKIFLEMSGLITVETALSAEQGIQALKDTAIDCIISDYQMPEIDGLKFLKFLRKEKNRIPFVLFTGRGREEVVIEAVNNGVDYYLQKKSQFVELEHQIKHTIERR--
----YHVLVVDDNNLARSVLSSLLKKHGCT-VLAAESGEAALAALHATSFDCIMVDLNMPDMDGLALAQHIRSRGQSTKLIMVTGENVHSSRYRHALGDFDAIVEKPVTAARIGEVLAHL------
----YHVLLVDDEYMILQGLKMLIDHLGFQVVATAKSANQALRLLDQEHIDVLISDVNMPEMSGLDLIEKAKEINPQIQTMIISGYQEFDYVKKAMELEAKAYLLKPIDKHELEEKMR--------
----YHVLLVDDDMTNRIGIRSLLDELGFDVVGAVENGKAALEFLETATVHLIITDMKMPIMGGIRLISEIRKINNTIQIIAVSSYSDFDLVREGFKYGIEDYLLKELNPESLKKLVLKVKKK---
----YHVLIVDDEPRHRRGIAEMIKTLDYR-LFMAKDGAEALRIAIANRIDITFTDIRMPNMDGFALIEQLVERSESMKIVILSVYGHFDYARKALKFGAFDYLLKPLESRDMSDMLNKL------
----YHVLIADDHAVVRSGLAYLINQPNFEVIDEAADGTSTYLRVEQGDVDILVMDLSMPGESGLITTQRIHEHFPDVRILILSMHEEQEYINKALHNGAMSYIMKSSSDDELLKALKTVAN----
----YHVLFVDDEPMLLAIAKLILEETGFF-ITTITSAPEALAIMESVPFDAVVSDYHMPLMDGIQLLKEIRVTYEDLPFILFTGRGREDVVIEAINNGVDAYLQKTSEFAELAHMIKKGVERK--
----YHVLAVDDSSIDQRVIERLLKTSSYR-VTTVNSAVRALDVLGRLDINLIMTDYCMPEMTGYDLLKRVKAQLKEIPVVLMSSENDSNRIERCLAEGAEEFIIKPVKMADVKR-----------
----YHVLAVDDSRIDQRVIEKLLKTSSYK-VTTVNSALRALELLGKLDINLIMTDYCMPEMTGYDLLKRVKAALKEIPVVVMSSENDSNRIERCLAEGAEEFIIKPVQMADVKR-----------
----YHVLAVDDSMVDQRVIEKLLKPLHA--VTTVDSAVRALDVLGKLDINLIMTDYFMPEMTGYDLLKRVKAALKEIPVVLMSSENDSHRIRRCLAEGADAFLTKPVQLADVKR-LRGYIR----
----YHVIIIEDDPMVASINKQYVETPEFRVDRIFKNGSEALPYLKTNPTDLIILDYYTPVMNGGEFLDALHNAGLTPSVIMVTSANDTDIVRSLLNRGITDYLVKPFEYTRFKTALDRFTETK--
-------------------------------------------------YHLYIFDIEMPEMNGLQLAKEIRKIDAKALFVFLTGYT--QYVMDVFEVITFDYISKPITVEKLESVLLKAMQ----
----YHLLVCDDDQLQAKNIATLLKMSSII-LEEATDAASILDYLESNPNIVAFLDIQLDKQAGLALAQQIQKKHRNAQIIFITTHEELAFLTFQRRINPLDYIVKTTNQRKLQRRLTETLE----
----YHLLLADDDPNIRALVRFVMTREGYQ-VYEAQDGAEAVEVMQRAPINLAIIDVMMPRIDGFELCEYIRER-YDIPIIMLTAKDQLSDKEQGYLRGTDDYVTKPFEPEELLFRVKALFRRY--
----YHLLIVDDEDIAIRGIVHGMDDMPIANIFTACDAEEAQELFNEHTIHVLLSDIDMPNQTGIELLSWVNHNSPLTKTILLTGHADFKYAQQALQLDGFDYLLKPVDHDHLKKILMQALDKV--
----YHIYIVEDDQQIRRIMADHLERYGYR-VTWAENFETIKQEFVAIQPDLVLLDINLPLYDGFYWCRQIRTV-SNAPVLFISARTDDMNQVMAIENGGDDYITKPFHLEVLLAKVKSALRRS--
----YHIVICDDEPIFLTQISEMISDISCE-IRKYTSIAELKNTLQNKNCDILILDIMLGENNGISFAECLRDTRNPIPVIFISSSK--EFVFDAYSAEPVGYILKPVSRQKLAEALTRAIRH---
----YHIMLAEDIEINREIVQALMEPTGIK-IDYAENGKVAVDLFSKNHYNAILMDVQMPEMDGYQATRTIRGS-RPVPIIAMTANVFREDIEKCLASGMNDHVGKPLDMNDVMAKLRKYL-----
----YHILLIDDEEPLLASLSFYLIKEGYK-VTTAADGLTALKVIQENMPDILILDLMLPEMDGIELFWRIRA-FSDVPILMLTAKDHEADKVWGLKSGADDYVTKPFSTRELIARIEAILRRTT-
----YHILIVEDNLINQRVLSASLRKLGHT-IHVANHGVEALEHLSRTVFSLILMDMEMPIMDGLTATRRIREMRGHIPIIAVSANARREQVEEARLAGVDGVVCKPCRVGEVLGMVGRV------
----YHILIVDDNPLTVEILHKILTYFGCS-AETASGGYQALEKVKQRPFDVVLMDWRMPDLDGLQTADLICNSHSDSPIVMLTAYGHESESQHIKNVPFVNFLTKPVTSQILAEAIINAIEG---
----YHILIVDDNELTVEILHKILTDFGCS-AETASGGYQALEKVKQRPFDVVLMDWRMPDLDGLQTADLICNSHSDSPIVMLTAYGHESESQHIKNVPFVNFLTKPVTSQILAEAIINAIEG---
----YHILFIDDDDMLLESAWRFFKGINYQ-MDKAANAKEGLKRMQSRSYDCIILDLKLPDLDGYEVLRQMRLH-TSTPIIILSNYTEVDRRIQGLRMGADDYVCKPFSFDELLLRIQL-------
----YHIHIADDHPLFRSALLDVIHQHFSQTISESSDLGSTLQALNNTDIDLLLLDLQMPGSQDLYGLIAIREKYPTVPVVIVSASDDKETINRAMGHGASGYIPKSLSADTLHKAIQAVAE----
----YHIAIVDDDINIRQIVEAYLQKEGYV-TTAIESAEEAITLEQENPPDLWVLDIMLPGMNGYEFCRRIRA-GSETPIIMVSARDEEVDKILGLELGSDDYLTKPFSPRELVARVNRALQRW--
----YHIAILDDERKEAEHIKELADVYLMQRIDIFHNGNELLAHVKAIPCDLLFLDIEVGQENGIEIGRKLRQIAPDMIIVVITGYL--KYSVEGYKIQAARYLLKPVNAQLLYSELDEVL-----
----YHIAICDDEPDFVAGIADQIRTLTAQSISTYFEPAQLYDALCADEIHLVLLDILMGEGDGMRLAARLREMGNQVSIILVSSSP--DFILQGYDVQAIKYLLKPVSSEDLRAAV---------
----YHFLIVDDEAEAAASLRRLVERYQLEDIQWMKSAFEFMDC--KKRFDLVFMDIELPGINGMEASGMLRTYDDETLIIFVTNLA--QYAVKGYEVGALDFVVKPVSYSNLRMRLDRAMR----
----YHALIIEDDIDIAHILSLTLTKMHIK-TTLNFSGQEAIETLEKDQFDLILLDLMLPEVSGEEVLSYIKAH-ANSRVVVISAKTDVEEKVRLLSSGADDYLTKPFDTKELAARIDVQLRN---
----YHALIIEDDIDIAHILSLTLTKMHIK-TTLNFSGQEAIETLEKDQFDLILLDLMLPEVSGEEVLSYIKAH-ANSRVIVISAKTDVEEKVRLLSSGADDYLTKPFDTKELAARIDVQLRN---
----YGVLIVEDNLINQEVLRRQLRNQGCV-TYVAGNGQEALDFIIKTKIDVILMDMEMPVMDGNTATVKIREIRRHVPIMGISANARPEQVARMTEVGMDDAISKPFRIADLLSRFDTLLKKL--
----YGVLIADDTPLMLDTLENHLKAIGFIRILRANDGEIAMAKVGRYRPEVVFLDIDMPRRNGLEALEILREEFPDLFICMLSAHSSLDNVRTALSKGASGFLVKPYQRTRLEHILNQFLSTQ--
----YGILLVEDDSNDILFVQRAFRQANLNPIRIVKDGDQAICYLNGDNPALILLDLKLPRRSGLEVLEWIRTHLKRIPVVVLTSSRESLDVDKAYDIGVNSYLVKPVKFESLAKMIE--------
----YGILLIDDEVAVRDSIRKLVEQYGFSVIGEASNGLEALDMLEDTSPDAIITDIKMPYMDGIDFIKEIRRRYPPIILIILSGYDEFTYAQTAIRYNVSEYVLKPVSTSDMEALLGRVKQR---
---------------YGDLIRRQIWDVPNAVVQVFQRGLAALDAIQEATPNLFIAGVKIEDMDGLEHLEPFTQT--ELPILIVTSRADARTFKMLRHVRYDGI-----------------------
-----YFLVVSDDQNFISLLRNTVSKHATDALSVVTNTDYIIKSIRDKKNVLVFMERMLEGRDTGILVRQVKNAYSDVKIIILTGETERQRLVLLHEIGADNFISKPISVNTLIEKIAFT------
------YFIIEDNQFHSEWIIRELVNHHIENIVQLTSISQINQLIQLDNHDVFFIDIDLKSLTGIDVAEQIRKKNAHSNIVFFTAYTNFAVEIINRKILPIGYIRKDRN---LSEQIRQVLEQ---
------YFIIEDNQFHSEWIIKELVNHHIENIVQLTSVSQINQLIQLDNHDVFFIDIDLKSLTGIDVAEQIRKKNAHSNIVFFTAYTNFAVEIINRKILPIGYIRKDRN---LSEQIRQVLEQ---
------YFIIEDNQFHSEWIIKELVNHHIENIVQLTSVSQINQLIQLDNHDVFFIDIDLKSLTGIDVAEQIRKK-MHIVILFFS------------------------------------------
------YFIIEDNQFHSEWIIKELVNHHIENIVQLTSISQINQLIQLDNHDVFFIDIDLKSLTGIDVAEQIRKKNAHSNIVFFTAYTNFAVEIINRKILPIGYIRKDRN---LSEQIRQVLEQ---
------YFIIEDNQFHSEWIIKELVNHHIENIVQLTSISQINQLIQLDNHDVFFIDIDLKSLTGIDVAEQIRKKNAHSNIVFFTAYTNFAVEIINRKILPIEYIRKDRN---LSEQIRQVLEQ---
------YFIIEDNHFHSEWIIKELVNHHIENIVQLTSVSQINQLIQLDNHDVFFIDIDLKSLTGIDVAEQIRKKNAHSNIVFFTAYTNFAVEIINRKILPIGYIRKDRN---LSEQIRQVLEQ---
---YFDVLLVEDEPADAHLVQLGLEEAPCR-LHHVKDGLVALDFLRRQGPHLILLDLNMPRMNGRELLAELKADLAAIPVVILTTSDSPQDVEASFQAGAAGYIVKPAGMEEFNAALKG-------
----YEVLVVDDSMIIRSMVAKTLRMSGLKTILFATNGQEGLDQLRNNQVDIVFADINMPVMDGVEMVNAMAEELERVPVVIVSTERSTTRIEALKAKGVNAYLQKPFMPEQFKETVDRLL-----
----YEVLVVDDDFMVAEIHRRFVDKTGFTTVGVARTAAEALESVRTGNPDLVLLDVYLPDMSGLDVLQRLRAEGNAVGVIMITAAREIDTVSRALHGGASDYLVKPFDYTQLQEKLENFRRRA--
----YEVLVVDDDFMVAEIHRRFVDKTGFTTVGVARTAADALESVRTAHPDLVLLDVYLPDMSGLDVLQRLRAEGNAVGVIMITAAREIDTVSRALHGGASDYLVKPFDYTQLQEKLENFRRRA--
----------------------------YE-VCRVRELNHVSSAIRLRAPAFVCFEVDDPDTRVFDSLMRVRNDHPELPVLVITDRNSMVVAKWAVRLRVWDLLVKPLGQEELSETICSIASKT--
----YEILIVDDHTHLVDSLAIGLEQMGISNVYKAYSGEEALELLNYRSVDIVVTDIHMNGMSGLELIARINEKWKNTKAVIITGYDEFQYAREAIQQQVCDYLLKPVSNEELEQTLRTIIDRI--
----YEILIADDHPLFRSALRQAVTGLGADRLVEVASIAELESRLSEKDWDLVLLDLNMPGAYGFSGLVLLRGQYPQIPVVMVSAQEEAAVVVKSREFGASGFIPKSSGLEVIQDAVRKVLD----
----YEILIADDHPLFRSALQQALTGTGAR-LVEVASIAELEARLAETDWDLVLLDLNMPGAYGFSGLVLLRGQYPQIPVVMISAQEEAAVVVRAREFGASGFIPKSSSLEVIQQAVRQVLE----
----YEILIADDHPLFRSALQQALTGLGV-RLVEADSIAALEVRLEEKDWDLVLLDLNMPGAHGFSGLVLLRGQYPQIPVVMISAQEDAAVVARAREFGASGFIPKSSPLETLQQAVRAVLD----
----YEILIADDHPLFRSALQQALTGLGPERLVEAASIAELEGHLAASDWDLVLLDLNMPGAYGFSGLVLLRGQYPQIPVVMISAQEEAAVVNRSREFGASGFIPKSSPLETLQQAVRQVLD----
----YEILIADDHPLFRSALQQALTGLGPERLVEAASIAELEACLAANDWDLVLLDLNMPGAYGFSGLVLLRGQYPQIPVVMISAQEEASVVNRSREFGASGFIPKSSPLETIQLAVRQVLD----
----YEIIIADDHPLFRSALQQALTGENVR-LVEAASIAELEGFLNQGDWDLVLLDLNMPGAYGFSGLVLLRGQYPHMPVVMISAQEDAAVVARSREFGASGFIPKSSSLETIQEAVRAVLE----
----------------------------YD-YLEAENGNQAIQMIGENGIDLMLLDINMPQMNGFEVLEIMKRSIDETPVIMISSEESVDAMRKAYEMGITDYITRPFDSVIVKKRVQNTLE----
----YDVVVIDSFQTQLESVAQMVEWTGVV-PQRFVNPEQALSLPPGQRPRLFVVNNQLNHTSGLELADKLKAAPASAKVALMVRPKDVKQVQNPLSTGLDAVLMKPVSFSALKNVLQEAT-----
----YDVMLVDDEKLIIQGLMNIIDNLGLKVREIAHNGEEALNKFKEKAVDIIVTDISMPKLTGLELISEIRKINSKTRFTILTGYDEFAYAKEAIKYGVESYILKPINEEELEEVMASIVRS---
----YDVMIVDDEAMVREGLKALISEYGFRVIDTARNGKEGFTKYRQLSPDLMIVDIRMPEVDGLSLIESIRAEDSAIHFIILSGHSDFNYAKKALGCQCDDYLLKPLDEDELIDSLKKVYGR---
----YDVLLVEDDAADAMLIEEALSERGSRNLIQVTDGVAALEHLRATRPDLIVLDLNMPRMNGRDLLQILKNNLRTIPVVVLTTSSAPEDISGAYHRRANAYVTKPVNLEAFERAVQS-------
-------------------------------------------------YDLVLMDVHLPGINGTEATSEIRKFNTSTPIIALTAISLNENREMLLSYGMDEVITKPFVPEEFYEIL---------
-------------------------------------------------YDLVLLDIMLPKRSGLSILKRVREAGLETPIIFLTAKSQTYDKVNGLDLGADDYITKPFEADELLARIRLRTRQ---
----------------------------YD-LVHSKRLDDGIKMFIKEKFDVMLLDLGLPDSDGMETFDIMRYNAPDIPIIVLTGFKEDVIEMGAVGRGAKNYIVKDLNTKLLIKSIDDALED---
----YDLLIVDDQAGVRHLLCEAFKGEGYR-VELASSGSEAIKKVKTRIPSLILLDIKMPGMNGLETLEELRKIAPDTPVVIMTAYGELDIIAEAKKRGVQHYISKPFDLDDARYLIRGLLEEE--
----YDILVVDDSPMIVDVFVAMLERGGYR-PTAAYSGPECLEILKDMKPDLILLDIMMEPMDGWETLENIKTDTRDIPVMMLTAKQLTPEEAQEYGAYIEDYVMKPTTHRQLYEAIEYILKRK--
----YDILLVEDNEELAGLLRDFLVDRGYS-VLRAARGDDAVRYAERGEVRLVLLDIMLPGMDGFAVCRQIRKS-QNVPVLIMSAKSGKQNKLTGYELGADDYMEKPVDPEILSAKVNALLKRSG-
----YDILLVEDEAVVACDVRHRLERLGYAPARLATNGAEALRMFNERTPDVVLMDIVLDPMDGIELAGHIRAE-AHTPIIYLTGHAAPDILHRAKITEPFGYILKPFEDRELHICIEMAIYK---
----YDILLLEPIPIHRYNMEVLLKKIGVN-VVSIKDPAELIRRASAGKFDFIFTTFKLPNLDSADLVKLIKNTNSDTPIVCVTAYF-----KEASSSGVFDYIEKPATIEAIKHCIN--------
----YDILIVDDETDIREMIAGILDDEGYG-TRTAADSDSALTAIKERRPSLVILDIWLQRLDGLALLDVIREQDPDLPVVIISGHGNIETAVSAIKRGAYDYIEKPFKADRLILITDRALEA---
----YDILIADDHPLFRSALRQALTGLGPERLVEAESIAQLESRLGEKDWDLVLLDLNMPGAYGFSGLVLLRGQYPQIPVVMVSAQEEASIVVRSREFGASGFIPKSSSLEVIQQAVRTVLD----
----YDILIADDHPLFRSALRQALTGLGPERLVEAESIAQLESRLDEGDWDLVLLDLNMPGAYGFSGLVLLRGQYPQIPVVM--------------------------------------------
----YDILIADDHPLFRSALRQALAGLGPERLVEAESIAQLESRLGEKDWDLVLLDLNMPGAYGFSGLVLLRGQYPQIPVVMVSAQEEASIVVRSREFGASGFIPKSSSLEVIQQAVRTVLD----
----YDILIADDHPLFRSALHQALTGLGAARLVEAESITQLESRLAEKDWDLVLLDLNMPGAYGFSGLVLLRGQYPQIPVVMVSAQEEASIVVRSREFGASGFIPKSSSLEVIQQAVRTVLD----
----YDILIADDHPLFRSALHQALSGLGPERLVEAESIAQLESRLGEKDWDLVLLDLNMPGAYGFSGLVLLRGQYPQIPVVMVSAQEEASIVVRSREFGASGFIPKSSPLEVIQQAVRTVLD----
----YDILIADDHPLFRSALHQALSGLGPDRLVEAESIAQLESRLGKADWDLVLLDLNMPGAYGFSGLVLLRGQYPQIPVVMVSAQEEASIVVR--------------------------------
----YDILIADDHPLFRSALHQALSGLGPDRLVEAESIAQLESRLGEKDWDLVLLDLNMPGAYGFSGLVLLRGQYPQIPVVMVSAQEEASIVVRSREFGASGFIPKSSSLEVIQQAVRTVLD----
----YDFIVVDGDPILRLGVGALLAKNGAR-VAEIAPGES-IRNVEVGAAQLVTLVASGRLEYAPERVREIRSHAPDVPLLVLASGADDDNAIRMLRAGATSYVRHSADIADLLAAIDATCRRQ--
----YDCLIVDDEVPLAQSTTEYFNLFDVK-TVAVFNARDCIEFLKNNTVDLILLDINLGETSGFDLCQALRKT-TQIPILFISARQSDDDILLALHIGGDDYIRKPYSLHILLAKVKVTLNRY--
----YDCLIVDDETAIASSTSEYFNLFELS-SAYVTSYEQCIRFLKENTVSLLLLDINLGGRSGFSLCKKLREQ-TDIPILFISARTSDDDILTALNIGGDDYITKPYTLSVLLAKVKAVLKRC--
----YDCLIVDDEEALAQSTCDYFNLFEVS-TAWVPGMPAALTFLQANRAEVILLDINLPDGSGFSLCKHLRQT-SDTPILFISARTSDDDQILALGIGGDDYIQKPYSLSVLLAKVRAVLKRR--
----YCVYLVEDDKNLNLVLTSYLQKEGWQ-VVSFLTGNEAKQAIE-NPPDLWILDIMLPDIDGYHLLQEIKAVSPQVPIIFISARDADIDRVVGLELGSDDYLAKPFLPRELVIRSRNLLERI--
---YCKVLIVEDEFIMRQGMKHMLEKEGFTIVGEATNGQEALDLIEKLKPNIIISDIVMPILNGVDFSKVVQKRYPDLQIIILSSYDNFEYVKDTLLSGAVDYILKPLNPEQLLVTLKKAVDRI--
---YAPILIVDDEPEMCWILENLIRKTGFA-CKTALSAREALNLAESDQFGMAFLDAKLPDIDGLELARQLRKKNAYLPIVIVSGYFYQDDIEGIIREGIAAFIGKPFEHDDIVDIITRFAS----
--YALNIVIVDDQTSARTMLRHVIEDIAPESVYDFGDPLTALAWCEAHPVDLLLLDYRMPEMDGLEFARRFRRKHRDIPVILITVVGDEPIRQAALEAGVIDFLVKPIRPRELRARCYNLLQ----
----YALLVADDNATNRTVLRMMLERAGHQ-CTLAEDGEQVLDLLEAHRFDAVILDMNMPHMNGLEATRVIRFTGRYLPLIMLSADVSAETREECRLAGIDQFLPKPVRIDDLLDALDRLIVR---
-------YALEDDFKQQARIESAIQAIDYE-LSVSGRADQLMESLEGKSQYVFFLDIDLNKQKGFEVAREIRARDAQALIVFVTHYSNFMPLTFQYQVSALDFIDKELPEEEFRQRLANILRHA--
------YAIVDNDTLVLRYMQLLLRSRLPENAWMCSSAKQAIHRCTENTPDILLVDMSMREMSGVDVIKAIRERNSNIVLIGITSYMLDEYVLQVAKSGGQALVHKD-NLADIVAAIQ--------
------YAIVDNDTLVLRYMQLLLKSRNFVCAWMCSSAKQAIHRCAENTPDVLLVDMSMREMSGVDVIKAIRERNSNIVLIGITSYMLDEYVLQVAKSGGQALVHKD-NLADVVAAIQ--------
------YAIVDNDTFVLRYMQLLLKSRLPENAWMCSSAKQAIHRCTENTPDVLLVDMSMREMSGVDVIKAIRERNSNIVLIGITSYMLDEYVLQVAKSGGQALVHKD-NLADVVAAIQ--------
-----------------YAIRRLVSRHPAAKISEAGNGGEALKLYERTGADLMIVDYRMPQMDGIEFVRALKERASSTPIIMVSSHL--VAREEGMAAGVTAFVDKGDLVKTLIHVME--------
--------------XILNLLDYHLSKEGFS-TQLVTNGRKALALAETEPFDFILLDIMLPQLDGMEVCKRLRAKGVKTPIMMVSAKSDEFDKVLALELGADDYLTKPFSPRELLARVKAVLRRT--
----WYVLVADDDAEVQTITRLVLSDFSFEHLLEATSGAESLDMLRRHPTAVLLLDVVMENDAGLQVARKVREENNLVRIVLRTGQPGHAPEHRVIELDINDYRHKELTAERLHTTVTAALRS---
----WYVLVADDDAEVQTITRLVLSDFSFEHLLEATSGAESLDMLRRHPTAVLLLDVVMENDAGLQVARKVREENNLVRIVLRTGQPGHAPEHRVIELDINDYRHKELTAERLHTTVTAAL-----
-----WVLIVENCQVDYFVTSYLLRGHNVQ-VIAVQGPLQALELLNAHNVKLILSNYWMPNMTGYDLLMEMKKKLSHLPVVITSFDKSPEVVKKCLDGGAKDYIIKPIKHADVPR-----------
-------WVIEDDGPTCAATRALLQRWGCQ-VPLAGGAPEALAAAQPQAPLLVLLDVHLGGHHGPDVYAELCRRWGQAPVILVTAEHDATLRRQAAERGW-GFLAKPVRAPALRALMSQTLLR---
----WTVLLVEDDDTDAFLVSELLDEVAAPRLTRVRTVAEAIV--HTQKVACVLLDLGLPDSEGLSALRRLLTVERGAPVVVLTGLVDEYRGAEAVAAGAQDYLVKQVDGRDLLRAVRYAIERE--
----WTVLIVDDEGPIRSSLSDFLEDDGFI-TIQADSAEEGLSVVKNNPINAAVVDIRLPGEDGNAFILQAHAIRPDMKFIIYTGSTDYSLPASVRKAGVDQVLHKPLDIATLTAAIRRALG----
----WTMLIVDDEPEVHSITKLVLSDFAYKRFLSAHSAAEARRILAREDIALILLDVVMEEDAGLRLVHHIRERNRNVRIILRTGQPGQAERAVILDYDINDYKAKQLTAQQLFTTTVAALRS---
----WTLLIIDDCAADRKIYRRYLLKDPHQQILEADCAEEGLALCQKIRCDAILLDFCLPDMSGIELFDQMQQEKTSVPVIMLTGRGDEEVAVQVMKRGALDYLVKNLTQDVLQLAVRNAIKQS--
----WTILVVDDEADVHSMTGLLLDDVVFQRLIGCLTAADARAVLEHRDIAVILLDVVMEDDSGLKLVRWIRDENRDVRIILRTGQPGQAPQRDIVDYDINDYKPKDLSAEGLFTTVIAALR----
----WTIAVVDDDPAVHEGTRYALAGYGLD-ILSAYSAQEARALLAERDIAIVLLDVVMEDDAGLRLVDYIRRKEETVRIILRTGQPGQAPERRIVDYDINDYKAKELTADKLFTSLTAALRA---
----WTIAVIDDDPAVHEGTRYALAGYGLD-ILSAHSGQEARALLAERDVAIVLLDVVMEDDAGLQLIDYIRRKEETVRIILRTGQPGQAPERRIVDYDINDYKAKELTADKLFTSLTAALRA---
----WSVLIVEDNLVNQKVLAAQMKRLGCT-VHVANHGKEAIEFMSKTNWTLILLDIEMPVMDGLTCAREIRKMKGHVPVVAVTANARAEQIQQALEAGMDEVMTKPFRITELVPVIEGVLVR---
----WSVLIVEDNLVNQKVLAAQMKRLGCK-VHVANHGKEAIEFVRKTDFTLILLDIEMPVMDGLTCARELRKMKGHVPVIAVTANARAEQIQQALEAGMDEVMTKPFRITELVPVIEGVLVRV--
----WRVVLADDHPIMLLGCRLLIEQNGMEVVGEARDSSELMSILAHVACDVVITDFSMPRADGLAMLSTLRREHGALPVIVLTNMANAGLLRAMLNEGVLGIVEKGAEKSELFAAVRTALR----
----WRVMIIDDDEDVHSTTTFALGNLEMQHFVHAYSAGQARELLKHDDIAVILLDVVMEDDAGLHLVRYIREKMTDVRIILRTGQPGYAPIDAIRDFDINDYKTKELTRIKLFTTVTAAIRS---
----WRVLVVESDSGDARVLTQGLRRHGHD-VSLAKDGREALDAFGD--AELVLIDLDLPDLDGLEVCRSIRAV-CDTPLIVVTGRESELDRVLGLQAGADDYLVKPYGFRELMARIEAVMRRI--
----WRVLVVESCGKEGEGLVQGLRRHGHE-VDRVETGGAALQAYEE--ADLVLIDLELPDLDGLEVCRGIRSA-GDVPVIAVTSRGSELDRVLGLQAGADDYLVKPYGFRELMARMEAVMRRA--
----WRVLVVEDEALIRMDLAEMLSEEGYQVAGEAGDGEAAITQARELEPDLVIMDVKMPKKDGIEAAAVIVEE-KIAPVVMLTAFSQRDLIERARDAGAMAYLVKPFARHELVPAIELAVSR---
----WRVLVAEDEALIRLDLTEMLTEEGYQIAGEAGDGEAAVELARSLGPDLVIMDIKMPKKDGIEAAGTIVEE-RIAPVVMLTAFSQRDLIERARDAGAMAYLVKPFARHELVPAIELAVSR---
----WRVLLVDDHPLFREGLAAAVNDDAFAVVGQAACADGAIAEAVRTGPDLVVMDLGLPGRSGLEATRRILCDHPEIRVLVMTMSEDDDSLLAAVRAGARGYLLKGAGRDEILRALHTVAR----
----WRVLIVDSDPDVHAAFRLALEGHSLFVFLYARSGTQARNLLRSQDLAVVVLDAVTDTGAGLDLVDFIRYTLRNSRIVLRTGRPGQPDLETLLRYDINDCRTKELTPDRLLAIVVTAVRS---
----WRVLIADDEPWIREGIRDAVSRYQMSVSAEAENGEEAFELALKHGIDLLIVDLNMPIVNGIALMKKLRGALPQCRFVIVTGYDQFAYAQEAIRLNVDDYLLKPVDPAHLEQVLKKI------
----WRLLVADDNFANQEVLRLMLETRCAQ-LEMVDTGAAALDRLRGAQFDAALIDLDMPDLDGFAVVRQWRADRSPCRLLAVSAHRRSECWAECAAAGFDAFVEKPIERAALFRELE--------
----WRLLLVDDDDIVHESTKYSLRDVRLE-MTHAKSAAEAQAILRRDDFAIVLLDVVMEPDAGLKLVRIIREKLTAVRIILRTGQPGYAPELSVIDYDIDDYRTKELTRIRLLTSLYTALR----
----WRIVLADSSDLSRQFIKNVLLANGHL-VYEARDGGSAIRLCRALAPDLVIADLNLANINGYEVGRIINED-DIAPVILMTSTLQRDFLDEIRKYSVFSYLLKPVDRGVLLSTVEFVIEN---
----WRIMLVDTQLPALAASISALSQEGFD-IIQCGNAIEAVPVAVKTHPHLIITEANMPKISGMDLFNSLKKQTASIPVIALSGRATAKEEAQLLDMGFIDFIAKPVNAIRLSARIKRVLK----
----WRILVVEDEEGIREILSEAFRRQGYT-VMCAADGDQAVDLALTAVPDLIILDLMLPKMDGWEVCRRIREELRHVPVIMLTARRDERDAVAGLEAGADDYVRKPFSIPELMARVRAHLRRS--
----WRILVTDRNPRVRRLLCRELESEGFR-VLSASGWGEIARAVS-NGVDCVVMDLNLPGQDGAALLEQLKRNAPYLPVVVH-AFSSEEALEAGTLRLASAVVEKSGNTEDLKAAVRRVLAH---
----WRILTVDDDPDFQRATAFAIGEMRVE-IQAFSNREAAMLLAEQQDFALVLLDVVMEEDAGLRLVKTLREGNAEIRIVLLTGEPGMAPVQSVMRYDINDYWSKELSSERLRTVLTAGLRS---
----WRILLVEDEALVAYLLEDMLADVGCTVVGLAARVDQALELIRTIPIDAAVLDVCLDNEFSYPIADALLAR--GIPFMFSTGYARDRLRDGYKG---FPMLQKPYHPRELEKILTTLLP----
----WRILLCEDSVSIAELLMIILKQQGAQ-VDHVTNGALALECYKKSPPDLVIMDMQMPIMDGYEAATKLKALKIECPLVALTAQAIKGDESRCISAGCDFYMTKPIDVATFPEKLRKIR-----
----WRILIVESSTVEAETLARGLRRHGHE-VEIVATGSDALRCYAD--ADLVLLDLELPDLDGLEVCRGIRAA-HEIPVIAVTARGSELDRVLGLQAGADDYLVKPYGFRELMARMEAVMRRA--
----WRILIVESSTVEAETLARGLRRHGHE-VDIVGTGSEALRGYAD--ADLVLLDLELPDLDGLEVCRGIRAA-HEIPVIAVTARGSELDRVLGLQAGADDYLVKPYGFRELMARMEAVMRRA--
----WRILIVESNSAEAETLARGLRRHGHE-VDIVGTGGEALRVYAE--ADLVLLDLELPDLDGLEVCRGIRAA-HEIPVIAVTARGSELDRVLGLQAGADDYLAKPYGFRELMARMEAVMRRA--
----WRILIVDDEPDVHTVTKLALSRFKLDEFINAYSGEEAKQLLSNKHIAMAFVDVVMEDHAGLELVKWIREKNNAIRLILRTGQPGQAPEEDVINYDINDYKAKELDSRKLVTSVYSALRS---
----WRILIVDDEPDVHTVTKLALSRFGIE-FINAYSGEEAKRVLQDKDVAMAFIDVVMEDHAGLELVKWIREEDRSIRLILRTGQPGQAPEEDVINYDINDYKAKELDSRKLITSVYSALRS---
----WRILITDDEKDVHTATTFALRNTPIE-FLHANSARETIEILKSQDIAVIMLDVVMEPNAGLDLVAVIREEVTDSRIILRTGQPNQAPEIEVIDYDINDYKLKELTQSKLYAALTTAVRS---
----WRILFAEDDAVSLMAVRRMLEKQGCL-VVTAADGQEVLARLTGQDFDLILMDVQMPVLDGVLATRAIRQEKRDIPIIAMTGYAMTGDREKLLAAGMHDYVSKPIDMAELQAVIDRVMA----
----WRILAVDDYVDALAPFAEVLRLEGAV-VDVADSARKGLELLDANTYDLLVSDLGMPEMDGYQFIAEVRKRTRALHAIAMSGFGRRADARRALEAGFNAHLPKPASIEELKAAIAR-------
----WRIFVLDTDEIGRMAVQFMLHDE-YE-THEIASLQAAVAKAQDWPPDLIILGEALLD-DGRLTVEMVSEQFPNARLMLVVGEARSALSQPVISKGF-VFLHKPLRLEDVRAKVAAVLQ----
----WRIFVLDTDEIGRMAVQFMLHDE-YE-THEIASLQAAVAKAQDWPPDLIILGEALLD-DGRLTVEMVNEQFPNARLMLVVGEARSALSQPVTRKGF-VFLHKPLRLEDVRAKVAAVLQ----
----WRIAIIDDERSVRSGLSNLLQSEGYA-TDTFDSAEVFLSHPLASGASLVITDIKLRGMNGIELFEKLRLATPPPPILFISGHADENMQRYALSLGAAAFLRKPINIDILLDHIQRELTR---
----WRIAIIDDERSVRSGLSNLLESEGYA-TDTFDSAEVFLSHPFASGAALVITDIKLRGMNGLELFEKLRLAAPPPPVLFISGHADENMQRYALDLGAAAFLRKPINIDILLDHIQRELAR---
----WRALVISANGIQRRLLRQALGAHGLM-YDMIDNVERAFTYEAPIPPNLLLVDMTQIEGQRTSHLVLLRERFEQARIITVAPVAAEPRAATTVAFGADDYLLTPLASG---------------
----WRALVIDKRSIRAEVTRYHLQRLGIT-ADMASSLKSACSYQSGGRFGLVLIDKDAWNETGFAFRQLLKESKQDLPIFLLATTINPEERRELLSAGVDNIIMKPLRLSVLFSCFQEAI-----
----WRALIISANGIQRRMLRQALTAQGLM-YDMIDDVERALQYEAPIPPNLILVD--MTQIEGARTANLLREHFAKGRIVTIAPATAEPRAAATVAFGVDDYLLIPLAAGALSALLDRLSA----
--------------------------WQYKQLTSCSNTEKLLNFSQQNIPEIILFKIKKLGKKESKNLREIQEKFPSVPILMIAEQDNLNHRLKAVRYGIEKYLIEPVSSQDILEIINTLL-----
----WQVLLAEDNLINQEVAKTTLNQLGCH-VQIAANGLEAIKAVEQQDFNLIVMDCNMPELDGYVATQKIRKES---------------------------------------------------
----WQVLLAEDNLINQEVAGTTLTQLGCH-VHHAGNGLEAIKAVAQQDFDLIFMDCNMPEVDGYTATQKIREQKPPVPIIAITADVMPSTRDRCLAAGMDDYLTKPLVLKELEKILAVWLENQ--
----WQVLIVGADADVHSATTFALSNVEIQNFLHAHSMQQARDILKETHIAVILLDLSVGRDEGLQLVHHIRNHRAEVRIILSTTRDDVPTIDAIQQFDINDCKIKELTRIKLYTVVTTAVRS---
----------------WQGLADGLRSEGLNVMSVTRDVRTLLDSLGTDPPQVTILDVECSVTEGLNLLREARKRRLEVRMLMLSAVSAPDIISQCFDEGASGYLF---------------------
----WPVLLVEDDDGDAFLVEELLQETTIR-LLRAASIAEARAKVA--GARCILLDLGLPDSHGLSALETLRRIAPAAAIVVLTGLDDEHRGVAALAAGAQDYLVKEISGRTLVRAVRYALERR--
----WPVLLVEDDDGDAFLVEELLQETAAP-VRLLRATTIAEARTKAAGARCILLDLGLPDSHGLSALETLRRIAPDAAIVVLTGLADEHRGIEAMAAGAQDYLVKEADGKTLVRALRYAIERR--
----WNVLVVDDEPDIVNVTRLTLNSFTYKNVQHAYSASEAIEIISHTDLALILLDVVMEDDAGLKLVKWIRNENHMVRIVLRTGQPGYAEKSVIVDYDINDYKLKELTAEKLFTVVIA-------
----WNVLVVDDEPDIVNVTKLTLSSFTYKNVQHAYSAAEAAEIISNTDLALILLDVVMEDDAGLKLVKWIRDENNMVRIVLRTGQPGYAEKSVIIDYDINDYKLKDLTAEKLFTVVIASLR----
----WNVLVVDDDEEIHSVTRLALSDLNLT-FYHAYSKAQALEIIKSSNLAIILLDVVMEDDAGLQVAQTMRNELSEPRIILRTGQPGYAPEESVIEYDINDYKTKELTRSKLVTTIIASLRS---
----WNVLAVDDHEVALAGIDAILRSDDCTLVGTFSTADEACRFIRSRRIDIALLDLRLANSDPFVNVQSFCGL--GIPVLIFSSLEDPYLARRALHAGSSGVLEKSASAVELHEAIVTICR----
----WNILVVDDDEEIHSVTRLALSDLNLT-FYHAYSKAEALEIIQSSTLAIILLDVVMEDDAGLQVAQTMRNKLTEPRIILRTGQPGYAPEESVIEYDINDYKTKELTRSKLVTTIIASLRS---
----WMVLIVDDEPDVHSMTKMVLGDFAFEDFVSAHSGKESLEILKSDPFAVVLLDVVMENTAGLDVARRIRNENQFIRIILRTGQPGFAPEHQVIELDINDYWQKELTSRRLTTSMTTALRS---
------------------WLMRALAQSGFT-PDHAPDARTAEGLMAGNEYDAVVMDLRLPDKHGLVLLREMRNRDDRTPVLLLTAQGALQDRVRGLNLGADDFLTKPFALEELEARLTALVRRS--
------------------WLMRALAQSGFM-PDHAPDARTAEGLMAGNEYDAVVMDLRLPDKHGLVLLREMRNRDDRTPVLLLTAQGALQDRVRGLNLGADDFLTKPFALEELEARLTALVRRS--
------------------WLMRALAQSGFL-PDHAPDARTAEGLMAGNEYDAIVMDLRLPDKHGLVLLREMRNRDDRTPVLLLTAQGALQDRVRGLNLGADDFLTKPFALEELEARLTALVRRS--
-------WLLDDSPTEADFIRAALSP-TCR-LDSFTDGAVLLEALSHQHPDVVVLDWEMPGLSGIEVCEYLRSNTAALPVLLLTSHQTAEDVMRGMEAGANDYVFKPFRPLELVARVHALVRRD--
-------------------------------WLEVATAKAAKLSFEENRFAALVLDAETTQEGGESLSRWLHDHHDKVPVIMLVARP--QDEWLARWSGAAQCIQAPFHADTVVDAIQKVLA----
----WKVMLVDDDLEVHAVTKLVLSSFEWDEFLSAYSAAQAEEMFQEHDIAVALIDVVMEDDAGLRLIKNIRNKNHTTRIVLRTGQPGQAPERKIIEYNISDYKNKELSGVKLDTLMCSALR----
----WKVLVVEDEPLEREALAKFLREGPFE-ALEVRTAADALSFARTWEPQVVLLDIRIPGGDGLSTLEGLRDQGFGGKVLVLTAYDVFEYAQRALSLGVQSFLVKPVLPDTLYAALRKVLDQL--
----WKVLVVDDSSVNRQIVRLYLEEAPIV-LEEAQNGREALERFVAGAYDCVIMDNIMPVMDGLEATRRIRAGLPPTPIVGISGKAQTADETACLDAGYTLYLRKPVRKAMLLAALTGLFAQ---
----WKVLVVDDEPDVHTVTKLALSRFRLDSFINAYSGEQAKALLRQQDIAIAFIDVVMEDHAGLELIRWIREHNKTIRLILRTGQPGQAPEEDVINYDINDYKAKELDSRKLMTSVYSALRS---
----WKVLVVDDEPDVHTVTKLALSRFKLDTFINAYSAEQAKELMNQHDIAIAFIDVVMEDHAGLELVKWIREQNKTTRLILRTGQPGQAPEEDVINYDINDYKAKELDSRKLMTSVYSALRS---
----WKVLVVDDEPDVHTVTKLALSRFKLDTFINAYSAEQAKELLNQRDIAIAFIDVVMEDHAGLELVKWIREQNKTTRLILRTGQPGQAPEEDVINYDINDYKAKELDSRKLMTSVYSALRS---
----WKVLVVDDEPDIHIVTQAAFQGLKFADVLKAMSGSEAREILIAEDIAVAFIDVVMEDDAGLKLVNFIRNQNHLIRLIIRTGQPGAAPEKDVVRYDIDDYKDKELTAQKLYTSIRLALKS---
----WKVLLVDDEPAVHDVSRLILAGLSFEQLHSAGSAAQAREFLTRHDVALVLLDVVMEDDAGIGLVQHIREQDSDMQIVLRTGQPGMPERDVLLRYEINGYCLKDVTAQRLHSIVISALRS---
----WKVLLVDDDADIHQVTKLVLRRFTLDDFIHAYSGIEAKEKLSTHDIALVFLDVVMEDDAGLEVARWIRQDNHKTRIILRTGQPGQAPEQSVVDYDINDYKEKELTSQKLFTAVLSALRS---
----WKVLIVDDEPEVHAVTKLALSDFEFQNFISAYSGAEAKTLIDEHKAAIVLLDVVMEDDAGLQVVKYIREKNNHIRIILRTGQPGQAERQVIVNFDINDYKSKELTAQKLFTVIMSSLRS---
----WKVLIVDDEPEVHAVTKLALNDFSLNEFVSAYSGEEAKAIFKTHDIAVVLLDVVMEDDAGLKVAEYVRNENHFTRIILRTGQPGQAEKDVIINYDINDYKSKELTAQKLFTVIIAALRS---
----WKVLIVDDEPEVHAVTKLALNDFSLNEFVSAYSGEEAKAIFKAHDIAVVLLDVVMEDDAGLQVADYIRNENHFTRIILRTGQPGQAEKDVIINYDINDYKSKELTAQKLFTVIIAALRS---
----WKVLIVDDEESVHRVTQLVLKDVTFDELLEAHSGAAAKAILEQENIALAMIDVVMEDDAGLRLVQVIRDHNEMTRIVLRTGQPGQAPEEQIIEYDINDYKDKELTGTKLKTLLYS-------
----WKVLIVDDEDDVHSTTRLVLDDFSFEEFLSAYSAEEAVAVLKDHPVAVILLDVVMENHAGLELVKTIREENTMVRIILRTGQPGQAERQVIVEYDINDYKHKELTAQRLFTSLFSALR----
----WKVLIVDDDVDVHESTTFALQGLTIEQLLHASSSEEALRLLREDNIAVILLDVVMEDDSGLRAVDAIRNNLRNIRIILRTGQPGHPEIETIQRYDINDYKTKELTRTKLYTTLTTAIRA---
----WKVLIVDDDPEVHEATILACGSFEFENLLSAYSGAEAKTVLHDHPIALLLLDVVMESQAGLELVKYVRKNNQIIRIILRTGQPGEAPELDVIDYDINDYRLKDLTRQRLLTTVITTLRS---
----WKVLIVDDDLEVHLITRTVLANVTFKNLLSAHSAEEARTVLANTDIAAILLDVVMEDDAGLRLVRHIREDNRAIRIILRTGQPGQAPEREIVAYDINDYKAKELTSQKLFTTIVAALRA---
----WKVLIVDDDADIHQVTVLVLKRFKLDDFIHAYSGAEAKEKLSTDDIALIFLDVVMEDDAGLEVARWTRQDNHKTRIVLRTGQPGQAPEQSVVDYDINDYKEKELTSQKLFTTVLTAIRS---
----WKVLIAEDCENDLKLLVRAFSSDQLTVVYTVPSGDEAARYLSGQGPNLLVTDLKMPGFDGLDLLEWLIDNFPHLVVMMLTGSTLQHHADATEKLGADAFFNKPNCQEELMNLIQTI------
----WKILVVDDEPDVHTVTKLALSRFKLEGFINAYSGEQAKEILNNTDVAVAFIDVVMEDHAGLELVRWIREKNRTMRIVLRTGQPGQAPEEDVINYDINDYKAKELDSRKLVTSVYSS------
----WKILVVDDDPEVHGVTRFVLDGLHVCRLLHAFSGEEARRQLQVHPIAVALLDVVMEAQAGLDLVGHIRDEMSECRLILRTGEPGYAPELTVIEYDINDYRTKELTHTRLITTVSSALRS---
----WKILLVDDEPDVHTVTKLALSRFKLDSFINAYSAEQAKEFLINQDLAIAFIDVVMEDHAGLELVKWIREKNKTIRLILRTGQPGQAPEEDVINYDINDYKAKELDSRKLMTSVYSALRS---
----WKILIVDDEPEVHAVTKLALNDFGLK-FYSAFSGEEAKRLIDEHPAAILLLDVVMEDDAGLQVARYIREENHFTRIILRTGQPGQAERTVIVNYDINDYKSKELTAQKLFTAVMSSLRS---
----WKILIVDDEPEVHAITKLALNDFTLE-FISAYSGDEAKRCFREHDIAVVLLDVVMEDDAGLLVAEYVRNENHFTRIILRTGQPGQAEKDVIINYDINDYKSKELTAQKLFTVIIAALRS---
----WKILIVDDEPDVHTVTKLALSRFKLDNFINAYSGEEAKQILKEKNIAMAFVDVVMEDHAGLELVRWIREDNKAIRLILRTGQPGQAPEEDVINYDINDYKAKELDSRKLVTSVYSALRS---
----WKILIVDDEPDVHTVTKLALSRFKLDKFINAYSGEEAKQILKEENVAMAFVDVVMEDHAGLELVKWIREKNSSIRLILRTGQPGQAPEEDVINYDINDYKAKELDSRKLVTSVYSALRS---
----WKILIVDDEIEVHNTTRLVLSDFKFEEFLSAYSGKEALEILREHDIAVVLLDVVMEPHAGLDCAEAIRNKNKNIRIVLRTGQPGQAPERKIVEYDINDYKHKELTTQRLFSTVYTAIRS---
----WKILICDDEAMTRRGLTKMIGRKDMEVVGAAAQGEEACAMIEQLRPSIVFMDINMPLVSGLEVIERYHE-DPRLRFVIISGYSDFEYAQKACRYHVVDYLLKPVTEEQLSAVLDRCAA----
----WKILIADDEEEVHQVTAVAMIDVRFKEFLHAYSAAEAREVLKQHPMAIILLDVVMEDEDGLRLVRYIRERNRSLRIVLRTGQPGQAERDVVIDYDINDYKSKELTRQKLLTCVISALRS---
----WKILIADDEEEVHQVTAVAMIDVQFKEFLHAYSAGEARAMLAARDIAIILLDVVMEDDAGLKLVRHIREQNRRVRIVLRTGQPGQAERDVVVDYDINDYKSKELTRQKLLTCIISALRS---
----WKIIVVDDKEQVHAVTRLALQNFQYKHLISAYSSSEGQQLLEQNPTAVLLLDIVMEEEAGLDLVKYTREHNRFIRIILRTGQPWIAPEQSIIEYDINGYILKELTQHKLF------------
----WKIIVVDDKEQVHAVTRLALQNFQYKHLISAYSSSEGQQLLEQNPTAVLLLDIVMEEDAGLDLVKYTREHNRFIRIILRTGQPWIAPEQSIIEYDINGYILKELTQHKLF------------
----WKIAVVDDDKNILKTVSEKLQQLGR--VKTFLTGEDFLND--EEAFHVVVLDVMLPDYSGYEICRMIKETRPETWVILLTLLSDDESVLKGFEAGADDYVTKPFNPEILLVRVKRFLERE--
----WKIAVVDDDKNILKKVSEKLQQLGR--VKTFLTGEDFLND--EEAFHVVVLDVMLPDYSGYEICRMIKETRPETWVILLTLLSDDESVLKGFEAGADDYVTKPFNPEILLARVKRFLERE--
----WKIAVVDDDGKILEILSVKLSKLGH--VETFLTGEDFLNS--EEIFHVVVLDVKLPDYSGYELCRMIKEEHPETWVILLTLLSDDESVLKGFEAGADDYVTKPFNPDILLARVKRFLERQ--
----WKIAIIDDEPGIHDVTKFALSHFELEGFYSSFSAEEGFILLRDEPIALAFIDVVMEDHAGLDLIERIRGNNHSTRIILRTGQPGCAPEERVIEFDINDYKAKELTATKLKSCVYASLR----
----WKIAIIDDEEGIHEVTKLTLRKFTFEKFLSAHSGEEGLALFKAHPIALAFVDVVMEDDAGLKLVDAIRNENHVSRLILRTGQPGQAPEEDVIRYDINDYKAKELSSLKLKSCVYTAIR----
-------WIVDDDRSIRWVLQKALEAVDIT-VRAFETADVVLHELKQGRPDVLISDIRMPGIDGLQLLSEIKERYPGLPVIIMTAYSDLDSAVSVYEGGAFEYLPKPFDVDEAVELVQRAITH---
-------WIVDDDHAIRWVLERTLKTKKIS-YASFPDAERLWEQLQIEQPEVIISDIRMPGQDGLALMQRIHQKFPSLPIIIMTAHSDLDSAVSAYQSGAFEYLPKPFDIHEASTMIQRAISH---
-------WIVDDDHAIRWVLERTLKAEKID-YASFPDGECLWQQLQIEQPEVIISDIRMPGIDGLALMERIHGRFPLIPIIIMTAHSDLDSAVNAYQSGAFDYLPKPFDIHEATALIQRAINH---
-------WIIDDDRSIRWVLDRALTQAGLR-TRSFDNGDNIMRQLEHEQPDVIISDIRMPGIDGLSLLARIAESHPGLPVIIMTAHSDLESAVSSYQTGAFDYLPKPFDLDDAVALVRRAA-----
--------WIDDEIDKLKIIVQQLQKQNII-VRTYNEADEFFKKYHPSPIELILIDYFLDNNMGIDILKRIRQEKIDSRVVVVSGMLDVQSVKNLIFAGASDIIEKNSPITMIREVLKQV------
----WHVLVVDDSPMNQEVVEQALSLAGAA-VTLADDGVQALQRLRSDPYQAVLMDVQMPVMDGLTATRRIREELHDLPIIGLSAGVLLHERQAALDAGMNAVLNKPIRLKQIIATLLH-------
----WHVLIVDDHPLMRRGLRQLLEDARFRVTGEASSGAEAIAQAQELAPDVILLDLNMRGLSGLDTLNMLRRDGVSARIIVLTVSDARSDVYAMIDAGADGYLLKDSEPEALLEAIRD-------
----WHVLIVDDHPLMRRGLRQLLEDARFRVTGEAGSGEEAIAQARALSPDVILLDLNMRGLSGLDTLTMLRRDGVNARIIVLTVSDAQSDIFAMTDAGADGYLLKDSEPEALLEAIRA-------
---------------------WHLQQLEYR-VHQAASIYQAREVFLSQQPTLVILDADLPDGDGIEFCRWLHRQ-QQPLILMLSARSNEADIVAGLKAGADDYLSKPFGMQEFLARVEALIRRQ--
----WHLLLLEDEASVREAFALRLRDQGYV-VQTAESGEEALGLLRSFEPDVLVADLVMPNLSGLEVLARVKQLSPALPVIVLTARGTVKDAVEAMRLGAFDFVAKSIDMDDLLHTLRRATE----
----WHILLAEDNEDNISLLLDFLPFHGYA-LTIARNGQEALDLARECHPDAILMDIQMPVMDGIEAIRRLRADLAHTPVIALTALAMPGDRDRCLAAGADAYIVKPLVLHDLPDQIAAVMHQ---
----------------------------------WHHGADFLAQANLYQPGVLLLDIRMPVLDGTQVYTQMRQLNSTLAVIFLTAHGEVPQAVEQMKLGAVDFLQKPVATAPLIAALQQG------
--------------------------WGCR-ASLFDSAEQAHRAAVGEQPDFIISDFRLPNQNGIGAIISLRNLQRDIPACLITGDLEEDVKHQAHQAGL-VLLKKPLQPAKLRSLLRRSLK----
----------------------------WE-VKTFSDGQTFLDTLVVTQPSCVLVDIRMPGKSGIAVLEAIQARDSSLPVIIMTGHGNIELCRRAFKGGALEFLTKPIDADVLIETVSLALEQH--
----WDVLVVDDDPAVLTVTNLVLKDVTFDGLTGASSASEARTLLAEKEYAVLLLDVVMEEHAGLDLVRHMRDHNRRTRIIVRTGQPGSAPQERVVEYDINDYREKSLTAHSLESSVVAALRE---
----WDVLIVDDDPEIHSVTQLALSGVPLR-FHHAYSGKEAVEYLSSHEIAVVLLDVVMEDDAGLCAVKKIRDHNHNIRIILRTGQPGYAPEESIIQYDINDYKTKELTRSKLVTSLITAIRS---
------VYVVEDEIKIAEILSDYLTKHDYE-CRILSSGKNAVAEITNGNPDVVILDVMLPEVSGFTICSQLRAMGNEVPIILLTARVDEADRLNGLNIGADDYVCKPFLPNEVVARVSAILRRV--
------VYVVEDEIKIAEILSDYLTKHDYE-CRILSSGKNAVAEIINGNPDVVILDVMLPEVSGFTICSQLRAMGNEVPIILLTARVDEADRLNGLNIGADDYVCKPFLPNEVVARVSAILRRV--
------VYVVEDDVRIASVLSDYLTAEGFL-PRWFSDPLVALASARSQPPALVLLDIMLPGIDGLAFCHRLRA-FCDCPIIMLTARISTEDKVAGLSAGADDYVVKPFSPGEVMARVHAHLRRA--
------VYVVEDDTSILKLIEYSLKSKGYE-VSCFENGKDFFNQLSLKLPSLVLLDIMLPDIDGIEILKRLKAMTAGIWVMMITAKTGEYDIISALDLGADDYIKKPFSVMELLSRVGAIERRA--
------VYVVEDDMDLAEILTFNLENEGFE-VKHFTNGNEFFKTMEQTIPNIIILDIMLPGYDGVRIAKILRQLYKDIPIIFLTAKSEEEDKIEGFNAGADDYITKPFSSKELIARIRAVLNRY--
------VYVVEDDIDLAEILTFNLENEGFE-VKHFTNGNEFFKTMEQTIPNIIILDIMLPGYDGVRIAKILRQLYKDIPIIFLTAKSEEEDKIEGFNAGADDYITKPFSSKELIARIRAVLNRY--
------VYVVEDDEAVRDSLLLLLRAEGYS-TKGYSSAQSFLEEEVADLNGCLVLDIRMPGMTGMELHKKLLEMGCALPVIFVTGHGDVAMAVEAMKLGAVDFVQKPYREEDLLEKVKGALA----
------VYVVDDEQPMRESLRFLLETVRLQ-VKTYESAPKFLSEFDPELNAVLVTDLRMPGMSGIELHEHLYRNGHRIPVIIITAHGDVPTVVRAMKQGACEFLEKPFNDQILIDAIQRLLEQ---
------VYVVDDELNVRRIVKKTMENENNE-VHTFVTAEEALEEIEKRKPDLLFTDISLPSMNGIQFLKELKNRGYSIPVIVISSDTSPESMRSAFKAGIVDFLTKPFTPQEIRDAAELALREE--
------VYVVDDELNVRRIVKKTMENEDNE-VHTFVTAEEALEEIEKRKPDLLFTDLSLPSMNGIQFLKELKNRAYSIPVIVVSSDTSPESMRSAFKAGIVDFLTKPFTPQEIRDAFELALREE--
------VYVVDDEAPVRRALATLMRSVDMR-VETFSSAEEFLQFARPAVPSCLILDVRLRNKNGLAFQQEIVQSGLRIPVLFMTGHGDIEMSVKAMKAGAMDFFAKPFRDQDMLDAIGHALARD--
------VYVVDDDTAIREALVDLFLSIRTE-AKSFESAQDLLENADLDRPGCILLDVRLPGANGLDFQLHLEKLGNRMPIIFMTGHGDIPMTVRAMKAGAIDFLTKPFRDQDILDAVSVAFQK---
------VYVVDDDSAVLHSTCFLFESAGHR-VSSFASGADLLAAFPGPSPAFVLLDQVMPGMDGLEVFGRLRDLDARVPVVLITGHPDPGIRLRARAAGL-PVVEKPLVFEGVLEL----------
------VYVVDDDQGVLGSLRFLLETDGFE-VCTFRSGPALLDALDDGRADCIVVDYKMPGMNGIDLAQRLRDRKITTPVVMITGYPDESISSRAAAVGVRHVVLKPHLEESLVFHIRGALQ----
------VYVVDDDQGVLGSLRFLLETDGFA-VRTFRSGPALLDSLDDGRADCIVVDYKMPGMNGIDLALKLRDRKVKTPVVMITGYPDESISSRAAAAGVRHVVLKPHLEESLASHIRGALQ----
------VYVVDDDQGMLESTVWLLESVGLK-ARPFTQGRDFLDACEGGRHACVLLDVRMPGMGGLNVQDELLVRGIDLPVIFVSGHADVPIVVRAFKAGAVDFIEKPYNEQLLLDSVQQALDRHA-
------VYVVDDDQGMLESTVWLLESVGLK-ARPFTQGRDFLDACEGGRHACVLLDVRMPGMGGLNVQDELLARGIDLPVIFVSGHADVPIVVRAFKAGAVDFIEKPYNEQLLLDSVQQALDRHA-
------VYVVDDDQGMLESTVWLLESVGLK-ARPFTQGLDFLDACEGGRHACVLLDVRMPGMGGLNVQDELLARGIDLPVIFVSGHADVPIVVRAFKAGAVDFIEKPYNEQLLLDSVQQALDRHA-
------VYVVDDDQGMLESTVWLLESVGLK-ALPFTQGRAFLDACEGGRHACVLLDVRMPGMGGLNVQDELLARGIDLPVIFVSGHADVPIVVRAFKAGAVDFIEKPYNEQLLLDSVQQALDRHA-
------VYVVDDDQGMLDSTVWLLESVGLK-ALSFTSGREFLEACDNPLNGCVLLDVRMPGMGGLNVQEEMRNRGLRLPVIFVSGHADVPIVVRAFKAGAHDFIEKPYNEQLLLDSVQQALS----
------VYVVDDDQGMLDSTVWLLESVGLK-ALPFISGRAFLDACDPNLNACVLLDVRMPGMGGLNVQEAMRARGIDLPVIFVSGHADVPIVVRAFKAGACDFIEKPYNEQMLLDSVQQALGRHG-
------VYVVDDDQGMLDSTLWLLESVGLS-GVPFTSGRAFLEACDPTANACVLLDVRMPGMGGLNVQEEMRARGIDLPIIFVSGHADVPIVVRAFKAGAVDFIEKPYNEQLLLDSVQQALDRR--
------VYVVDDDPSVRRALTRLIRSAGHE-VEAYGSAREFLAHWGVRTPACVVLDVQLPDLSGLELQRELDAR---LPIIFLTGHGDIAMTVGAIKAGATDFLTKPVRDDDLLHAIDHALMRS--
------VYVVDDDPSVRAALEDLLASMGLQ-VRAFTSTQAFLEHDLEDAPACLVLDVRMPGQSGLEFHRTMGSLGLQLPVVFITGHGDIAMGVNAIKDGAIEFLTKPFRDQELLDAIHK-------
------VYVVDDDPGMLDSTVWLLESVGLK-ALPFTSGREFLEHCDPSLNACVLLDVRMPGMGGLNVQEELRQRDIRLPLIFVSGHADVPIVVRAFKAGAVDFIEKPYNEQLLLDSVQQALSRA--
------VYVVDDDPAMRASLDTLLRSMGLR-VATFASTAELRAAEREDVSSCLLLDVRLRGESGLVFQQAHDR--PPVPIVVITGFADVEVCRKALKGGAVDFLVKPFTEQELIDAVNIAL-----
------VYVVDDDLSVREALSSLIRSVGLQ-VETFSSATEFLRHRRSAATACVVLDVRMPGLSGIDVHHELKKRLDSIPVIFITGHGDIPMAVRAIKSGAVEFLSKPFRDQDLLDAIGQALERD--
------VYVVDDDHSVRQSIVRLLNSAGYS-AVDFDCAEAFLSHSFPAIPGCIILDMRMPSGDGFEVTDALKASGREMPVIFLTGYGTIPLSVQAMKAGAHEFLTKPVASDDLLKAVQEALN----
------VYVVDDDHSVRQSIVRLLNSAGYN-AVDFDCAEAFLTHAFPAIPGCIILDMRMPSGDGFAVTDALKASGREMPVIFLTGYGTIPLSVQAMKAGAHEFLTKPVASDDLLKAVQEALN----
------VYVVDDDHAMREALSSLIRSAGMR-VEVFESATTFLKSAWHEAPSCLVLDVRMPEMNGLDLQRHISASGKHIPVIFISGHGDIPMTVRAIKAGAVEFLPKPFSDQCLLDAIAAAF-----
------VYVVDDDFGVLGSLRFLLETDGFQ-VRTFRSGAALLEAVAENDIDCIVIDYKMPNMNGIDLANRLRERHVQTPIVLITGYPDESISVRAAASGVRHVVLKPHLEDSLAGHIRGAIH----
------VYVVDDDFGVLGSLRFLLETDGFE-VRTFRNGAALLDAVAENKVDCIVIDYKMPTMNGIDLAKKLRARRIEAPIVLITGYPDESISARAAASGVYHVVLKPHLEESLVNHIRGAMQES--
------VYVVDDDESVTTALTNLLSSQNYD-VAAFSSPDAFLAHPFYPSPCCLIVDINMPGTDGFGVASALMERGYSIPTIFLTSFGTIPVTVRAMKAGAFEFLTKPVDPERLLQAVEEALR----
------VYVVDDDESVRSALSNLLSSENYD-VIAFATAQAFLDHPFPAVPGCLILDINMPGADGFAVVNALNARGYAIPTIFLTGFGTIPVTVRAMKTGACEFLTKPVDPEQLLQAVAEALQM---
------VYVVDDDESMRTAVDMLLRSVGLR-VEAFASAHDFLAFEKPDVPSCLILDVRLKGQSGLAVQEQIAAADLQLPIIFMTAYGDIAMSVKAMKAGAMDFLAKPFREQDMLDAVAAALARD--
------VYVVDDDESMRTAVDMLLRSVGFR-AEAFASAQEFLAFDKPDVASCLILDVRLKGQSGLAVQEQIAAADLHLPIIFMTAYGDIAMSVKAMKAGAMDFLPKPFREQDMLDAVTTALERD--
------VYVVDDDESMRDALRTLLRSVGLN-VQTFGSAQEFLSIDMPDVPSCLILDVRLKGQSGLAVQEQITASQLGLPIVFMTGHGDIAMTVKAMKAGATDFLAKPFRDQDMLDAVEQALAS---
------VYVVDDDESIRGALTSLLTSVGIK-VLAFESADDFLAAEMPDVPSCLILDVRLRGTSGLTLQQHPFRESVPFPVIFLTGHGDIEMSVKAMKAGAFDFMTKPFKDQDLIDTIAAALKRD--
------VYVVDDDESIRGALTSLLMSVGIH-VRAFESADEFLATDMPDVPSCLILDVRLRGTSGLTLQQDPFKESVRFPVIFLTGHGDIEMSVKAMKAGAFDFMTKPFKDQDLIDTIAAALKRD--
------VYVVDDDESARHSLEFLLDVAGIR-VRSFPNADAFLKSSPPLAGACIVTDVRMPGTGGIELVEELHRRGATAPVIVITGHADVPLAIQAMKAGVADFIEKPFDDQVMLEAIRSALARN--
------VYVVDDDELVRRSLQRLFLSAGHD-AFTFSSAESYLQQVLPTRPACLVLDLQMPGLNGFALQDELTARGSHEGIVFISGHGDVPACARALKKGAVDFLMKPFGDDRLLASVEEALA----
------VYVVDDDELVRGSLAGLLRSIDLE-VRAYGSIEEFVAAPRHGGPACLVLDVRLKGQSGLAFQRTLMDDGPHMPIIFMTAYGDIPMTVKAMKAGAMDFLAKPFRDQDMIDAVISALERD--
------VYVVDDDEFVRAALISLLRSIDLE-VRAFASTEEFLAAPKGAGPSCLVLDVRLRGQSGIAFQTSLAESGPQMPIIFITAHGDIAMTVKAMKAGAMDFLTKPFRDQDMIDAVIAALERD--
------VYVVDDDEAVRDSLTWLLESNGYV-VRCHASAERFLQSLQSTDISCAILDVRMPGMSGLELQERLISENLPMPVAFITGHGDVSMAVSTMKRGAVDFIEKPFKENDLCGLVDRMLAKA--
------VYVVDDDDTVRQSVVRLLESADIH-ALGFSSAEAFLSHPFEDLPSCVILDMQLPTITGFDVADALKDSGREIPIIFLTGHGTIPMSVRAIKGGAYEFLTKPVESSALIGSIESALR----
------VYVVDDDDSVREALTGLLRSIDLE-VDAFRSAEEFLAAPKGPGPACLVLDVRLRGQSGLALQKSLLTQRAPMPVVFMTGYGDIAMTVEAMKAGALDFLTKPFRDQDMIDAVVTALQRD--
------VYVVDDDDSMRNALGRLFRSVGLG-VELFGSAQEFLDFDKRDVPSCLILDVRLKGQSGLALQEQIVAGDLQLPIIFITAHGDVAMSVKAMKNGALDFMSKPFRDQDMLDVVQNALLK---
------VYVVDDDDSMREALSTLLRSVDLP-VAAFLSARDFLAFEKPDVPSCLILDVRLKGQSGLAVQEQIATSNLRIPIIFMTAHGDIAMTVKAMKAGATDFLAKPFRDQDMLDAVDQALA----
------VYVVDDDDSMRAAVSMLLRSVGLR-VEAFASAQEFLSFDKPDMPSCLILDVRLKGQSGLAVQEQIASGDVHVPIIFMTAHGDIAMSVKAMKAGAMDFLAKPFRDQDMLDAVASALAK---
------VYVVDDDDGVRRALDLLLRSVGLR-VETFGSPDEFLQSPHSAGPSCLILDVRLRGKSGMAFHQEIVNSGMLIPVVFMTGHGDIEMGVKAMKAGALDFLAKPFKDQDMLDAVAQALAQ---
------VYVVDDDDDFREEMVFGLASLGLN-THGFESAAALYRAYAAKPSDIVILDVGLKGENGLSAAAHLRTS-QSVGIIMVTARGSIDDRINGLESGADAYLVKPVDVRELAATVTAVFNRL--
------VYVVDDDASVRASIGFTMRSVGRR-AICFESGQGLLELAAALPPAVVLLDVGQDGSEGVSVQRELWRRGIDFPVVAMVGNSDTQTAVNAINAGVSDFLLKPFSAQDLIATVIEAERR---
------VYVVDDDAAVRDSLVWLLGSVGLR-AISFASAAEFLEGYSDTGISCLVSDVRMPGMSGLELQKALNTRGIEIPFILMTAFGDVSTAVKAMKAGAVDFIEKPFNNQDMLDLINTALQ----
------VYVLDDEEPMRLALSALLRSIGLS-VETFASSREFLAFPKHGGPSCLILDVRLRGESGLAFQQELAGSGLHMPILFITAHGDIEMTVKAMKAGAVDFIPKPFRNQDLIDAVDQALKR---
------VYVLDDDEIVLWLYRELLQHHGVV-LRPFTSPRAFLDSYAPSPCECLVCDLRMPELCGLGVQNELLSTGDCLPIIFVSGHAEVSSVVEAMRVGAFDFLEKPVDGERLVQTVRAALEH---
------VYVIEPDRGHASLVCRYLRRAGLQ-TQFFENVGDCMTHPHENSPQAILLDADLHPEGVVAVIRSLKSLSEPVPVLLMSARSDAHTRLRALRAGCDDYLIKPLNFNLLLEKLLQTLHQ---
------VYVIEDDDDVARLVVHALHEFGFL-TETFRSGAAVLRRLQTERPELFIVDLGLPDMDGMALVREIGAM-GNSGVLILTGRGHTVDRVMGLELGGDDYMVKPFEPRELVARVRSILRRR--
------VYVIEDDAAVRLGCSQALALEGIG-VREFEGAESALAALKRDPPAAIVSDVRLPGMGGLALLDSMKARDADIPVILMTGHGDVAMAVGAMRCGAYDFIEKPFHSDRLVDTVRRALEHR--
------VYVIEDDAAVRLGCSQALALEGIG-VREFEDAESALAALKRDPPAAIVSDVRLPGMGGLALLDSMKARHADIPVILMTGHGDVAMAVGAMRCGAYDFIEKPFHSDRLVDTVRRALEHR--
------VYVIEDDAAVRLGCSQALALEGIG-VREFEDAESALAALKRDPPAAIVSDVRLPGMGGLALLDSMKARDADIPVILMTGHGDVAMAVGAMRCGAYDFIEKPFHSDRLVDTVRRAVEHR--
------VYVIEDDAAVRLGCSQALALEGIG-VREFEDAESALAALKRDPPAAIVSDVRLPGMGGLALLDSMKARDADIPVILMTGHGDVAMAVGAMRCGAYDFIEKPFHSDRLVDTVRRALEHR--
------VYVIDDDSAMRQAVETLLDSVDLT-VKLFASPTEFLAMDLPDVPSCVVLDVRLKGQNGLQVQEQIARQ-LGLPVILMTAHGDIPMSVRAMKTGAVDFLPKPFRGQDMVEAVTAALE----
------VYVIDDDRMDRKFAERIISRSQFDNLELFDGPLAAMQFIQDRPPELIFLDINMPPISGFEFLERYAGMDPVPVVVIVSTTVNPADLERAAKFPVKKFLCKPLSPDHLAEA----------
------VYVIDDDQSIRTGLSNLLRSAGFS-VRTFERTDEFLAFPKQDVPSCLLLDVRLRGESGLAFQQSACNQQFHMPIIILTGHGDIEMSVQAMKAGAVDFIAKPAKEQRIIDAVVSALAT---
------VYVIDDDQAMRESIDFLLTSANYE-VRLFESAPAFLDAMADVEFGCVLSDVRMPGIDGLDLLKRLKASRSRLPVVIMTGHGDVPLAVEAMKLGAIDFIEKPFDDDRLIGMIETSLK----
------VYVIDDDPSVRAALEDLLASMGLQ-VRAFASTQAFLEHELEDAPACLVLDVRMPGQSGLEFHRTMGSHGLQLPVVFITGHGDIAMGVNAIKDGAIEFLTKPFRDQELLDAIHK-------
------VYVIDDDPSVRAALEDLLASMGLQ-VRAFASTQAFLDHELDDAPACLVLDVRMPGQSGLEFHRSMGTHGLQLPVVFITGHGDIAMGVNAIKDGAIEFLTKPFRDQELLDAIHK-------
------VYVIDDDPNFRQMLGWLFESVAIR-MQEFGSAQDFLAKLDTLECGCLILDLRMPDMDGLALLETLRSRWMLLPVIVVSAHGEIPTAVRSLHLGAIDFLEKPVNHQRLLERVRAALEA---
------VYVIDDDPAMRDSLDFLLGAAGLK-ARLFESAVSFLEALPTLEHGCIVSDVRMPNLDGLELLRRLRESNKSLPIIIMTGHGDIPLAVEAMKLGAIDFIEKPFEDDRLIGTITTALS----
------VYVIDDDLSVRSSLEDLLASVGLR-SRLFGSTQAFLETPRPDAPGCLILDIRMPGMSGLDFQEHMARSGIFLPIIFITGHGDIPMSVRAMKAGAVEFLTKPFREQDLLDAIQQGLAQ---
------VYVIDDDESMRIAMTNLLASFGLH-VETFASPREFLAFPRTDIPSCLILDVRLRGESGLAFQQESLKSDLRMPVLFMTGYGDVSMSVRAMKAGALDFFTKPFRDQDMLDAVVHALAR---
------VYVIDDDEAMRIALVDLLHSIGLC-ARAFPSCREFSAFQKDDVPSCLILDVRLHGETGLAFQEELLKSGIRMPIIFMTGYADVTMSVRAMKAGAVDFLPKPFRDQDMLDAVTAALARD--
------VYVIDDDDSVRHSLEFLLDVAGIR-VRSYASADAFLKSSPPLAGACLVTDVRMPGMTGIELAEKLQHGGAGVPVIVVTGHADVPLAIQAMKAGVADFIEKPFDDEVMLSAIRNALART--
------VYVIDDDASMLSALSSLLRSCGYS-VRTFERIRDFISAEKPSVPSCLLLDVRLQGESGLTFQLSARRHQVDMPIIVMTAHGDIEMSVEAMKAGAVDFLTKPVREQRVIDAVSSAIGRH--
------VYVIDDDASLRSSLSSLLRSCGYS-VRTFEGTRDFISAEKPGVPSCLLLDVRLQGESGLTFQLSARRHQVDMPIIVMTAHGDIEMSVETMKAGAIDFLTKPVREQRVIDAVSSAIGRH--
------VYVIDDDAILRRSLSSLLRSYDLR-VETFATSREFLEFPRPAVQSCLILDMQLEDEDGLTVQQKIGNAGLGIPVVFITGYGDVASSVTAMKGGALDFLTKPFEDHELLDAIQRAF-----
------VYVIDDDADVRESIKWLLESTNYR-VEDYGSGETFIAQFNESVPSVILCDLRMPGMSGADVQDHLMRRRIDAPFIFITGHGDVPQAVQAFKKGAMDFIQKPFQQPQLQKLVDRAMRTA--
----VYVGVVDDDESLRRALARLLRAAGMQ-PVAYASAEEFCADMKRPRFACLVVDIQLPGMSGVDLRNQLAADGIATPVFFVTAHDGPRVRAEAMAGPCAGYFHKTDAGSEILAAIRRVLA----
---VYTVLLIEDDPMVQEVNRQFIEREGFRVIGTAATGSEGLRLVRELEPDLIFLDIYMPSQDGTEALRKLRAEALPVDVIVVTAAKDAPTIRQMIRKGIRDYIIKPFKFERVRDALEQFRAH---
---VYTIVVVDDHPLFREGVARSLNEADFEVVGECGCAEDAFDLVETHLPDIVCLDISMPG-GGINAARRINATFPTVKIVMLTVSEADENVSDALEAGASGYILKGIGAAQLVEALSSVAS----
---VYTALIADDEPLLRRHLIHLLDELELTIIAQASDGEDAWEKVLETEPDIAFLDIRMPALDGISLCKRFTGLDKIPHVVFTTAYD--QHAVEAFENQAIDYLLKPIEEERLNKTILRLKT----
---VYSILIVDDSETDRLTYQRYIQSTSVTKTLEADCGEVGLALSQQYVPDLILLDYMLPDLDGLEFIEALNNSTSLPPVIMLTGEGNEKIAVEAMKVGVRDYLVKELTPQSLSQAIQRVLSQQA-
---VYRVLVVEDDDIDRVAIKRALRNQSVEYCLVFSYLSEVKNLVENHSFDVVLTDMNLPDSAGLLTIQTIVELFPSIPVIVLSGTDSDEMALEAVHSGAQDYLHKNYDASLITRTIRHAMERF--
---VYRILVVEDEEGIQELLRLSLQKQGFD-VTCVASVEQAEEHLRDPMPHLIVLDWMLPGESGVAWCRSLRRRTQSLPIIVLTARGEEGDRVHGLESGADDYLSKPFSPRELGARVQALLRRS--
---VYRILIVDDEENVRRMLSTAFSLQGYD-THCACNGNEALPLFTRVQPDVVLMDIRMPEMDGISALKAMRGHNPRTPIVLMTAYAEVETAVEALRSGAFDYVIKPFDLDELNLVVQRALQL---
---VYRILHVEDDPDQRDFIALLLQSRRFE-IAHAESEREAIERFSA-EHDLVILDYQLAEGGGMGTLRKLRAIRPWIPILALSGQESPEVVVDLLDAGVDEYFSKSFDPAQFLRSIDEALLRQ--
---VYQILLIEDSPGDVRLTAEALREARMPDLSVVPDGVEALAFLYREGPDLILLDLNLPRRNGREVLARIKENLDRIPVIVLTISTAEEDIITSYNLHANCYIIKPVNLEKFFNVIQS-------
---VYNVLIVEDDLIIGDLLQKILQREKYN-VYWEKEGREVLDIIH--EIDLVVMDVMLPGEDGYQITKKIKNLGLNIPIIFLSARNDMDSKLKGLTIG-EEYMIKPFDPRELLLRIQKMLG----
---VYNILIVEDDLIIGDLLQKILQREKYS-VCWEKEGRKVLDIIH--EIDLVVMDVMLPGEDGYQITKKIKNLGLNIPIIFLSARNDMDSKLKGLTIG-EEYMIKPFDPRELLLRIQKMLDN---
---VYNILIVEDDLIIGDLLQKILQREKYN-VYWEKEGRKVLDVIYE--IDLVIMDVMLSGEDGYQITKKIKNLGLNIPIIFLSARSDMDSKLKGLTIG-EEYMIKPFDPRELLLRIQKMLDN---
---VYNILIVEDDLIIGDLLQKILQREKYN-VYWEKEGRKVLDVIH--DIDLVIMDVMLPGEDGYQITKKIKNLGLNIPIIFLSARNDMDSKLKGLTIG-EEYMIKPFDPRELLLRIQKMLDN---
---VYNILIVEDDLIIGDLLQKILQREKYN-VYWEKEGRKVLDIIH--EIDLVVMDVMLPGEDGYQITKKIKNLGLNIPIIFLSARNDMDSKLKGLTIG-EEYMIKPFDPRELLLRIQKMLG----
---VYNILIVEDDLIIGDLLQKILQREKYN-VYWEKEGRKVLDIIH--EIDLVVMDVMLPGEDGYQITKKIKNLGLNIPIIFLSARNDIDSKLKGLTIG-EEYMIKPFDPRELLLRIQKMLG----
---VYNILIVEDDLIIGDLLQKILQREKYN-VYWEKEGKKVLDIIH--EIDLVVMDVMLPGEDGYQITKKIKNLGLNIPIIFLSARNDMDSKLKGLTIG-EEYMIKPFDPRELLLRIQKMLG----
---VYNILIVEDDLIIGDLLQKILQREKYN-VCWEKEGRKVLDIIH--EIDLVVMDVMLPGEDGYQITKKIKNLGLNIPIIFLSARNDMDSKLKGLTIG-EEYMIKPFDPRELLLRIQKMLDN---
---VYNILIVEDDLIIGDLLQKILQCEKYN-VYWEKEGRKVLDIIH--EIDLVVMDVMLPGEDGYQITKKIKNLGLNIPIIFLSARNDMDSKLKGLTIG-EEYMIKPFDPRELLLRIQKMLG----
---VYNILIVEDDLIIGDLLLKILQREKYN-VCWEKEGRKVLDIIH--EIDLVVMDVMLPGEDGYQITKKIKNLGLNIPIIFLSARNDMDSKLKGLTIG-EEYMIKPFDPRELLLRIQKMLDN---
---VYNIIIADDHKMFVDGLRSILEQEDLHILHTTSTGEEVLKYLKNEQIDLLITDLNMPGMDGIALNKNIKKDFPGIKTLVISMLEDGAKIKSLTEDEVNGYLSKNAEQKELLKAIRQIL-----
------VYLVNHDRELRRSIRNTLDHDGWV-VEDHENGASFLQAYKPGCDACLLIDTDGPGMSGSTVLSRLQDLGHSIPVIMMARHGDVATTVAAMKAGAVDVIEKPIHSSELLDGVARVMR----
------VYLVEDSEMLSMLYQDYLRAESYE-IKAFRFGKEGLDALKEQPPQVLLLDLELPDMDGMELLRYVCEQGLPTSVVVITAHGSVDIAVEAMRHSAFDFLTKPFDGKRLCTTVRNAAKHQ--
------VYLVEDEQNLSEVLKAYLEKEGWE-VRVFNDGDAARDAIE-DKPHLWILDIMLPGTDGYQLLKGIKEN-GDTPVIFISARDQDLDRVLGLEMGSDDYLAKPFLPQELIIRAKKLINRV--
------VYLVDDQQAELDLLQRWCSQEGLK-TETFNQAEDLLKLLHADSHGCVVADLRMPRLSGLELQAEMSRRELTIPVILVTGHGDAENCRAAFQQGVFDFIEKGFRHEEILHAINSAIRKH--
------VYLVDDHQIMREGLRALLEAKGHKVVGESADPTEALADLLRMRPEVLLLDLNLGERSGFELLAELQRRHLPTRCVVLTMSAQPRQVAEALRMGASGYVLKGSAVSDLLSAVDAAVRG---
------VYLVDDEISVLESLQFLLESYGYQ-LQAFSCGRQFLEQANWQQAGCVVLDSRMPDLCGQEVQRQLNARNSPLRIIYLTGHGDVPMAVEALKEGACDFFQKPVDGDALVRAIDQALE----
------VYLVDDEDVVRDALAWLLRSRRLL--SEGFASAEAFEAFRADAPSCLLLDVRMPGQSGLALFEQLADLTETLPVIFLTGHGDVPTAVAAVKRGAFDFVEKPFSNNTLVDRVEQAL-----
------VYLVDDDRDFREEMVFGLSRLGLN-VHGFHNAAALYRACAAKPAEIVILDIGLEGEDGLSIATHLRAL-QSVGIVMATARSSIDDRLNGLEAGADAYLVKPIDVRELAATVMAVNERL--
------VYLVDDDEAVRKSLSLLLSTIDME-VRSFADPSAFLAQLPRLKPGCMIFDIRMPVMTGLKLQELLAGQEIDWPVIIISGHGDIEACRRAFRNGAVDYLSKPVDEQDLIDAIQKAQ-----
------VYLVDDDEAVRKSLSLLLSTIDIE-VRGFADPSAFLAQLPRLKPGCMIFDIRMPVMTGLKLQELLAGQEVDWPVIIISGHGDIEACRRAFRNGAVDYLSKPVDEQDLIDAIQKAQ-----
------VYLVDDDEAIVDSITFLMDGFGYK-IKSFSSGNDFIASIDLSQPGCVILDARMPGLSGPQVQQLLSEANSPLSVIFLTGHGDVPMAVDAFKNGTFDFFQKPVQGQVLSQSISKGLQN---
------VYLVDDDEAIIDSISFLMEGFGYQ-LRSFNSGDRFLKEVDLTLAGCVILDARMPGLTGPQVQQLLSDANSPLAVIFLTGHGDVPMAVDAFKNGAFDFFQKPVQGSILAQAIAKGL-----
------VYLVDDDEAIIDSIDFLMEGYGYK-LNSFNCGDRFLAEVDLTQAGCVILDARMPGLTGPQVQQLLSDAKSPLAVIFLTGHGDVPMAVDAFKNGAFDFFQKPVPGSLLSQSIAK-------
------VYLVDDDDAVRDALALLLRTVGLR-SESHADPQQFLAQLAPQAIGCVVLDIRMPGISGLDVLARLADT-SDLPVVMLTGHANVDLCRRAFKGGAMEFLQKPVDDDVFLDAVQAAVRG---
------VYLVDDDALIRRSLAGLLKSAGHT-ATCFESGEAFLASETVAQACCILLDLKLGGMNGLDVQRALIERGTAIPVIFISSHGEEEVVDKALRQGAIAFFHKPFSVDRILALIDEIGTR---
------VYLVDDDADYQYLVGQVFTLAKHR-IRFFANGAELVNAIESASPSAILLDIDMPDMDGFQTLTAIKQIWQQVHVIMMTNRDQPEYREESERLGAHAFLLKPISLFERQKEMTQICERY--
------VYLVDDDAAVRHALGLLLSTVDIQ-VTGFADPQAFLARLPALSPGCLILDIRMPVVSGLKLQERLAEQGIDWPTIVISGHGDIEACRRAFRNGAVDFLSKPIDEQDLIDAIQKAQD----
-------VYLSDDAVFIRALRNIVSRVGFKALFPMAQTQAALEKCLELRPCVVFVERMLGDKPTTDFIIRLKREFPVVRMIVLTWEATRETVAYFFELGVSQVLVKPASANKVIEDLAAT------
----VYLLFVEDDLAIREMMPDILGYEGIR-VDLATNGAEAIAMIDKNDYAMVLMDCQMPVMDGFEASRIIRARFADLPIIAMTGNVMAEDRKRCLANGMTDHICKPIDWEQFFPTLTRWVK----
------VYLLEDDLQQQAIYQQIIANTGMTLKCAASDTETLLAAIKDQQRGLFFLDMEIERQAGLEVATKIRQMMPFAQIVFITTHEELTLLTLERKIAPLDYILKDQSMAEIKRQL---------
------VYLLEDDLQQQAIYQQIIANTAMTLTCAASDTETLLAAIKDQQRGLFFLDMEIERQAGLEVATKIRQMMPFAQIVFITTHEELTLLTLERKIAPLDYILKDQTMAEIKRQL---------
------VYLLEDDLQQQAIYQQIIANTAMTLTCAASDTETLLAAIKDQQRGLFFLDMEIERQAGLEVATKIRQMMPFAQIVFITTHEELTLLTLERKIAPLDYILKDQSMAEIKRQL---------
------VYLIEDDAMVRRAYGQALELAHIP-VRAFPQGQAALDAFGQDPPAVVVTDIRMPGLDGMELLRLLRQRDADLPVVLVTGHGDVAMAVEAMRDGAYDFIEKPFSSERLLLTVRRALERRA-
------VYLIEDDAMVRRAYGQALELAHIP-VRAFPHGQAALDAFGQDPPAVVVTDICMPGLDGMELLRLLRQRDADLPVVLVTGHGDVAMAVEAMRDGAYDFIEKPFSSERLLLTVRRALERRA-
------VYLIDDDVSMRAALEDLFASVGLQ-VYAFGSTDQFLAHRLQDAPACLVLDIRMPGQSGMEFHRRMVESGFALPTIFITGHGDIAMGVEAMKNGAIEFLTKPFRDQALLDAIQDGIRR---
------VYLIDDDASMRAALEDLFASVGLQ-VYAFGTTDQFLAHRLHEAPACLVLDIRMPGQSGMEFHRRMVDSGFALPTIFITGHGDIAMSVEAMKNGAIEFLTKPFRDQALLDAIQDGIRR---
------VYLIDDDASMRAALEDLFASVGLQ-VYAFGSTDQFLAHRLHEAPACLVLDIRMPGQSGMEFHRRMVESGVALPTIFITGHGDIAMSVEAMKNGAIEFLTKPFRDQALLDAIQDGIRR---
------VYLIDDDASMRAALEDLFASVGLQ-VYAFGSTDQFLAHRLHEAPACLVLDIRMPGQSGMEFHRRMVDSGFALPTIFITGHGDIAMSVEAMKNGAIEFLTKPFRDQALLDAIQDGIRR---
------VYLIDDDASMRAALEDLFASVGLQ-VCAFGSTDQFLAHRLQDAPACLVLDIRMPGQSGMEFHRRMVESGFALPTIFITGHGDIAMGVEAMKNGAIEFLTKPFRDQALLDAIQDGIRR---
------VYLIDDDASIRAALEDLFASVDLQ-VHAFASTRDFLAHPQADAPACLVLDIRMPGQSGMEFHRHMREAGLALPTIFITGHGDIPMSVEAMKNGAIEFLTKPFRDQDLLDAIEHGIAR---
----------------------------------------------------VYLDIDMPGMNGVELAMQIAEQDDQVAVVFVTAHE--RFALEAFSVHALDYILKPIVEEKLERSLGRVYK----
---VYKILMVEDSPVVRGVIKKHCSPEGIE-VVEAGSGASARETLRAMQPDLVVLNMVLPDANGLDLCREIRTRLKWVPVIILTALGDLRYLREGYDCGADDYIVKPFQPEEFVLRVKSRIRRA--
---VYKILLLEDDESSAKLLLHTLERYNFD-VTHVVDGMSGLTKVRNNSYDLVISDVNMPYLDGISFLEKGKDMLKLTPVIMLTAVGEKDQVKRAAVNNVTAYLLKPIANQALLEKIAQVLQ----
------VYIVEDDQGIRDLTLYTLNNSGFK-AKGFPNGKEFWKALEAEKPGLVLLDIMLPGEDGLAILKRLRNNTVKLPVMMLTAKGSEYDKVLGLDSGADDYLAKPFGMMELIARVKALLRRVG-
------VYIVEDDPMLSQWMKTHIEQHGYS-VRIFDSLTALMQRPKEDMPLAILMDVILPENAGLDFANQASSELSGVPLVIISTRTDFEARLQAVRAGVRHYLTKPLDSESLLASIEDMVEE---
------VYIVEDDPEIRRLVCDLLAREDFR-CEAAADGAAFWALFERRTPDLVILDIMMPGEDGLSICRRLQG-DSHVPVLIASARGEALDRVVGLEVGADDYLAKPFEPRELVARVRALLRRR--
------VYIVEDDNNISEIESFALKNSGYI-TEVFETGKNFFKHLQNKKPDIVLLDIMLPDMDGLEILKKMKNDYKKIPVIMVTAKTTEIDKVKGLDLGADDYISKPFGIMELISRVKALLRRT--
------VYIVEDDEAVRDSLKWLLEASSYR-VELFESGEMFLAKFDPNAIAVLVLDVRMPGMSGLEVQEHLIARKCDIPIIFISGHGDVSMAVSTLKKGAVDFIEKPFDQAALRSLIERMLQEA--
------VYIVDHDSRMRQDLVRILRREGFA-PVPFSCGADFIEALDFLAPGIALMELHLADMAGAALQQELSSRRVDIPLVVMTASRHIPTAVDVIKRGAVDCLEKPFADGLLLKVLANAW-----
------VYIVDHDSKTRQYLVGALRREGFE-PTPFSCGADFVGSLDFLAPGIALLELRLSDRDGMAVQEEILSRRLDIPLIMMSMSSDIPTAVDVIKRGAVDFLEKPFADSVLFKMLANV------
------VYIVDDEKDICALLARTLEVYGFQ-TASFPRAGDMLKSLDRQPPDACLIDLGLPDMEGLTLINEIRRR-TSVPIIVLSARSHSSDRVMGLEMGADDYVVKPFDPREVVARIRSVLRRS--
------VYIVDDEDAVRRGLSGLLESVGLT-VETFASSQDFMASPKQNAPSCLILDIRLRGENGLEFQDAMGRIGLRIPVVFVTGHGDIEMSVKAMKAGAMDFLTKPFREQDVLDAVSRALAK---
------VYIVDDDVEVCESVAWLLESASIE-STICHSAQELLDSFDDTKPACLILDVRMPSMSGIRLQEKLNELSPHVVVIFVSAHGDIRMSVDTIKAGAQDFLEKPYDSQRLLDAVQ--------
------VYIVDDDVAVTSALRNLLTADDYT-VISFSSADDFLTHAIPPLPCCLILDINLPGADGFDVAQALLDRGYTIPTIFLTGFGTIPVTVRAMKTGAYEFLTKPVDPDRMLQAVAEALR----
------VYIVDDDSSVRASLDTLLRSMGLR-VVTFASTGEFRAASWQDAPSCLLLDVRLRGESGLMFQQAQD--RPALPIVVMTGFADVEVCRKALKGGAIDFLVKPFTDQELIDAVNLAL-----
------VYIVDDDSSVRAALADLLASVGLR-ALTFGSTGEFLAQAMEDAPGCLVLDVRMPGQSGMDFHRRMAGLEINLPVIFITGHGDIAMGVQAMKNGAIEFLAKPFREQDLLDAIHA-------
------VYIVDDDSGMRTSLSWLLESVGAK-SLGFASAADFLAHFDPDVPACLVLDVRMPESSGFDVQAELNARGATLPIIFVSGHGDIPMSVRALQNGAIDFVEKPYNSQQMLERVQRAMK----
------VYIVDDDSGMRTSLSWLLESVGAK-SEGFASAADFLAHFDPDVPACLVLDVRMPESSGFDVQAELNARGATLPIIFVSGHGDIPMSVRALQNGAIDFVEKPYNSQQMLERVQRAIK----
------VYIVDDDSGMRTSLAWLLESVGVK-SAGFANASEFLRAFDADVPACLVLDVRMPEQSGFDVQAELNRQGVTLPIIFVSGHGDIPMSVRALQNGAIDFVEKPYNSQQMLDRVQSALK----
------VYIVDDDSGMRTSLAWLLESVGIV-SEGFANAADFLARFDANLPACLVLDVRMPEKSGFDVQAELNARGATLPVIFVSGHGDIPMSVRALQNGAIDFVEKPYNSQQMLERVQRALR----
------VYIVDDDSGMRTSLAWLLESVGIA-SEGFANAAEFLARFDVNLPACLVLDVRMPEKSGFDVQAELNARGATLPVIFVSGHGDIPMSVRALQNGAIDFVEKPYNSQQMLERVQRALR----
------VYIVDDDSGMRTSLAWLLESVGIA-SEGFANAADFLARFDVNLPACLVLDVRMPEKSGFDVQVELNARGATLPVIFVSGHGDIPMSVRALQNGAIDFVEKPYNSQQMLERVQRALR----
------VYIVDDDSGMRTSLAWLLESVGIA-SEGFANAADFLARFDVNLPACLVLDVRMPEKSGFDVQAELNARGATLPVIFVSGHGDIPMSVRALQNGAIDFVEKPYNSQQMLERVQRALR----
------VYIVDDDRSVRAALEDLLASVGLK-VSTFGSTKEFLACPLEDAPGCLVLDVRMPGQSGMDFHRQMIEMGIGLPVVFITGHGDIAMGVEAMKNGAIEFLTKPFRDQNLLDAIQKG------
------VYIVDDDNGMRTSLAWLLESVGIA-SEGFANATDFLARFDVNLPACLVLDVRMPEKSGFDVQAELNARGATLPVIFVSGHGDIPMSVRALQNGAIDFVEKPYNSQQMLERVQRALR----
------VYIVDDDHSVRASLQDLLASVGLA-SMAFGSAREFIDAQRPDVPACLILDVRMPGLNGLDFQQEMARLNILVPVVFITAHGDIPMSVKAMKAGALEFLTKPFREQDLLDAITQGLNR---
------VYIVDDDGGMRTSLAWLLESVGIA-SEGFANAADFLARFDPNLPACLVLDVRMPEKSGFDVQAELNARGATLPVIFVSGHGDIPMSVRALQNGAIDFVEKPYNSQQMLERVQRALR----
------VYIVDDDGGMRTSLAWLLESVGIA-SEGFANAADFLARFDANLPACLVLDVRMPEKSGFDVQAELNARGATLPVIFVSGHGDIPMSVRALQNGAIDFVEKPYNSQQMLERVQRALR----
------VYIVDDDEPVRDSMKALLEACAFE-VRDYASCQSFMDQYNGKPSGCLVLDLHLPVMSGLEFIERFGANLHGLPVIMVSGRGDPATFARAREAGVTTFLEKPFEEDQLLDAVQRLL-----
------VYIVDDDEAVRDSLRWLLEGSGFN-VRTFHSAESFLNAYTPGHFAVLILDVRMGGMSGIELHDELLRQRYDLPLIFMTGHGDVGMAVARMKLGAVDFLEKPFDDKQLISTVENAFNQA--
------VYIVDDDEAIRDALGWLFQSRGVT-AQCFASAEDFLSVWSVPCSGCLVLDIRMDGMTGLELFDRLCEMGAKLPVIFLTGHGDVPMAVSALKKGARDFVEKPFNDNDLVDKVIEALA----
------VYIVDDDASVRAALEDLLASVGLE-SRTFESPQHFISASRPDRPGCLILDVRMPGMSGLDFQDEMHRHGITLPVIFITAHGDIPMSVRAMKAGALEFLTKPFREQDLLDAIQKGLERD--
------VYIVDDDASFLTAVERRLKLAGYE-VEKYSSAQTLLDRLQGERPGCVLLDVRMPGLNGLELQSRLIKLHSILPVVFVTGHADIPTTVRAIRAGAEDLLIKPVPSEQLIGAIERALARHE-
------VYIVDDDAGVREALAWLLRSRRLL-SESFDSAEAFEVMLQARQPCCLLLDVRMPGMSGLALFDLLLAELPGMPVIFLTGHADVPTAVDAVKRGAFDFYEKPFSDNALVDRIEKALARS--
------VYIVDDDAAVTSALTNLLIADDYT-VISFSSADDFLSHALTPLPCCLILDINLPGADGFDVAQALIDRGYAIPTIFLTGFGTIPVTVRAMKTGAYEFLTKPVEPERILQAVAEALE----
------VYIVDDDAAVRASLDTLLRSMGMR-VATFASTAELRATQWADASSCLLLDVRLRGESGLVFQQAHDR--PPVPIVVISGFADVEVCRKALKGGAVDFLVKPFTDQELIDAVNLAL-----
----VYISVVEGNPHLRSLLSWHLQQSGYL-VQQCSGFHQARQAFNNQLPTLAVIDSDLTDGDGIELCRWLYQQ-HQSMIFILSAKDTEKDIVHGLKAGADDYLTKPFGMQEFLARIECLIRRV--
------VYILEQELPLVHELRASLQQAGYD-AKHIKDMTSLQDLIQKQQPIALIIDTDYLDKSFLEYLVSLEKKKGLIQLFCIVPNADLLPRLTAIRAGCVAFFQKPLDVSYMIQEI---------
------VYILEDDEDIALVVEAALKREGFE-VKSFQRALEFFPALEEKTPDLVIVDVMLPDLDGFRVARVMKNRLEDVPIVFLTARATEVDRLKGFHLGADDYITKPFSIRELTARVRAVLRRV--
------VYILDDDEELSDSLAWLLESVGIR-SERFRDARAFLRSYDRARPACLILDVRMPELSGFDVQQLLNETGAPLPVVFVSAHGDIRMSVRAMQNGAVDFLEKPYDPQHMLDVVQAALRTA--
------VYILDDDEELSASLAWLLESIGIR-SERFRDARTFLRSYDRGRPACLVLDVRMPELSGFDVQRLLNETGTPLPVVFVSAHGDIPMSVRALQNGAVDFLEKPYDPQHLLDVVQAAQRT---
------VYIIEDEIKIAEILSDYLIKYGYD-VQLFHSGENAVTEIVKGNPDLVILDVMLPAVGGFEICHQLRAMDNEVPIIMLTARVDESDRLEGLNIGADDYVCKPFLPNEVVARVNAILRRI--
------VYIIDDDSSVREALEEWLALADLE-ARGWTSAEAALQTIDESFAGVVVSDVRMPGMDGMALLQKMPK---NIPVLLITGHGDIAMAVEAMKQGAYDFIEKPFQPTHLVDAIKRACRQR--
------VYIIDDDGAIRRSTSLFLRTQGYA-VESYSSGVPFLEAAGSLRPGCVMLDVRMPEIDGIAVLEQMRSAGVDFPVVVMTAHGDVSTAVTAMRKGAHNFIEKPFEQDTILQALEEVFA----
------VYIIDDDESMREAVSMLLRSVGLR-VEAFAAAQEFLAFQKPDVPSCLILDVRLKGQSGLAVQEQIAAGELRVPIIFMTAHGDIAMTVKAMKAGATDFLSKPFRDQDMLDAVATALGK---
------VYIIDDDASVREGLGDLLRSVGLE-VLTFASSQEFLDSKRPEVPGCIILDVRLPGRSGLEFQSMLTSLGIELPVIFISAHSDIPISVRAMKAGAIEFLTKPLREQELLDAAYAGI-----
------VYIIDDDASVREGLGDLLRSVGLE-VLTFASSQEFLDSKRPDVPGCIILDVRLPGRSGLEFQSMLTSLGIELPVIFISAHSDIPISVRAMKAGAIEFLTKPLREQELLDAAYAGI-----
------VYIIDDDASVREGLGDLLRSVGLE-ALTFASSQEFLDSKRPDVPGCIILDVRLPGRSGLEFQSMLTSLGIELPVIFISAHSDIPISVRAMKAGAIEFLTKPLREQELLDAAYAGI-----
------VYIIDDDASVREGLGDLLRSVGLE-ALTFASSQEFLDSKGPDVPGCIILDVRLPGRSGLEFQSMLTSLGIELPVIFISAHSDIPISVRAMKAGAIEFLTKPLREQELLDAAYAGI-----
------VYIADDEPNIRKLAALALKDSGFE-TQEFADGVSLMAAVRVRKPDAIVLDWMMPPPDGLAVCHKIRASTRPIPILMLTARGED-------------------------------------
------VYIADDEIHIRNLIEMFFQSGGYD-TATFDSGDALLQAFEQRPAELVVLDVMMPGTDGLAVCTRLRQI-SDTFIIIVSARDSEFDRITGLTLGSDDYLTKPFSPMELVARANALFRRR--
---VYHIALLDDEPCYTNMIRDKIEAFGLEEIDTYNNVNDFLRS--KHIYDILLLDIEMPGMDGIHLAKYIANE--RTLVIYVTNYA--DRMEDAFGINVFRYVLKSKIDEKLKRTLQDAFE----
------VYFIDDESDLRLAVEQSFELAEIE-ANFFADAESALLAMKATQPAVVITDICLPGISGMDLLNTLIHRDPDLPVIMITGHGDISMAVKALHSGAYDFIEKPFSPEHLVETVKRAIEKR--
------VYFIDDESDLRLAVEQSFELAEIE-ANFFADAESALLAMKATQPAVVITDICLPGISGMDLLNTLIHRDPDLPVIMITGHGDISMAVKALHNGAYDFIEKPFASEHLVETVKRAIEKR--
------VYFADDSSVARKQISQTLDAMGLR-HVGAVNGRQAWEELSRVAVSLVLTDVEMPEMDGFMLTRQIKARFAGIPVIMHSSLSGSSNHQLGLSVGVDEYVSK-FEPQRLSQVLTRLL-----
----VYCLLVDDDPLQLALTEELLKQSHVQ-VVGCTNPHNVLELLRNTVFNAIITDIQMPTLDGYHLLERIRTSTDEIPVIALSASIA-KEHEHYLEAGFTGFLNKPFTAAQLISLLNELLT----
----VYCLLVDDDPLQLALTEELLKQSHVQ-VVGCTNPHNVLELLRNTVFNAIITDIQMPMMDGYHLLERIRTSTDKIPVIALSASIA-KEHEHYLEAGFTGFLNKPFTAAQLISLLNELLT----
----VYCLLVDDDPLQLALTEELLKQSHVQ-VVGCTNPHNVLELLRNTVFNAIITDIQMPMLDGYHLLERIRTSTDKIPVIALSASIA-KEHEHYLEAGFTGFLNKPFTAAQLISLLNELLT----
------VYAVDDDADNVEAIKLAMETAMLQ-THTTQEPAIALAELASSRFDLIFLDVNLGQIDGFELCQQIRQIHSRTPIVFLTGATTVENRVQSSLSGGNDFVAKPFNLHELSVK----------
------VWVYDERRRVRDDIAGRLVALPFVRVEVVGDAAALMARLATRQPDVLLIGTQRAMDSGLTVATQALRAHPRLPVLVLGAPDDGETVRAAVAAGARGYLR---------------------
------VWVVDDVVMNRKVMLSMFRALKLN-CVVFDGAAEALARLQADRPKAVFSDIWMPNMNGCEFAVEVRKICEMMPFVAVTADTEAQ--CNFDLSSFDQLLLKPITLEKLDKILN--------
------VWVVDDDSSIRWVVEKTLSSADIK-CETFADAESVLLALERETPDVLVSDIRMPGIDGIELLHQVHQRSPDLPVIIMTAHSDLDAAVNAYQKGAFEYLPKPFDIDETLTLVERAIAH---
------VWVVDDDSSIRWVMEKTLSSANIK-CETYANGESVLMALEREVPDVLVSDIRMPGIDGIELLRQVHEKCPNLPVIIMTAHSDLDAAVNAYQKGAFEYLPKPFDIDETLTLVERAIA----
------VWVVDDDSSIRWVMEKTLSSANIK-CETYADGESVLMALEREVPDVLVSDIRMPGIDGLELLKQVQRDYPDLPVIIMTAHSDLDAAVNAYQKGAFEYLPKPFDIDETLTLVERAIAH---
------VWVVDDDSSIRWVMEKTLSSANIK-CETYADGESVLMALEREVPDVLVSDIRMPGIDGLELLKQVQRDYPDLPVIIITAHSDLDAAVNAYQKGAFEYLPKPFDIDETLTLVERAITH---
------VWVVDDDSSIRWVMEKTLSSANIK-CETYADGEGVLMALEREVPDVLVSDIRMPGIDGLELLKQVQHDYPDLPVIIMTAHSDLDAAVNAYQKGAFEYLPKPFDIDEALTLVERAIAH---
------VWVVDDDSSIRWVMEKTLSSANIK-CETFSDAESVLMALERETPDVLVSDIRMPGMDGLELLKQVNDRSPELPVIIMTAHSDLDAAVNAYQKGAFEYLPKPFDVDETLTLVERAIAH---
------VWVVDDDSSIRWVMEKTLSSANIK-CETFSDAESVLMALERETPDVLVSDIRMPGIDGIELLHQVHSRSPELPVIIMTAHSDLDAAVNAYQKGAFEYLPKPFDVDETLTLVERAIA----
------VWVVDDDSSIRWVMEKTLSSANIK-CETFADAESVLMALERETPDVLVSDIRMPGIDGIELLKQVHQRSPELPVIIMTAHSDLDAAVNAYQKGAFEYLPKPFDVDETLTLVERAITH---
------VWVVDDDSSIRWVMEKTLSSANIK-CETFADAESVLLALERETPDVLVSDIRMPGTDGIALLNQVHEHIPELPVIIMTAHSDLDAAVNAYQQGAFEYLPKPFDVDETLTLVERAIA----
------VWVVDDDSSIRWVMEKTLSSANIK-CETFADAESVLLALERETPDVLVSDIRMPGMDGITLLNQVHERIPELPVIIMTAHSDLDAAVNAYQQGAFEYLPKPFDVDETLTLVERAIA----
------VWVVDDDSSIRWVMEKTLSSANIK-CETFADAESVLLALERETPDVLVSDIRMPGMDGIALLNQVHQQIPELPVIIMTAHSDLDAAVNAYQQGAFEYLPKPFDVDETLTLVERAIA----
------VWVVDDDSSIRWVMEKTLSSANIK-CETFADAESVLLALERETPDVLVSDIRMPGMDGIALLNQVHEHIPELPVIIMTAHSDLDAAVNAYQQGAFEYLPKPFDVDETLTLVERAIA----
------VWVVDDDSSIRWVMEKTLSSANIK-CDTFSDAESVLLALERETPDVLVSDIRMPGIDGIELLKQVNERSPDLPVIIMTAHSDLDAAVNAYQKGAFEYLPKPFDVDETLTLVERAITH---
------VWVVDDDSSIRWVMEKTLSSANIK-CDTFSDAESVLLALERESPDVLVSDIRMPGIDGIELLRQVNERSPDLPVIIMTAHSDLDAAVNAYQKGAFEYLPKPFDVDETLTLVERAITH---
------VWVVDDDSSIRWVMEKTLSSAHIK-CKTFADAESVLLALERETPDVLVSDIRMPGMDGIALLNQVHQRTPELPVIIMTAHSDLDAAVNAYQQGAFEYLPKPFDVDETLTLVERAIA----
------VWVVDDDSSIRWVMEKTLSSAHIK-CETFADAESVLLALERETPDVLVSDIRMPGMDGIALLNQVHQRTPELPVIIMTAHSDLDAAVNAYQQGAFEYLPKPFDVDETLTLVERAIA----
------VWVVDDDSSIRWVMEKTLSSAGIK-CDTFSDAESVLLALERESPDVLVSDIRMPGIDGIELLRQVHERSPDLPVIIMTAHSDLDAAVNAYQKGAFEYLPKPFDVDETLTLVERAITH---
------VWVVDDDSSIRWVMDKTLSSANIK-CETFADAESVLMALERETPDVLVSDIRMPGIDGIELLNRVQESAPDLPVIIMTAHSDLDAAVNAYQKGAFEYLPKPFDIDETLTLVERAITH---
------VWVVDDDSSIRWVLERTLNAADLA-CETFADGDSVLQALERSLPDVLVSDIRMPGIDGFALLKSLQQHYPDLPVIIMTAHSDLDSAVNAYQEGAFEYLPKPFDIDEAITLVDRAVTH---
------VWVVDDDSSIRWVLERALTGAGLT-CTTFESGSDVLDALTTKTPDVLLSDIRMPGMDGLALLKQIKQRHPMLPVIIMTAHSDLDAAVSAYQQGAFDYLPKPFDIDEAVALVERAISH---
------VWVVDDDSSIRWVLERALTGAGLS-CTTFESGSEVLDALTTKTPDVLLSDIRMPGMDGLALLKQIKQRHPMLPVIIMTAHSDLDAAVSAYQQGAFDYLPKPFDIDEAVALVERAISH---
------VWVVDDDSSIRWVLERALTGAGLN-CTTFESGSEVLDALITKTPDVLLSDIRMPGMDGLALLKQIKQRHPMLPVIIMTAHSDLDAAVSAYQQGAFDYLPKPFDIDEAVALVERAISH---
------VWVVDDDSSIRWVLERALAGVGLT-CTTFENGAEVLEALASKTPDVLLSDIRMPGMDGLALLKQIKQRHPMLPVIIMTAHSDLDAAVSAYQQGAFDYLPKPFDIDEAVALVERAISH---
------VWVVDDDSSIRWVLERALAGAGLT-CTTFENGNEVLAALASKTPDVLLSDIRMPGMDGLALLKQIKQRHPMLPVIIMTAHSDLDAAVSAYQQGAFDYLPKPFDIDEAVALVERAISH---
------VWVVDDDSSIRWVLERALAGAGLT-CTTFENGAEVLEALASKTPDVLLSDIRMPGMDGLALLKQIKQRHPMLPVIIMTAHSDLDAVVSAYQQGAFDYLPKPFDIDEAVALVERAISH---
------VWVVDDDSSIRWVLERALAGAGLT-CTTFENGAEVLEALASKTPDVLLSDIRMPGMDGLALLKQIKQRHPMLPVIIMTAHSDLDAAVSAYQQGAFDYLPKPFDIDEAVALVERAISH---
------VWVVDDDSSIRWVLERALAGAGLT-CITFENGNEVLAALASKTPDVLLSDIRMPGMDGLALLKQIKQRHPMLPVIIMTAHSDLDAAVSAYQQGAFDYLPKPFDIDEAVALVERAISH---
------VWVVDDDSSIRWVLERALAGAGLT-CITFENGNEVLAALASKTPDVLLSDIRMPGMDGLALLKQIK------------------------------------------------------
------VWVVDDDSSIRWVLERALAGAGLT-CIAFENGNEALAALASKTPDVLLSDIRMPGMDGLALLKQIKQRHPMLPVIIMTAHSDLDAAVSAYQQGAFDYLPKPFDIDEAVALVERAISH---
------VWVVDDDSSIRWVLERALAGAGLS-CTTFESGKEVLDALASKTPDVLLSDIRMPGMDGLTLLKQIKQRHPMLPVIIMTAHSDLDAAVSAYQQGAFDYLPKPFDIDEAVALVERAISH---
------VWVVDDDSSIRWVLERALAGAGLS-CTAFESGKEVLDALASKTPDVLLSDIRMPGMDGLTLLKQIKQRHPMLPVIIMTAHSDLDAAVSAYQQGAFDYLPKPFDIDEAVALVERAISH---
------VWVVDDDSSIRWVLERALAGAGLN-CATFENGNEVLNALASKTPDVLLSDIRMPGMDGLALLKQIKQRHPMLPVIIMTAHSDLDAAVSAYQQGAFDYLPKPFDIDEAVALVERAISH---
------VWVVDDDSSIRWVLERALAGAGLH-CTTFESGNEVLDALASKTPDVLLSDIRMPGMDGLALLKQIKQRHPMLPVIIMTAHSDLDAAVSAYQQGAFDYLPKPFDIDEAVALVERAISH---
------VWVVDDDSSIRWVLEKTLAAANIK-CETFSDAESVLMALERETPDALISDIRMPGMDGIELLNQVHSRTPELPIIIMTAHSDLDAAVNAYQKGAFEYLAKPFDVDEAVTLVERAMA----
------VWVVDDDHSIRWVLERALVRAGFG-VRTFAQVDEVLAALAVSEPAVLVSDIRMPGASGIELLYQVRQRRPALPVIIMTAYSDLDSAVSAFQAGAFEYLPKPFDLMQAVALVQRAAQ----
------VWVLDDSPVESQAICRALEPY-CK-VTGFLDGASLLESLTQGPPEVLVLDWHLPGMSGLEVCRFVRSATEHIPVLLITGNTRAEDVVEGLSAGANDYVFKPFRPVEFAARVQALA-----
------VWVLDDDSSIRWVLERALKRENLT-SASFASAESLWQALEASQPQVIVSDIRMPGTDGLTLLERIKQHYPELPVIIMTAHSDLDSAVGAYQSGAFEYLPKPFDIDEALALVRRALEHA--
------VWVIEDSAEDAEAIQRALSRTHPHTLEFTDRGTGVVERLTERRPGLVLLDLSMPGLSGSAVLRAIRSELDEVAVVVFTSSTEPTEVDATYAAGADSYIYKPVNFDLFRTVLKGAV-----
------VWVIDDDRAIRWVLDRALARAGIG-CRTFERGQDALNALEAAKPLVLVSDIRMPGLSGVDLLTKVKELVPELPVIIMTAFSDLESAVSAFQGGAFEYLTKPFDVLKAVELISRAMED---
------VWVIDDDQALRMILEDTLTDSGFQ-VQTFGNAQSAWRLLQDSEPSVIVTDIRMPMMNGLDFSSKIKQAFAQIPVIIMTAHADVQSAVDSYQSGAFDYLPKPFELDDAIAMVKKACL----
---VWQVVIIDIHPTSMLGTKLILEDQQLLVRGMSSSGTEGLELVCSIRPEIILMDYRLPEGTAEPFLTQMRVLSPDSHIVIMTDEDNITLFQQLISLGANGMLSKQASPSQLIHLINGL------
---VWQVVIIDIHPTSMLGTKLILEDQQLLVRGMSSSGTEGLELACSIRPEIILMDYRLPEGTAEPFLTQMRALSPDSHIVIMTDEDNITLFQQLISLGANGMLSKQASPSQLIHLINGL------
------VWLVEDDEEVCRVMREQLEKMGLI-VQSFDCAESVLKALQKALPEAIVSDVNLSAMNGVALAHHIQDQEKAFQILLMSGLPKDELEQKYHLKSNDLFISKPFTIKDLEKI----------
------VWLVEDDEEVCRVMREQLEKMGFM-VQTFDCAEAVMNALSKAVPDAIVSDVNLATMSGVELAHSLNSDGFAGPILLMSGLPRDELKQKYQLKDDDLFISKPFTIKELSRI----------
------VWLIDNDVSICDAMDQLLTNWGYN-LTTATSIEQLRSKVDTDKVDLLIVDYHLDGVNGLDVAKTISVRSNPLPTLMITANYSDELKNQVKDDGI-LLLHKPVKPMKLKTSIHYLL-----
------VWLIDDNVLHSTLFQYVCKELNINIINMISDIEKEFDLIDTNNPDIIFIDLILDGERGENLLKKIKERKKNIKYIAFTADII--DERSLMNKGFDMIIYKPINKELLKNKIKGFI-----
------VWIVDDSPDYRRLLAMIQARWQYR-VIAAQESEQVLTCLASHRMHIVT----MPLMEGAALCQAIRTRGYYIYLILLTPRQSTEDMLAGVATCADGFLTKCLNQGQLRSRLHAVQR----
------VWIVDDDSSIRWVLQKALQAASIP-CFSFENPEDLLLQLQTQPPEVIVSDIRMPQMDGMALLEEVHKRYPNIPVIIMTAHSDLDSAVNAYQSGAFEYLPKPFDIEEAVGLVRRALTH---
------VWIVDDDSSIRWVLQKALQAASIP-CFSFENPEDLLLQLQTQPPEVIVSDIRMPQMDGMALLEEVHKRYPNIPVIIMTAHSDLDSAVNAYQSGAFEYLPKPFDIDEAVGLVRRALTH---
------VWIVDDDSSIRWVLNKTLTGADIR-CETFSNAEDVLKSLEHERPDVIISDIRMPGMDGLTLLKNIAQIRPELPIIIMTAHSDLDAAVSAYQTGAFEYLPKPFDVDDALTLVERAV-----
------VWIVDDDSSIRWVLERALTGAGVS-CVTFENGNAVLEALATQTPDVLLSDIRMPGMDGLALLKQIKQRHPMLPVIIMTAHSDLDAAVSAYQQGAFDYLPKPFDIDEAVALVERAISH---
------VWIVDDDSSIRWVLERALTGAGVS-CATFDSGNAVLEALATQTPDVLLSDIRMPGMDGLALLKQIKQRHPMLPVIIMTAHSDLDAAVSAYQQGAFDYLPKPFDIDEAVALVERAISH---
------VWIVDDDSSIRWVLERALTGAGMS-CATFDSGNDVLEALSTQTPDVLLSDIRMPGMDGLALLKQIKQRHPMLPVIIMTAHSDLDAAVSAYQQGAFDYLPKPFDIDEAVALVERAISH---
------VWIVDDDSSIRWVLERALTGAGMR-CVTFENGNQVLDALATQTPDVLLSDIRMPGMDGLALLKQIKQRHPMLPVIIMTAHSDLDAAVSAYQQGAFDYLPKPFDIDEAVALVERAISH---
------VWIVDDDSSIRWVLERALTGAGLT-CTTFEGGSQVLDALATQTPNVLLSDIRMPGIDGLALLKQIKQRYPMLPVIIMTAHSDLDAAVSAYQQGTFDYLPKPFDIDEAVALVERAVS----
------VWIVDDDSSIRWVLERALTGAGLT-CTTFDSGNEVLDAIATQTPDVLLSDIRMPGMDGLALLKQIKQRHPMLPVIIMTAHSDLDAAVSAYQQGAFDYLPKPFDIDEAVALVERAISH---
------VWIVDDDSSIRWVLERALTGAGLT-CATFDNGTQALNALTTQTPDVLLSDIRMPGMDGLALLQQIKQRHPMLPVIIMTAHSDLDAAVSAYQQGAFDYLPKPFDIDEAVALVERAISH---
------VWIVDDDSSIRWVLERALTGAGLT-CATFDNGTQALNALATQTPDVLLSDIRMPGMDGLALLQQIKQRHPMLPVIIMTAHSDLDAAVSAYQQGAFDYLPKPFDIDEAVALVERAISH---
------VWIVDDDSSIRWVLERALTGAGLS-CTTFESGNEVLDALSTKTPDVLLSDIRMPGMDGLTLLKQIKQRHPMLPVIIMTAHSDLDAAVSAYQQGAFDYLPKPFDIDEAVALVERAISH---
------VWIVDDDSSIRWVLERALTGAGLS-CATFDSGNEVLEALSTKTPDVLLSDIRMPGMDGLALLKQIKQRHPMLPVIIMTAHSDLDAAVSAYQQGAFDYLPKPFDIDEAVALVERAISH---
------VWIVDDDSSIRWVLERALTGAGLS-CATFDSGNEVLDALSTKTPDALLSDIRMPGMDGLALLKQIKQRHPMLPVIIMTAHSDLDAAVSAYQQGAFDYLPKPFDIDEAVALVERAISH---
------VWIVDDDSSIRWVLERALTGAGLS-CATFDSASEVLDALSTKTPDVLLSDIRMPGMDGLALLKQIKQRHPMLPVIIMTAHSDLDAAVSAYQQGAFDYLPKPFDIDEAVALVERAISH---
------VWIVDDDSSIRWVLERALTGAGLS-CATFDSANDVLNALATKTPDVLLSDIRMPGMDGLTLLKQIKQRHPMLPVIIMTAHSDLDAAVSAYQQGAFDYLPKPFDIDEAVALVERAISH---
------VWIVDDDSSIRWVLERALTGAGLS-CASFDSGNQVLDALATQTPDVLLSDIRMPGMDGLALLKQIKQRHPMLPVIIMTAHSDLDAAVSAYQQGAFDYLPKPFDIDEAVALVERAISH---
------VWIVDDDSSIRWVLERALTGAGLQ-CVTFESANEVLEALTTKTPDVLLSDIRMPGMDGLALLKQIKQRHPMLPVIIMTAHSDLDAAVSAYQQGAFDYLPKPFDIDEAVALVERAISH---
------VWIVDDDSSIRWVLERALTGAGLQ-CATFESANEVLEALATKTPDVLLSDIRMPGMDGLALLKQIKQRHPMLPVIIMTAHSDLDAAVSAYQQGAFDYLPKPFDIDEAVALVERAISH---
------VWIVDDDSSIRWVLERALTGAGLQ-CAAFESANEVLEALATKTPDVLLSDIRMPGMDGLALLKQIKQRHPMLPVIIMTAHSDLDAAVSAYQQGAFDYLPKPFDIDEAVALVERAISH---
------VWIVDDDSSIRWVLERALTGAGLN-CVTFDSGNQVLDALATQTPDVLLSDIRMPGMDGLTLLKQIKQRHPMLPVIIMTAHSDLDAAVSAYQQGAFDYLPKPFDIDEAVALVERAISH---
------VWIVDDDSSIRWVLERALTGAGLN-CVTFDSGNQVLDALATQTPDVLLSDIRMPGMDGLALLKQIKQRHPMLPVIIMTAHSDLDAAVSAYQQGAFDYLPKPFDIDEAVALVERAISH---
------VWIVDDDSSIRWVLERALTGAGLN-CVAFDSGNQVLDALATRTPDVLLSDIRMPGMDGLALLKQIKQRHPMLPVIIMTAHSDLDAAVSAYQQGAFDYLPKPFDIDEAVALVERAISH---
------VWIVDDDSSIRWVLERALTGAGLN-CTTFESGNQVLDALATQTPDVLLSDIRMPGMDGLALLKQIKQRHPMLPVIIMTAHSDLDAAVSAYQQGAFDYLPKPFDIDEAVALVERAISH---
------VWIVDDDSSIRWVLERALTGAGLN-CATFDTGNQVLDALATQTPDVLLSDIRMPGMDGLALLKQIKQRHPMLPVIIMTAHSDLDAAVSAYQQGAFDYLPKPFDIDEAVALVERAISH---
------VWIVDDDSSIRWVLERALTGAGLN-CATFDTGNQVLDALATQTPDVLLSDIRMPGMDGLALLKQIKQRHPMLPVIIMTAHSDLDAAVSAYQQGAFDYLPKPFDIDEAVALVDRAISH---
------VWIVDDDSSIRWVLERALTGAGLN-CATFDSGNQVLDALATQTPDVLLSDIRMPGMDGLALLKQIKQRHPMLPVIIMTAHSDLDAAVSAYQQGAFDYLPKPFDIDEAVALVERAISH---
------VWIVDDDSSIRWVLERALTGAGLN-CATFDSANEVLDALASKTPDVLLSDIRMPGMDGLALLKQIKQRHPMLPVIIMTAHSDLDAAVSAYQQGAFDYLPKPFDIDEAVALVERAISH---
------VWIVDDDSSIRWVLERALSGAGLS-CTTFENGNEVLDALASKTPDVLLSDIRMPGMDGLALLKQIKQRHPMLPVIIMTAHSDLDAAVSAYQQGAFDYLPKPFDIDEAVALVERAISH---
------VWIVDDDSSIRWVLERALAGAGLT-CATFENGNQVLHALATQTPDVLLSDIRMPGMDGLALLQQIKQRHPMLPVIIMTAHSDLDAAVSAYQQGAFDYLPKPFDIDEAVALVERAISH---
------VWIVDDDSSIRWVLERALAGAGLT-CATFENGNQVLHALATQTPDVLLSDIRMPGMDGLALLQQIKQRHPMLPVIIMTAHSDLDAAVSAYQQGAFDYLPKPFDIDEAVALAERAIS----
------VWIVDDDSAIRWVLERALTGAGLR-CATFENGQAVLTAMSAQTPDVLLSDIRMPGMDGLALLQQIKVRHPLLPVIIMTAHSDLDAAVSAYQQGAFDYLPKPFDIDEAVALVERAISH---
------VWIVDDDSAIRWVLERALTGAGLR-CATFENGQAVLTAMSAQTPDVLLSDIRMPGMDGLALLQQIKMRHPLLPVIIMTAHSDLDAAVSAYQQGAFDYLPKPFDIDEAVALVERAISH---
------VWIVDDDSAIRWVLERALTGAGLC-CTTFDNGQAVLTALSSQTPDVLLSDIRMPGMDGLALLQQIKQRHPLLPVIIMTAHSDLDAAVSAYQQGAFDYLPKPFDIDEAVALVERAISH---
------VWIVDDDQSIRWVLEKALSHENIP-HKSFSNPND------------VLSDIRMPRGNGLDLLQHVKVSHPNLPVIIMTAYSDLDSAVSSFQGGAFEYLTKPFDVEKAVELIHPAVEQ---
------VWIVDDDQSIRWVLEKALARVAIP-ARSFDSAAQVLAALETETPSVLVTDVRMPGEDGLSLLHRIKQVRPDLPVIVMTAFTDLNSTVQAFQKGAFDYLPKPFDVNAAIGLIQRAART---
------VWIVDDDQAIRWVLEKALARAGVP-TRSFSQSADVLEALSRETPVALVSDIRMPGGNGLELLRQLKERHPGLPVIVMTAFADLDSTVSAFQGGAFDYLAKPFDVNEAVALIQRAMQES--
------VWIVDDDQAIRWVLEKALARAGVP-TRSFSQSADVLDALSRDKPAALVSDIRMPGGNGLELLRQLKERHPGLPVIVMTAFADLDSTVSAFQGGAFDYLAKPFDVNEAVALIQRAMQES--
------VWIVDDDQAIRWVLEKALARAGVP-TRSFSQAADVLEALSHETPVALVSDIRMPGGNGLELLRQLKERHPGLPVIVMTAFADLDSTVSAFQGGAFDYLAKPFDVNEAVALIQRAMQES--
------VWIVDDDQAIRWVLEKALARAGIP-TRSFSQAGDVLDALERDTPSVLVSDIRMPGGDGLELLRRIKEHHAALPVIVMTAFADLDSTVSAFQRGAFDYLAKPFDVNEAVALIQRAMQEV--
------VWIVDDDQAIRWVLEKALARAGIP-TRSFAQAADVLAALDVETPAALVSDIRMPGGNGLDLLRQIKERHPHLPVIVMTAFADLDSTVSAFQGGAFDYLAKPFDVNEAISLIERAVHET--
------VWIVDDDQAIRWVLEKALARAGIA-TRSFSRAADVLQALAADVPSVLVSDIRMPGGDGLELLRQIKERNPGLPVIVMTAFADLDSTVSAFQGGAFDYLAKPFDVNEAVALIQRAMQE---
------VWIVDDDPSIRWVLEKALQKAELQ-TVSFADADAALQRNRTELPDVVLTDLRMPGTQGFAFLETLQKRHPELPVIVMTAHSDLENAVTAFSGGAFEYLAKPFDLADAVELVQRALRRR--
------VWIVDDDPCLRQELGAYLTRRGMT-VQLFETAADFWISLKKARCPIAVIDLVMPRLDGLELLEKVCHAYPDMRVLPLSDHCCSDAESKVWALGLPEIFSKPQSS----------------
------VWIVDDDKSIRWVLEKTLSREKIP-FQSFASATEALARLDADPPQVLVSDIRMPGQSGLELLQLFKERFPAIPVIIMTAYSDLESAVSAFQGGAFEYLPKPFDVDQALELIRRAI-----
------VWIVDDDESIRWVLEKALARETIP-LKSFSNADEVLSALDTEQPQVLVSDIRMPGTSGLHLLEEVKRRFPHLPIIIMTAFSDLDSAVSAFQGGAFEYLSKPFDLGKAIDLVKRAMKES--
------VWIVDDDASIRWVLNESLEDRPYQ-VRSFDSAFEALRLLPTERPTVVISDVRMPGMDGLEFMEAIHEHDKDIPVIIMTAHADLDTAVKSFQSRAFEYLPKPFEIDDALMIIDRAVKRQ--
------VWILDDDSSIRWVLQKALKTADIE-SCCFENPHDLLLQLRSGQPEVIISDVKMPQMDGITLLNEVHSHYPELPVIIMTAHSDLDSAVNAYQSGAFEYLPKPFDITEAVGLTERALAH---
------VWILDDDSSIRWVLEKALQGAKLS-TASFAAAESLWQALEISQPRVIVSDIRMPGTDGLTLLERLQIHYPHIPVIIMTAHSDLDSAVSAYQAGAFEYLPKPFDIDEAISLVERALTHA--
------VWILDDDSSIRWVLEKALQGAKLS-TASFAAAESLWQALEISQPRVIVSDIRMPGTDGLSLLERLQIHYPHIPVIIMTAHSDLDSAVSAYQAGAFEYLPKPFDIDEAISLVERALTHA--
------VWILDDDSSIRWVLEKALQGAKLS-TASFAAAESLWQALEISQPHVIVSDIRMPGTDGLSLLERLQVHYPHIPVIIMTAHSDLDSAVSAYQAGAFEYLPKPFDIDEAISLVERALTHA--
------VWILDDDSSIRWVLEKALKSARIT-SASFAAAESLWQALELSQPLVIVSDIRMPGTDGLTLLERIGLHYPHIPVIIMTAHSDLDSAVAAYQSGAFEYLPKPFDIDEAIALVERALTHA--
------VWILDDDSSIRWVLEKALHSAKLS-TASFAAAESLWQALDVAQPQVIISDIRMPGTDGLTLLDRLQLHYPHIPVIIMTAHSDLDSAVSAYKAGAFEYLPKPFDIDEAIALAERALAH---
------VWIIDDDRSIRWVLEKSLARANIE-FESFQSADDAQRALSHDMPQVVVSDIRMPGISGLDFLQTLHERHPLIPVIIMTAYSDLESAVSAFQGGAFEYLPKPFDINHAVDLIRRALEQS--
------VWIIDDDRSIRWVLEKALQQSGIT-TQSFESGDKALLHIDKTQPDAIISDVRMPGTDGLTLLSNLHTEHPSLPIIIMTAHSDLDSAVSAYQGGAFEYLPKPFDVDEAVAVTQRALAHA--
------VWIIDDDRSIRWVLEKALQQAGIT-TTSFESGDKAVEHLAQEKPDVVISDVRMPGMNGLTLLTHLHKEIPNLPVIIMTAHSDLDSAVAAYQGGAFEYLPKPFDVDEAVAVTQRALSHA--
------VWIIDDDRSIRWVLEKALLREAIA-CMTFSSASDALRELERSQPSVVLSDIRMPGVSGLELLQALKERLPKVPVIIMTAYSDLDSAVAAFQGGAFEYLPKPFDVDQALDLVNRALTEN--
------VWIIDDDRSIRWVLEKALAREEIE-YKSFASADEALEELPGNLPQMVISDIRMPGSSGLELLQKLRNDYPNLPVIIMTAYSDLESAVSAFQGGAFEYLPKPFDVNHAVELIRRALEQS--
------VWIIDDDQSIRWVLERAVGQAGYR-YNTFKRADEALAEIAKHQPSVVLCDVRMPGTDGMSFLSQLQADQAHIPIIIMTAHSDLDSAVSAYEGGAFEYLPKPFDIDEATALIERACEH---
------VWIIDDDKSIRWVLEKALSRAGIG-FESFVSADDALNAMYDVTPQVVISDIRMPGTDGLKFLARIKSQHPGLPVIVMTAHSDLDSAVSAFQGGAFEYLPKPFDIDQAVTLVRRALEEA--
------VWIIDDDKAIRWVLEKALTRAGIG-FDSFASADDALNALYDDKPQAIISDIRMPGTDGLKFLSKVKTEHPQLPVIIMTAHSDLDSAVSAFQGGAFEYLPKPFDIDQAVLLIERALAES--
------VWIIDDDKAIRWVLEKALARGGIG-FESFASADDALNALYDASPRVIISDIRMPGTDGLKFLSRVKLEHPEIPVIIMTAHSDLDSAVAAFQGGAFEYLPKPFDVDQATALIERALAET--
------VWIIDDDDSIRWVLDRALQRAGIN-VRGFETADAAWAALETEAPDTVVADIRMPGLNGLDFLARMQTRPDPPPVIIMTAFSDLESAVGAYQTGAFEYLPKPFDVDEAVALVQRALEAR--
-------------------------VWGVR-IEVALNWESYQQSFS-QFPKVILLKINGQSQKSLKLLEQLKQQFPNTPILVIAEQDNLMQRVAVARLGVQRFLTKPTNTEVFQ-VITQML-----
------VWCIDNDPSVCQTIHTLLERWHCA-VGFTGSLDEALIAAATPPPELILMDTSINEHGDTPLISLLMTHWGHTPVILMTSEEDPTLRDRALNRGW-GFLGKPVRPPALRALMTQTLLR---
------VWCIDDDKNNLNAMNTLLTHWQCD-CRTFNRFNDALEA--EGEAELLLVDYHLDDKDGLSLIKALRARGKNIPAVLITALRDPELVEQCKQQNI-TYMAKPAKPAKLRALVQHIH-----
-----VVYVVDDDPAIRASLDTLLRSLGLR-VVTFASTAELRATHRENVTSCLLLDVRLRGESGLVFQQASDR--PSIPIVVITGFADVEVCRKALKGGAVDFLVKPFTDHELIDAVNLAL-----
------VVYVDDNLEMSRRMRDWLTSAGYQ-YITVHNRLEAVAICLEQNPDLIIINAQMSNSSGYQICYQLRQFLCHTPIIMLADKISMIDKIRAKFGKVVEILPKFADKEQIITTLFKSLTQ---
-----VVYIVDDDHSVRAALQDLFASVTLD-AMAFSSIREFLEHPRTAGPACLVLDVRMPAQSGMDFYLQMDSLGLRMPVIFITGHGDIAMGVRAIKDGAVDFLTKPFRDHDLLDAVHTAIARD--
-----VVYIVDDDELVRNALGSLLRSIDLE-VRTFADTEEFLAAPRAGGASCLVLDVRLRGQSGLALQQTLLQGRAPIPIIFMTGHGDIAMTVRAMKAGAMDFLSKPFREQDMIDAVTAALDKD--
-----VVYIVDDDEAVRTSLAWLLSSVNIR-TECFEGPEAFLKAYDANSLSCLILDVRMPEISGFQLQDRLKEIGADIPVIFVSGHGDIPMSVRALHNGAVDFLEKPYNSQQMLERIQMTLKHV--
------VVYIEDSHIDRLTMSQILANAGYR-FINVQDPIKALPTLLKCKPQLIFLDLVMPVLNGYEVCAQIRRVFQDTPVIMVTSNDGIVDRVRAKMVGSTDFLAKPITRSKVLTILQRYL-----
------VVYIDDNLERGQRMKNLIVSGGYH-CVIVHKSSEAVAMCLAQNPDIILVNTQISDNSAYNIGHQLRKLFRDTPILVLAERVSLKERLMAKF-----------------------------
-----VVWLVEDEISIADTLIYMLQQEGFE-VKAFERGLPVLEAARRQVPALAILDVGLPDISGFELCRQLLARHPSLPVLFLTARSDEVDKLLGLEMGADDYVAKPFSPREVCARVRTILRRMQ-
-----VVVVVEDDANVRDMVRECLAELGMQ-VLTAADGEAGLELVLHNDIDLLVTDVGLPALNGRQLADAARAAHPGLKVLLMTGYAESAARGGGFLEHGIELIVKPFSLEVLGERVQRMLDES--
------VVVVEDNDELRTFLAEELTN-HYR-VLTAASGERGWTMIQTELPDVVISDVMMPGMDGYALTQLIKTATDHIAVILLTAKAASDSRLAGLQQGADDYLTKPFVIEELVLRLRNLLARQ--
------VVVVEDEVELANLIATHLESAGMQ-TQICNRAAHAMRFLKNNFANLLLLDISLPDGSGFTLLEELKGADINVPVIFLTGEGTETTKVRGLEMGGDDYITKPFSYAELVARIRAVLRRA--
------VVVVEDESVIADVIRRYLTAAGFG-VRWCRTGQEGLAAVRTDRPTAVVLDIGLPDMDGLDLCRRLREAGDWTPVLFVTARDEDVDRILGLELGGDDYLVKPFNPRELVARLRAVLRRTG-
------VVVVEDEPAIADLVRLYLSRDGYG-VHVERDGLRGLDAVRTLRPSLVLLDVGLPGIDGLEVCRRLRAADDWTPVLFVTARDDEVDRVVGLQLGADDYVTKPFSPRELVARVAAVLRRS--
------VVVVEDEDLAADYLIGLLKAQSVTKIIHLGSVQEMVSFFNDAKPDLIFMDIHLGDGKSLEAFTQTNI---TAPIVFTTAYD--DYAIRVFKHFTIDYLLKPFEAKDVYKALQKYTQ----
------VVVVEDDPAVRMLVVNVLDELGYT-AHQAADARTALPLLESDRVDLLVTDVGLPGMNGRQLAEIARQHRPGLRVLFMTGYAEKAAERQGFLEDGMDMVAKPFSIDLLATKIRSMI-----
------VVVVDDTRAVRDAIARRLVRWGYD-TLSARSADEAIERLSRTRPSVFVSALHLQTETGIDVIDRLRAEY-NLAIPALLIGDA-SDTAPLADANGCLLLHRPIENGQLRAAIAQLVA----
------VVVVDDTRAVRDAIARRLARWGYD-TLSARSADEAIDRLSRTRPSVFVSALRLHTETGIDVIDRLRAEY-NLAIPALLIGDA-SDTAPLADANGCLLLHRPIENGQLRAAIARLVA----
------VVVVDDNAANRELYRDLLDMTPFS-AIALDCGNTVVQVVRENRPGLVLMDLHMPGRSGLDIFADLRAADASPPVLALTASNLPDLAKNLRQAGFAGLVSKPCGVATFIEAV---------
------VVVVDDGSATRTILARMAMTLGADQVEAFASPIEALDWFGDTNPDLVIADCRMPMMDGAAFTARIRALGGDVPVMVVTAQEDREGRISALAAGATDFLSSPVDHTEFLTRARNLLQ----
------VVVVDDGSATRTILARMAMTLGADQVEAFASPIEALDWFGDTNPDLVIADCRMPMMDGAAFTARIRALGGDVPVMVVTAQEDREGRISALAAGATDFLSSPVDHTEFLIRARNLLQ----
------VVVVDDEPNIQEVVSMILESEGYE-VRCASNGEEALALLDQAPPDLLVVDIMMPVMDGWGLLTALRHKTARIPVIVSSASS----KHDATSLGVARVLPKPIDYDAFLAAVDELTRS---
------VVVVDDELAIRDGMARLLELWGYE-TIVSDSGDAAIERLSARRPDLLVCDFRLRAENGLTVIERLRSENDDIPALLISGDTAADRLAEAHASHC-LLLHKPIPNGKLRAAIGNLIA----
------VVVVDDEEASRYLLRSLLEETRYA-VQDASSGEEALALVAERRPAAVFLDWKMPGMDGGEVLARLLAQTRDVPVIVYTGEE-LGPEQRARAGGAAAILGKGRPRASALQEIREALARL--
------VVVVDDDPAVRGSLKFALELEGFD-VRIFATAAEMLDQDIETGSGCLIVDYNLPGLNGLDLLRELKQRQVTWPAILITTHPTEQVRRRATSAGV-AIVEKPLFSNALSDAVRETFRR---
------VVVVDDDPAVHEGTRFALAGYGARDILSAHSAAEARALLSARPVAVILLDVVMEEDAGLRLVDFIRRRDETVRIILRTGQPGQAPERRIVDYDINDYKAKELTADKLFTSLTAALRA---
------VVVVDDDASVGRAIRRLLRSVGIA-ADTYTSGDEFLDVLSATPPDCVILDVQMPGSNGIEVQRRLAG--GAVPVIFITAHDDAGVRETALAAGARAYLRKPFNDVLFIRTVCAVL-----
------VVVVDDDAAVREGLSELILSAGFQ-PVSFASTQELLNAVDIDGPGCLILDVHMPGESGLDLQHHLAERGIGKPIIFLTGRGDIPMTVQAMKDGAVDFLTKPVSDRTLLDAVIAAI-----
------VVVVDDDAAVREGLSELILSAGFQ-PVSFASAQELLNAVDIDGPGCLILDVHMPGESGLDLQHHLAERGIGKPIIFLTGRGDIPMTVQAMKDGAVDFLTKPVSDRTLLDAVIAAI-----
------VVVVDDDAAIRGPLRQYFAAEGLA-VEECGSGAELLALLEHRRVALVLLDIGLPDYDGVALLPRLGEKNPDGAVVMLTGVADLQVALDCMRQGATDYISKPASLEQIFHVASKALEKR--
------VVVMEDSTVMKNTIQEVIDRIGWQ-TRFVDNRTEALKLVKNGEAAYFILDNWINKQEGFDTLEVIREWDKQAFVTILTGHPDPRNETIAKRLKADLYKEKSVDPYNCRKDIEEVAS----
----VVVLYVDDDEDFTELTAAFLERERFR-VETATSVAEGLNRAGDSTFDCVVSDYDMPERDGLDFLEALREDAPDLPFILFTGEGSEEVASDAISAGVTDYLQKTSQYTVLANRIENAVERH--
----VVVLLVEDNLDHTELITRVLNDHRIPRIIHVADGEDALNYLRRQAPHVVLLDLNLPRLSGLEVLQAMKTAISHIPVVVVTTSRAESDLRLAYQFHANSYLVKPVDFEQFSRMLNDL------
------VVVLEDQADVRQTLCEYLHSMGCL-TMDTDCSEQALSWVRTPEVQLLISDIVLPQASGIEVVQQAQQLRRDIKLLLVSGHDFSEQA----ASQSWPLLIKPYTRADLVTQLTRLWQKKT-
------VVVLDDDQEILQAMEALLTGWGCD-VVMARSLVELSDKLDESAPDLLLADVELAGENGVDAIELMSQRQTPFTPALITGDTSVARMQEAAKMGL-LMLYKPVAPAQLRSLLMHAQNQ---
------VVVIEDEAIVLAGYQMLFESWGYR-VVAAQSADEAVEQLEEEPPAFILSDFRLRGQTGTAAISLLRKSGKSIPGAVVTGDTTVGEGLKQAEAEGTPILHKPVNGRQLQDILSRAL-----
------VVVIEDEAIVLAGYQMLFESWGYR-VIAAQSADEAVSLVEEEAPGFILSDFRLRGQTGTEAISMLRRSGQGIPGAVVTGDTTV-TGEGLKEAEAEGILHKPVNGRQLQDILSR-------
------VVVIEDDPTLQTLLENILIELGAV-CDAFDNAEDALIHLMGSECSLIVVDHGVPSIKGMEFISMAHERWPGLPAILTSGFQLD----ASQVTPPVTYLFKPWSIDELTAAIDQALHAA--
------VVVIDDESAIRVGMSMLLERWGYQ-VVTAASVDDAIACLASCRPTLLICDLHLHDQNGIGAIARIRDENTAIPAMLITGDTT-ARRPGRLKHGGFVLLHKPVPSDKLRAAMARLLHAQ--
------VVVIDDDPLVLEGMGGILRSWGCR-VVAAPSGTAALSQLARHRPDLIVADYRLAGRTGIQAIRHLREYGAAIPAFLISGDTAPERLRDAREEGY-QLLHKPVTPMRLRAMLNQLLRA---
-------VVVEDDRAVRDLAAAILEETDLQ-VVEVESGEEALYHLKQHEVELVFTDVRLPLFDGVDLARAISTRWPWIKVVVTSGAP--GDRLNHLPTSA-TYLPKPWSALD--------------
-------VVVEDDPRLADNLCEALRSRGFA-AVTAASVLET-ERLGPVRPFCALVDLRVPGGPDGAAMQRLAAKYPGLPMIVVTAHHD-----AWPALPHQGFFHKPFDTAALLAAVERL------
-------VVVEDDPRLADNLCEALRSRGFA-AVTAASVLET-ERLGPVQPFCALVDLRVPGGPDGAAMQRLAAKYPGLPMIVVTAHHD-----AWPALPHQGFFHKPFDTASLLAAVERL------
-------VVVEDDPRLADNLCEALRSRGFA-AVTAASVLET-ERLGPVQPFCALVDLRVPGGPDGAAMQRLAAKYPALPMIVVTAHHD-----AWPALPHQGFFHKPFDTASLLAAVERL------
-------VVVEDDKDIRNLLESVFLQAGFE-VHTASDGREGVELVRHQHANVVTLDVGLPDIDGYEVLRRIRQ-FSDAYVVMLTGRTEEPDMLTALHSGADDYITKPFRPLELRARVAAMMRR---
-------VVVEDDDDVRHSLREVLLQSGFS-VYATSSGLEGVEAVRRYNPVVVTMDLGLPDFDGLEASRRIRT-FSDAYLVIVTGRVDEADAIMGFEAG---------------------------
-------VVVEDDASVRDFAAAILEETDLD-VIACETAEDALDVIRAHEVALVFTEVRLGAMDGATLARTVEQEWPEVRVVVTSAEGRTQ------------------------------------
-------VVVEDDASVRDFAAAILEETDLD-VIACASAEDALDVIRAHPVALVFTDVDLAAMDGGALARTVEREWPDVRVVVTSEKGARPETDHA-------------------------------
-------VVVDGDGRSREALEELLVQSGFE-VVAAASGAEGVAAVRKHDPVLVTLEVGLPDFDGIEASRRIRT-FSHAYVVMVSALASEADALLGLEAGADDYLAKPFRPRELRARIAALLRR---
-------VVVDERALVKDGYASLFGREGIP--SSGFDPKEFGEWVSTSDIDAVEAFLIGQGDSALSLPRAIRDR-SRAPVIAMSDTPSLENTLALFDCGVDDVVRKPVHPREILARVAAIRRRL--
-------VVVDDSQSFVESLGFQMDSSRA--LLAFNDPEEALAWLRFLQPSVIVVDYSMPRMNGLEFCAKLKDL--PCMTILLTGMADENIAVQGFNDGIDRYIKKPAMAERLSAEIEAL------
-------VVVDDSQSFVESLGFQMDSSRA--LLAFNDPDEALAWLRFLQPSVIVVDYSMPRMNGLEFCAKLKDL--PCMTILLTGMADENIAVQGFNDGIDRYIKKPAMAERLSAEIEAL------
-------VVVDDSQSFVESLGFQMDPSRA--MLAFNDPEEALAWLRFLQPSVIVVDYSMPRMNGLEFCAKLKDL--PCMTVLLTGMADENIAVQGFNDGIDRYIKKPAMAERLSTEIEAL------
-------VVVDDSQSFVESLGFQMDPSRA--MLAFNDPEEALAWLRFLQPSVIVVDYSMPRMNGLEFCAKLKDL--PCMTILLTGMADENIAVQGFNDGIDRYIKKPAMAERLSTEIEAL------
-------VVVDDSQSFVESLGFQMDPSRA--LLAFNDPEEALAWLRFLQPSVIVVDYSMPRMNGLEFCAKLKDL--PCMTILLTGMADENIAVQGFNDGIDRYIKKPAMAERLSAEIEAL------
-------VVVDDSQSFVESLGFQMDASRA--LLAFNDPDEALAWLRT--FSVIVVDYSMPRMNGLEFCAKLKDL--PCMTILLTGMADENIAVQGFNDGIDRYIKKPAMAERLSAEIEAL------
-------VVVDDSQSFVESLGFQMDASRA--LLAFNDPDEALAWLRFLQPSVIVVDYSMPRMNGLEFCAKLKDL--PCMTILLTGMADENIAVQGFNDGIDRYIKKPAMAERLSAEIEAL------
-------VVVDDQTVVREGIVMLLGLPGVDVVGAAGDGEEAVRVVAELAPDVVLMDLRMPRCDGVEATRRIRSEHPGTQVVVLTTYADDESLFPALHAGARGYLTKDAGGDEIVRAVHSVLS----
-------VVVDDQTLVRQGIRGLLEVAQVDVVGEAADGRAALSVIAQTMPDVILLDLRMPRFDGIWTIEQLKAADIDIPVLVLTTFDDDALVLGALRAGARGYLLKDVTLEQLTRAIHTLA-----
-------VVVDDQAMIRAGVRGILQAPDLSVVGEAADGDTGVRMCASLRPDVVLMDLRMPVLDGIEAIRRLRSDLESLRILVLTTFDDDPDVLAALQAGADGFLSKVAEPAELVDAVRGVA-----
-------VVVDDDEDIRFALSMLLSNEGYQ-VLEANDPKQLARIVAQQTPNLVLLDMNFSGGEGLEVLELLTQQ--NITTVLMTAWGNIELAVKGMQLGAADFVEKPWNNQKLIELVDKH------
-------VVVDDDAPTLQAVTAGLREAGYE-VFPLEHSEDTLSLLRRGNRPTVLIDLIMPRMDGIELMEQLQGNFGDLPLILISDYRYGEAEAHALERGC-PLLIKP-------------------
-------VVVDDDAIVLLGLETIFRDWGYE-VLVAGSAQKAVEGLSRRRPDLIVADYRLRGRYGTEAVARIRALHPPIPGLILTGETGPDCERDAAAHGL-GIIHKPVTPRQLGHALGELL-----
------VVVASDDESFVRLVKFTLAGLRVDVFRETTDYDEVVAFANKSSPLLLFLERRIHKTACLKTVKVLKNYGDRVRLIVASTEVSRDEIVLTHEIGADSFITKPISANAIIEKIA--------
------VVVAEDHPVYREGIVRLIEDPRFELVAAVGDGREALAEIRGRAPAVAVLDIGLPGIGGIEIMEAITREHLPTRAVCLSALEDSVTVHRAISAGARAFLPKGSSGDEIVEAVSVV------
------VVVADPDKEVQTGFERLFGT-HMR-VVCFSETETALQFLKQNHAAVVFSSFNLPGRGGIAFLRAAETIAPQAARVMLTRETSAEAIKKTLNEGAFMYLEKPCKPTDLASAMETALSHH--
---VVTCLLAEDNPITAKIIETLLVRLGCR-CIVVSDGSEAISVAMGDKFDCILMDLQMPVLDGEGAARYIKSKNTNTPIIAVSAYSGMDPSE--TSNVFDASLSKPLQKADLLNVFRQL------
---VVTCLLAEDNPITAKIIETLLIRLGCR-CLVVADGSEAVGVAMGDKFDVILMDLHMPVLDGESAAKYIKSKNANTPIIAVSAYAPDD---TSANDTFAAFLSKPLQKADLLSAMRHI------
---VVSVVVIDDESLVRSGIAMVLGSPRIA-VRAAVSSDTAVATVREHAPDVVLLDIRMPAPDGLTILAELMAEPRPPAVAMLTTFDTDDQVLEALHRGASGFLLKDTDPEQLARHVLT-------
------VVSVEDNPADVRLIEEGVADRDID-FRVYNNGRNAIEQLTGESVQLVLLDLNIPGKSGLEILRYLRKELDAVPILTVSSSENPDDIRRVYESSANAYLTKPTDPDEFIQMITAAVR----
--------VVSTDAVFNKNLRSTLRHLCVHNIAVTEQIPKHIKQLRAKNKIVVFIERELNGRNTSDVIRYLKNDSSDLYVVVLTTEVERDKLVLLHELGADNIITKPISADTLIEKIA--------
--------VVSNDALFNKNLRGLLRHLTIKDVTNVFTIETLHKEIKSGHKLLIFIERELNGRNTSDLIRYLKTDNNELFVVVLTTEVERDKLVLLHELGADNIITKPISPDTLIEKIA--------
-----VVSIVDDDLAVRRALGSLVRSLGWE-ARLFESAEAFLASGEAAVTTCLISDIRMSGMSGIEMHERLVAQGAAPATIFVSAYPTPALHARATGNGALVLLQKPYQVSAMTHWLS--------
---------------------------------VVSDSTAAVGQVRAFEPHLVILDLMMPGLDGFSVLERLRADGFGVPVLILSARSEEADKVRGFRSGADDFVTKPFGVLELVERVSALLRRT--
---VVRVVIADDEPLIRAGIRMILTSADIEVVAEAANGREAVELARAHAPDVMLLDIQMPVMDGLTALGELGRAAPEVRALILTTFGEKENVLRALGQGGAGFLLKDSAPGELIGAVRAAA-----
---VVRVLVVEDDEEMAQTVAVGLRRAQMA-VDVTFDGPNGLERALFHDYDVIVLDRDLPGMHGDKVCAELIAAGCRSRVLMLTAAATATDLVDGLSLGADDYLPKPFDFPVLIARIGALARRA--
---VVRVLVVDDEALVRHALRAFLADERVTLVGEASDGTEVVDVCRATSPDVVLMDIKMTNVGGVEATRHVLEWNPQCRVVALTTFTTEWRALEVLRAGACGYLVKNSTPTQIVDAIVA-------
---VVRVLIVDDSALMRKTLRQILEDPEVEVVAAARDGEDAVAKAREYRPDVVTMDVNMPKQDGITALQYIVNE-DICPVIMVSSLTQEGAVTEALELGAFDFVAKPG------------------
--------------VVRQGLRALLTEEDIEVVGEAETGRQAVEMARQLNPDVVLMDIVMPSLNGLEAARQITKQMPDCKVLILSSYGDDEYVQRLTEVGATGYLIKQTAADDLLKAIRDVER----
---VVNVLLVEDNHTNAFIAKAFCEKYGMN-VIWAKDGQEALEILSTMSFELILMDNQLPSVSGIEVTKRIRNINQKVPIYACTADNLDSTRQAFFAAGADFVIVKPIKEKSLYEALRHF------
---------------------------------VVNSGAAALDLIARQSLDMILMDITLGDMEGFDVIQTIRRNGVTTPVIIISGRNEDYDFMYGLSLGADDYVTKPFRPQILGAKVKALIRRS--
-------------------------------VVNAELLSAALELAGRAHFDVVLLDLGLPDAHGLDTFRQFHRHVPDVPVLVLTGLDDLSVGLQAIQEGAQDYLLKRVETPLLSRAIRYAMERH--
-------------------------------VVNAELLSAALECTKRAHFDVVLLDLGLPDAHGLDTFRQFHRQVPDVPVLVLTGLDDLSVGLQAIQEGAQDYLLKRVETPLLSRAIRYAMERH--
-----VVMVVDDDPLVLLNTAAMLEDLGHT-VIEASDAEEALNALRQNNIDVVITDQAMPGMRGDELAGAIKVSWPDLPVIIATGYAELSH---ATRAQF-PRLSKPFGQKQLASKLAEALRSR--
-----VVMLVDDDPIFRRLTSGFLESQGYR-VIEAENGLDGLQQLRTEEPDVILCDLSMPILDGIEFVEEVSLEYPSLPLIVVSATDEISDVAKALRFGIKDFLAKPINYEHLARAIESTIDD---
-----VVLVVEDSTIIRMSAVDLVFSAGYE-ALEACDADEAIRILVSNDIDLVFTDVQMPTMDGIKLSHYIRNRWPPVRLIVASGAAILEESDLPMGSRA---FSKPYDNHAITDAMAHLL-----
-----VVLVVEDEPFIRMLGADVLEDAGFA-VIEAANADEALRVLALSDVAAVFTDVEMPSIDGVALASRIHDRWPRIGVVLTSGRRVF--GPDALP-KTDRFVPKPYAPALLLVEIEAVIARA--
-----VVLVVEDEGLVRMMATEMLEEAGFV-VLEASDADEAMAILAQDDIGALFTDVDMPSMDGFALAQRVAEMRPHVRLVITSGRIRPSN-EDVPDSG--QFVPKPYLMEQLLDAF---------
-----VVLVVEDEALTIMDLSDVLEGAGFE-TLQSASAERAISLLESRPIIALITDVELSKTDGFDLARTAVQLRPGLPVVIVSGRAKPDPDRMPQEA---QFVARPCRGDDILDVLRTVM-----
-----VVLVVEDEALTIMDLSDVLEAAGFE-ALQSASAERALSLLESRPIVALITDVELSKTDGFDLARTASQLRPGLPTVIVSGRAKPDPDRMPEDA---QFVARPCRGDDILEVLRTVM-----
-----VVLVVDDVQENRDLVRESLVEAGVE-ILEAVNGKEAIEVFNRKDIDLILMDIRMPIMDGYTATKLIKAS-SSVPIVALTASIMQDELKKLEDERFDGYLRKPVSKKALYKEISKFLD----
-----VVLVVDDTAANLGLVVDTLEAEGLR-VAVARDGHEALRRAELVKPDLILLDVMMPGLDGFQTCRALKDNTRDIPVIFMTSLTQTEDKIMGFRVGAMDFVTKPLQMEEVAVRVQTHLK----
-----VVLVVDDTAANLALVVDTLEAEGLS-VAVARDGHEALRRAELVKPDLILLDVMMPGLDGFQTCRALKDNTRDIPVIFMTSLTQTEDKITGFRVGAMDFVTKPLQMEEVAVRVQMHLK----
-----VVLVVDDNPINRKVLTIPLRKQGIQ-VVEAENGLEAVQRYAQIRPALVLMDISMPIMDGFEATRQIRMHEQRARIVAATTHSADRDFDEGKQAGMDDWLLKPIRPSVLVQDILEYRR----
-----VVLVVDDNAINRKVLTIPLRKQGIQ-VVEAENGLEAVRRYAEVRPALVLTDISMPVMDGFEATRQIRMHEHRARIVAATTHSADRDFEEGKHAGMDDWLLKPIRPSVLVQDILEYRR----
-----VVLVVDDEPRVAEAFALWLED-DYE-VRTATSGAAALEAAD-DDVSVALLDRQMPTMTGDEVLAALRERALDIRVAMVTGIDPDF---DIVEMPFDEYIQKPVDGDTLHDVVARL------
-----VVLVVDDEPFTLELLKQFLAQYGCQ-AILAGDAIEGLKVLRTYKVDAIISDIRMPGIDGKGFLSNIESEFPAFKFVFITGDTVNQDIYNMLREKKIPCIFKPFGMNELREVLKSIM-----
-----VVLVVDDEPDVLETVEEELDMCLIH---KATDYDTALQYLLSYTYDIVILDIM--GVNGFELLKTAVSR--EFPTVMLTAHASPESLKKSIKLGAVSFLPKE-KIAELTTFLEDVV-----
-----VVLVVDDDPVNLDILVQTLEQDYF--LIIAKNGKRALDLAFSHHPDLILLDILMPEMDGFEVCQRLKAETDGIPVIFLSVMESPGQKHRGFEVGGVDYVTKPFHADEVLARVRTHITNK--
-----VVLVVDDDPNICRLLQIWLVDAGYR-VEIAQSGFEALQRIAQGGIDVALIDILMPELSGIDVLDQVRRAGPEPAVIMTTAFGSEQIAVNAIRHGADDYLRKPIDRQELLVVLERTLTN---
-----VVLVVDDDEDLADTCVYWLQD-DYD-VRAAYSGEDALAEAD-ESVDVVLLDRRMPKISGDDVLDALRERGLDCHVAMMTAVEP---DTEIVDMPFDDYLVKPVTKTDVREAVKELVVRS--
-----VVLVVDDAPSSLGMLCDSLEGEGYT-VLVARDGDAALQRLELVAPDAILLDAVMPGLSGFDTCRRIKAALAHIPVIFMTGLSETPHVLEGFACGGVDYVVKPLRAQEVVARLHTHTRNA--
-----VVLVVDDAISLRQTISLTLQKSGYQ-VIQAQNGVEALEKLQLHPIQVVVSDLEMPRMNGFELLGNFRQKLAKIPVVILTSRSSEKHRQLAQELGAKAYLTKPYLENEFLSTIKRLINS---
-----VVLVLQDEPILAGIMRDFVEEAGCD-AVVVRTAEAAVRTLEGTDIRVVFADLDVRSTTGLKLVAMIRDRWPPIELVLTGALA--PDLEAIPARGV--FCDKPFRENKVISAIRG-------
-----VVLVIEDNLDMQSHIKQVIEQQHH--CILAGSGELGLQLAQEYIPDLIVCDLMLTGIDGFEVLTQLKQMTAHIPVILLTARSDLESRLQGLNLNADEYLSKPFNQHELLTRIQNLITN---
------VVLVEDNEILNHHLSSQLSEQGHT-VHADRTASACLQTIQKQNTDVMIIDLGLPDFDGITLIKQIRRKEIAVPILILTARGNWQDKVEGLNSGADDYLTKPFQFEELHARLEALVRRN--
------VVLVEDEVNIAEAIRFLLSQEGWR-VETLANGSGAVDVIRKASPDLVMLDVMLPGKSGFEILDELRGAMGDLPVLMLTARGQSRDRAMAEKAGVSRFMTKPFSNSEMLDAVRDLIA----
------VVLVEDEAALREGLTMLLTDWGCR-VIAAASGVEALELLSDAEPALLIIDKRLAGEDGLDTILALRSEVCDIPAVLLTGDIYQFERLESIE--DITVLAKPADPAQLHAVLMEHV-----
------VVLVEDDPYIAHSICAALDFLNIS-VEHVSTASAADYFIRHSAVDLCLLDLGLPDQDGLELLRKWRQDQIHTPILVLTARIQTRQCIEALNLGADDYLTKPFELDELVARLHALTRRH--
------VVLVEDDPLITRFVAIALEDLSLD-LVTCTTAEEAQQLIPLSSCALLITDMMLPGASGLQLIEWLRKSFSACPVVVFSAGLDYSLTEYLEQLSVRRVLRKPVSVKELVTCIETALNA---
------VVLVEDDPALSDNIAELLRGRGFS-CVTAASVLDADRILCVQPF-AALVDLRVPGGPDGEALRRLRARYPHLPTFVMTAYPD-----AAPLDGTTGVFSKPFDPGALMEVLETAH-----
------VVLVDDESAILRGMAELFDNWGID-LVTAHSADEAEQWLATRVPDVIVSDYRLPDDDGIAVIARLRQKAREIPAIVVTGDTAPDTILRINSAGF-PLLHKPLRPAKLRALLTHLIRQS--
------VVLVDDDADTRDAFVSLLEGGRYE-VCALEKSEEALIKIDTGRHPTVLVDLIMPRMDGLELLELIGNNFAALPVLVLTDYHNSDAERKVKAMG-FPIIMKPR------------------
-----VVLVAEDTDSNFLLVSLILKK-GYE-VLRAHNGAEAVRMCREFAPDVVLMDMKMPVMDGLEATRQIREAGSSVPIIAVTAYAYDSDRAKALDVGCDDYIAKPLTGDVLKKKLRKHLKR---
-----VVLVADDSIGGRRAMVQALERDGWH-VREARDGLEVRETLETTAPDLMVIDVDLPLLTAFRVVDAIQR-YPDLPVIALMAHDDPGSQGHAQSLGARAALPRPCDTDTLLRTVREIL-----
-----VVLVADDNPDMLSFIVRQLESN-YV-VVTANDGVEALKVLDNQEVSLVVSDVVMPRMDGFELCKLIKSDYSHIPVILLTAKTNIQSKIEGLELGADAYIEKPFSVGYLQACIANLINS---
------VVLVADAEVDDTLV-AAFAARGAE-VRVVGDGALALLEAGRLAPSVVLVGANLPVVDGIGVVRALRAMRGEVTILLGLGPDDLAQAADGLEAGASACVAKPYLVAEVLA-----------
-----VVLTIDDDQAVRESLANFLEDFGYE-VLQAGDGQQGLEVFAANRPDLILVDLRMPRMDGLQVLARVQELSPQTPIMVISGAGDIRDVVEALRRGAWDYLVKPIDMNILLHSVETCLERA--
-------VVLTEDQDALDEFEELLEATECK-PICTSDPKGAAPLLTEDKVDLLILDLEIEGST--RMFKSVRELNPDMPVILLSDSPTDPTVQRMIGAGPTRSVRKPMDGRLFSALLTDLLH----
--------VVLQDHERAERLAKQLEFFGLA-ALSLHSVAEFQRAMAQRHPAAIVMDVDFSAGQGLKLASQAQELEQKLPLLFFSLNEDTPTRLAAVRAGGEEFLTGALEASSLLEKIEV-------
------VVLQDDER--AERLAKQLEFFGLA-ALSLHSVSDFQSAMAQRHPAAIVMDVDFGTGQGLKLASQAQELEHKLPLLFFSLHEDTPTRLAAVRAGGEEFLTGALEASSLLEKIEV-------
-----VVLLVEDNFINQQVATELLKSAGYE-VDVADNGQISLEMVGKRSYDAILMDIQMPVMDGLTAATELRKRFDELPIIAMTAHAMSGDREKSLAAGMNAHITKPIVLNELFETLSHWIG----
-----VVLLVEDEPAQREVLSYNLESEGFR-VVQAGTGDEALMLVEETGPDVIVLDWMLPSVSGIEVCRQLKSRTRSVPIIMLSARSEEVDRVRGLETGADDYVVKPYSVVELMARVRSQLRRA--
-----VVLLVEDEPAQREVLSYNLESEGFR-VVQAGNGDEALMLVEEAGPDVIVLDWMLPSVSGIEVCRQLKSRTRSVPIIMLSARSEEVDRVRGLETGADDYVVKPYSVVELMARVRSQLRRA--
-----VVLLVEDEEAVRRGGKRMLETRGYT-VHEAGSGVEALEVMEEGKVDIVVSDVVMPEMDGPSLLRELRKSYPDLKFIFVSGYAEDAFAKNLPADAKFGFLPKPFSLKQLAIAVREMLDN---
-----VVLLVEDEEAVRRGGKRMLETRGYT-VHEAGSGVEALEIMEEGAVDIVVSDVVMPEMDGPTLLRELRKKYPDLKFIFVSGYAEDAFARNLPADAKFGFLPKPFSLKQLAVAVREMLD----
-----VVLLVEDEEAVRRGGKRMLETRGYT-VHEAGSGIEALEIMDEGAVDIVVSDVVMPEMDGPTLLRELRKTYPDLKFIFVSGYAEDAFARNLPADAKFGFLPKPFSLKQLAVAVREMLD----
-----VVLLVEDEEAVRRGGKRMLETRGYT-VHEAGSGIEALDIMEEGAVDIVVSDVVMPEMDGPTLLRELRKKYPNLKFIFVSGYAEDAFARNLPADAKFGFLPKPFSLKQLAVAVREMLD----
-----VVLLVEDEEAVCVLLRHVLEAAGHT-VLAGGTPAEALRLLGQGTLDLLLTDVVLPGMSGRALADRVRVAHPTAKVLFMSGYTADELRERGVNDEQADFLHKPFLPHELVERVTQVLA----
-----VVLLVEDEAPVRAFASRALRMRGYK-VLEAESAEAALETLSDQHVDIFVSDVIMPGMDGPTWVEQALIDRPKAKVVFVSGYAKESFSAQKARIPQSTFLSKPYSFAELTECVQNE------
-----VVLLVEDDPSVARFVAMALEILPVA-VETCPCVESALAWLRGHRAALIITDLMLPGESGMGLLRRLQAEAAGARIVVLSAGLDHVIRQELAASGAWRALDKPVAVAALEQCVREALE----
-----VVLLVEDDGLLLMEASDTLAEAGFN-VLEAPHADKALTVLEGRPVGVLMTDVDMPSMDGFALARLVAHRWPEIPVLIVSGMGTPGPGDM--PEGA-RFIPKPYAPTMLVRTLKACLKRA--
-----VVLLVEDDGLLLMEASDTLAEAGFN-VLEAHHADKALDVLEGRPVGVLMTDVDMPSMDGFALARLVAHRWPEIPVLIVSGMGTPGPGDM--PEGA-RFIPKPYAPTMLVRTLKACLKRA--
-----VVLLVEDDGLLLMEASDTLAEAGFN-VLEAHHADKALDVLEGRPVGIVMTDVDMPSMDGFALARLVAHRWPEIPVLIVSGMGTPGPGD--MPDGA-RFIPKPYAPTMLVRTLKACLKRA--
-----VVLLVEDDGLLLMEASDTLADAGFT-VVEATHADKALKVLENDDVGVLMTDVDMPSMDGFALARLVAHRWPSIPVLVVSGMGTPGPND--MPEGA-RFIPKPYEPTTLVRTLQAFIRRA--
-----VVLLVEDDEDLRELAAQMLEMRGFV-VLVAKDPVSAIMTCRVHSIDVLLTDLGLPGVSGGELARSASEVRPGMKIVYVSGVPEEIAIKKGLIRAGSPFVAKPYTADRLAGMLRTVLAQ---
-----VVLLVEDDEDLGELLKYNLEKNQFK-VDWTLDGKEALEKIKTNSYDLIILDLMLPGASGLDICKEIREINKDVPVIVLTALSDEDTKVKGFSIGADDYVTKPFSMKELLARIEAVLRRAG-
-----VVLLVDDNPANLAVLFEHLDEHGYR-VLVAEDGSEAVELASRIQPDIILLDVMMPGIDGFETCRQLKSHLSDIPIIFMTALTDTRDKVEGFRAGAVDYVTKPFQHREVLARVRTH------
-----VVLLVDDEPEILVALGDLLED-SFT-ILSTTSPVEALEILAGSDVDVIVSDQRMPEMGGDVMLARARTV-CDAQAILLTGYADIGAVAAALNQGISFYSHKPWDGDALRAMIVQAAHRH--
---------------------------------------------------VVLLDMRMPVLDGQGVHDALRQCGSTLAVVFLTGHGDVPMAVEQMKRGAVDFLQKPVSVKPLQAALERAL-----
-----VVLLAEDSKPAQKSLQIIMEKLQLR-YFTFPNGKALLEYLYTKTVGAVITDLEMPLISGFEVLKHIREHTKTMPVIVNSSMSNDSNIEKAQSLKANAFITK-SNPAEIEDALREALE----
-----VVLIVQNNQVELDLLGQVFIGFGVKAIRKYMSIPEADEVVKRVDFDLIVVDGDMPNGDGFEFVRRIRARNRLAPILLVAGHTPSSSVLRARDCGASFVVAKPITPKVLFDRML--------
-----VVLIVEDNVELRRFIVGSLQD-KFK-VLEAGDGLEAWPIVESIQPDIVVTDVMMPTCDGISLLRKIKGNTNHIPVILLTARTADPYMMEAFKEGGDDYITKPFSFKLLAWKIANMLES---
-----VVLIVEDEPLIRFNVLDVLEEVGHV-ALEAANADEAMVVLKGQDVDILFTDVNMATMDGIQLAKRVRAMRPNIGIIITSGMVRLD--PMALPAN-TAFLPKPYMHDALISTIDSLM-----
-----VVLIVEDEPLIRFNILDVLEEVGHV-ALEAANADEALVVLKGQDVDILFTDVNMASMDGLQLAKRVRAMRPNIGIIITSGMVRLD--PMALPAN-TAFLPKPYMHDALISTINSLM-----
-----VVLIVEDEPLILMNAVCIIEDAGFT-ALVAGNADEAILILEQTDIRVVFTDIEMPSMDGVKLARAIRGRWPPIDLILTSGRRLVSPEDIPVRG---RFLAKPYRPADVVEALQQM------
-----VVLIVEDEPDVAETYKLWLRN-DYE-VRMAHDGDEGLDLLD-DSVDVVLLDRMMPGLSGDEVLERIRERDLGCRVSMVTAVEP---DFDILEMGFDAYLSKPIRSEQLHETVENLLERS--
-----VVLIVEDDVRFAKIMLEKAHEMGLK-VVVATSFGDVFDLTNKYNPIAVTLDVKLPDASGWRVLDLFKNNLRHIPIHLISGE---ENRLLAMHRGARSFNLKPLKAEALNILFTSIME----
-----VVLIVEDDPLLLMLLAEYLEGEGYH-VLQADCATEAFAILATKHLDLLISDFRLPGVSGVRIAEPALLLRPDLKVIFISGHPAEVRETGSALLDSAPLLSKPFTLETLSTQIDHLL-----
-----VVLIVDDTPDNLALLSDTLRADGYA-VLVALSGDDALKCLARVTPDVVLLDAMMPGLDGFETCRRLKLRHEHLPVIFMTALAESEHVVQGFRVGGIDYVTKPVRPEEVCARIAAHVQRS--
-----VVLIVDDSADNLLALEAMLRCDDFV-IATALSGRAALDILLAHHVAVAIIDVQMPEMDGFELATLMRGKTRDVPIVFVTAGSRESRMFKGYEVGAVDYLWKPIDEQILRSKVDVFVR----
-----VVLIVDDDMRNVFALTAALESQNME-VVFAENGSDAIEMLEGNKIDIVLMDIMMPVMDGYEAMKAIRTQFKELPIIALTAKAMKNDREKCIQAGASDYISKPVDMEQLLSLMKVWL-----
------VVLIENDAGLRAALEITLDSWGLN-VLPCASCAEASALLQEIDPDAIIADYQLDGALGTDAIAALRAQHGPVPACLVTANRSPDLAAACAGLNA-ALLHKPIDTSALRGFLERAL-----
-----VVLIADDNADMRHHLDRVLSA-HFE-TIVAADGESALAAARNLRPDAIVTDVMMPGIDGFELVAAVRTELAATPVLMLSARAGAEAVDEGYAGGADDYLPKPFRSRELVDRVKSRLS----
-------VVLEDQLLLRDLLSSLAVIPGIMVVGEALEGREALKLCEEEKPDIVMFEMYLPGLNGIEILRQYSPKNPGTRFIAISANFTPDSIRELLELGCHGIVSKSSSAAKLKEGLREV------
-----VVLAVDDEEPALEELAFLLNDSRVGTVLKASDATEALRILNRTDVEVVFLDIRMPGLDGLELARVFSSMATPPSVVFVTAHD--DRAVDAYEVGAVDYLLKPLRSERLSASLDRILAS---
------VVLAEDEDALRVLLGRVLAGSGYE-VVAGRNGAEALQAAREGRVDLLLADLVMPRMTGAELAHALQGEQPAMKVLFMTGHTEDALVEDRLRDGDVELIQKPFTSEILLGHVRRLL-----
-----VVLAAEDSGVAREVLTKFFQKTGVK-YEVYANGGLLISRLEESEVGMVVTDIEMPGTDGYQVASFIKNKYSHIPVVVNSSMTTDAVRGKMNQIGVDGFVGK-TDISTLYDLTK--------
-----VVLAAEDSGVAREVLTKFFQKAGVR-YEVYANGGLLISRLEESEVGMVVTDIEMPGTDGYQVASFIKNKYSHIPVVVNSSMTTDAVRGKMNQIGVDGFVGK-TDISTLYDLTK--------
---VVKVVIADDHPVILFGAEQALLKFGIQVVARARQSTELIKVLQTTACDVLVTDLAMPGGDGLPLIGYLRRNFPNLPIVVLTMLENAALLQRLRELGVTSVVNKSDDLSHIGLAVQHVSRH---
---VVKVVIADDHPVILFGAEQALLKFGIQVVARARQSTELIKVLQTAACDVLVTDLAMPGGDGLPLVGYLRRNFPNLPIVVLTMLENAALLQRLRELGVTSVVNKSDDLSHIGLAVQHVSRH---
---VVKVMLVDDHILVLEGIRARLEEKGIDVVGQATDGLEALERVKDLKPDVIMMDVSMPNMNGIETTKIFQERYPDLKVLILSMHDNREYISQLMFHGAKGYILKDVSVEEMVSAIRTVAD----
------VVIVTRNEENARRDRRSLAAFRPRRVEQFSSGEKALEFLTANRTDMVLLDSQLDDMEGTQFLRAARRRLKDVPVVLVTSESQRDKVLDAIAVGCAGYILRPYSQETFTKHV---------
------VVIVTDGPFTGAALRERLIEAGAD-ARLATSESAALALLAQGRPDFLIADISL----GADLARRLVETGARAGLLMFSPFE-RQALRGGLVPGYDGWLIKPVRAASLFACLERCLDDC--
------VVIVSKNEDNARRDRRSLASFRPQRVEVFASGQKALAFLSANHADMVLVDSHIEDMDAMQFLRAARRRLRDVPVVMVTANTSRDQVLDAIAQGCAGYILRPYSEDTFAKHV---------
------VVIVSGNEENVRRDRRSLAPFRPRRVEQFASGEKALAFLAANRADVVLLDSQLEDMDGTQFLRASRRRLKDVPIVMVTSESQRDKVLDAIAVGCAGYILRPYSEETFRKHV---------
----VVIVIVDEDRFIRHFVRVALKAERMH-VCEAATGAAGVAAVGARRPDLIVADTNLHDIGGTELIRALRA-CSAAPLIVLSALSAESDKVAALDAGADDYLTKPFGAAELIARIRAHLRRQ--
-----VVIVIDDDPMVRRALDSLFRSIGLA-TALYESATAFLASEPPKANSCIITDVRMPGVSGLDFQKTLTAQGVTTPVILITGHGDVPMSVRAMKAGAVDFLTKPFRDQDLIDAVNEALERD--
------VVIVEDDKNFAAILQDYAKEHGYQ-SILVHDGDQAVETVQNNHPDAVILDIMLPGKDGWQILKELKNETAGIPVHLMSAGD--AAVNRVRKEGAISFLKKPINTEVLDKLFKDMAAKT--
------VVIVEDDEGVREGLQDLLRSVGLD-TLAYGATSELLAATLPDRPGCLILDVRLPGSSGLDLQAKLAAMGNRMPIIFMTGHGDIPMTVQAMKAGALDFLTKPFRDQDMLDAIAVAIER---
------VVIVDDHHLFRAGVRAELAAA-CDVVGEAASPAEAIAVIGAVSPDVVLLDVHLPDGGGLAVLEAFRGIAGAPAFLALSVSDAAEDVVPMVRAGARGYVTKTIDTPALLDAIVRV------
------VVIVDDHALFSQGLALLLESRTFRVAGSATAGEEAVALVGKHRAGIAIVDLALPPLGGVETIRRIKAAYPATKVLALSGTEDLDLAAASLRAGADGYLGKSADPEVLVA-----------
------VVIVDDEPEMRELLVEMLDREDIE--ALAVDPSNSMEAIRRLQPEVVLLDITMPSISGYDILENIRSLLCDTFVIMVTGLAGIEEVAAGLERGADDYITKPFSMEELVVRVRR-------
------VVIVDDDELIRGSLAGLMKAAGLP-ALTFASADEFLISGEAERTACLISDIRMPGMSGLELQAKLNETHREIPIIFITAHGDEKFRLRALRAGAVEFLTKPFDDEALLDSVRAALE----
--------VVISDKAIAEIIKKGLKQLRID-TKFFGSAEKALSAIETGDYDLIIARYKTADLSGTELIREIKEKNFITPLIIIADPADDKEILKALHAGLEF------------------------
-----VVIMVDSNEEFRSYLETCLSEEYI--VRGFENGADALGYIKNEHPDLVICDTVLNGMGGDELSSRLKTETSIIPVILYGSHIDADQRSKREASLADTFMHTPFHVEDLKIEIAVLIRN---
-----VVILVENESRLRTAMAKILTGLGVE-VLAASDANQALEIIEEIDPDAFLLDYRLGGQTGTELYEYISTTHHPVPTAIISADRTSELRAECKRLGI-NFLPKPINTTQLRSFLDS-------
------VVIIEDEPQIRRFVRSALEAEGWQ-VFEAGTARQGLTEAGTRKPDLLVLDLGLPDGDGLDVIRDVRG-WSGVPIIVLSARSGEADKIAALDAGADDYLTKPFGVGELLARVRANLRR---
-------VVIEENEEIAALICDIMTAAGLQ-VVWMIEGSTAVEQIKLFQPIVVIVDMRLPGIDGYEIIHQLRNYAQGLKILALTNKTMLSDQKAAMNAGADDYLNKPVQPEELLHKIANLL-----
-------VVIEDDGAIRASLTEVLRQSGFS-VHPTSSGSEGLARVVEHKPDIVTVDIGLPDFDGIEVSRRIRT-FSDAYVIIISRRADEADALMGFEAGADDYLIKPFRTRELKARVRAMFRR---
-------VVIEDDEDIRAAVAEIFRQSGFA-VHAASSGSEGLERVKEHNPDIVTIDIGLPDFDGLEASRRIRT-FSDAYVIIVSGRADEADALMGFEAGADDYITKPFRPRELRARIKAMLRR---
-------VVIEDDDDMRNLLEAVLLQAGFE-VHSASSGREGVEVVRDKQANIVTLDVGLPDIDGFEVLRRIRQ-FSHAYVMMLTGRTEEPDVLTALHAGADDYITKPFRPREVRARIAAMMRR---
-------VVIEDDADVRNLLHAVFLQAGFV-VHSASSGREGVGVVRDNQPNVVTLDIGLPDIDGFEVLRRIRQ-FSTAYVVMLTGRTDEPDLLTALHGGADDYITKPFRPLELRARISALMRR---
-------VVIEDDADVRNLLEGVLTQAGFE-VHTAADGRAGVEVVRSKQANVVTLDIGLPDIDGFEVLRRIRH-FSNAYVVMLTGRTEEPDLLSALNAGADDYIAKPFRPRELRARVAAMMRR---
-------VVIEDDADVRNLLEGVLSQAGFE-VHTANDGRAGVEVVRSKQASVVTLDIGLPDIDGFEVLRRIRH-FSNAYVVMLTGRTEEPDLLSALNAGADDYIAKPFRPRELRARVSAMMRR---
-------VVIDDDSAVLDGMALLLEDWGFD-VVAAQDMLEAFEALRGKAPAVIIADYRLQGGTGVAAVQSLRQAGVTIPGVIVTGDTSPERLREVTASGF-RLLHKPVRTFDLRAALA--------
-------VVIDDDESVARAISRLLRAAGIA-VDTFTSGTVFLDQILSQPPACVILDVSMPHLDGLEVQRRLGGL--SLPIIFITAHDVPEARNKALSAGAIGYLRKPFNTQQLIELVRGVM-----
------VVIADDSAMIRDQITQTLTRAGYK-VKAFPDGQSAWDFLEDSRILGIISDIEMPRMDGHHLCMKIKQQFAKVPVMLFSSLINDTARHKGEKVGADDQITKP-ELGTLVERLQGCLRKLG-
------VVHIEQSEFFSNIIKVMLEEQGYE-YINTDNFSEACYIIENNDVDLIITSLLAKGGSIEEFIKDINSDKKEIPIFVVTGDNINEKKKSLFNLGISDYILKEDLQEEISKHVQAVLEED--
------------------------------VVGTATNGKEAIEQALALKPDVITMDYEMPMMDGITAVRHIMQR-IPTPVLMFSSLTHEGARVDALDAGAVDFLPKNFE-----------------
------------------VVGRTLRNAGYRDVRIVNNAPEALQLIEQRPVSVLIADWLMPEMDGLELTDQVRQQNHYTYVILLTARESVEALSEAFDRGVDDFIYKSDMTKQLIPRI---------
------------------------------VVGEAVSGDEVVKKVEECRPDCILMDINLPGKNGIEATSLVKGQYPNCRVLVLTMYEHDEYLMAALRAGADGYLLKDSSSEQVVAAIRMVLQ----
------------------------------VVGEAVSGDEVVKKVEECRPDCILMDINLPGKNGIEATSLVKDQYPSCRVLVLTMYEHDEYLMAALRAGADGYLLKDSSSDQVVAAIRMVLQ----
------------------------------VVGEAVSGDEVVKKVEECKPDCILMDINLPGKNGIEATTLVKNQYPNCRVLVLTMYEHDEYLMSALRAGADGYLLKDSSSEQVVAAIRMVLQ----
------------------------------VVGEAGTVAEALAGIPAAHPEVALLDLRLPDGSGVEVCREIRAHHPDIKCVMLTSFADDAALIDAIMAGAYGYVLKDVGSGELLRAVRDVAA----
------------------------------VVGEADSGEDAVKWCRSNHTDIVLMDMNMPGIGGLEATKKILRFNPDVKIIVLTIHTENPFPTKVMQAGAAGYLTKGAAPDEMVNAIR--------
-----VVFVVDDDVSVRESLETVIDFAGLK-AETYACAQDFLMRSRDRVPSCLVLDVMLPDLSGLDLQNLIASERTDTPVIFITSHADVATTVRAMKAGAVEFLTKPFDDQVILEAIRHALERS--
-----VVFVVDDDVSVRESLEAMIRFAGLR-AETFACAQDFLGRTRAMVPNCLVLDVSLPDLSGLDLQNLIASERTDMPIIFITGYGDVPMTVRAMKAGAAEFLTKPFDDQVLLDAIRHALERS--
-----VVFIVDDDVSVRESLELLICSSGWR-PQTFGSAKDFLDRPQMALSSCLILDVNLPDLSGLDLQSLMANERTPMPIIFITGYGDVPMTVKAMKAGAIEFLTKPFDDEELLSAIKLALERS--
-----VVFIVDDDFAVRDSLALSLYSVGYR-VRCCESVKVFLKAYEPNQPGCVVLDVCMPENTGLELQEYLVSEQVDIPIIFITGHADVPTAVRAVKQGAVDFLLKPFNFETLLECVHKAID----
------------------------------VVETAGDFNSALYKIEDYDYDCVLLDIMLPDGSGLDLLERLKALHKRENVIIISAKDSLEDKVLGLELGADDYLPKPFHLAELNARIKSVIRRN--
-------------------------------VVEAENGVEALERAEAEAPDLIVLDIMMPEMDGTEVCRRLRRH-SRVPIIFLSSRDDEIDRVLGLELGGDDYVGKPFSPRELVARVKAVLRRM--
--------VVDNDRFALCALKAYLDQTGITLAWMTEHANTAIARCVTERPDVLLVDMSMGDIDGVSVIRTIRERDRRTSLVAMTSFPLDEYAADAATAGAQAIVSKN-DPQGLQDTIR--------
--------VVDNDRFALCALKAYLDQTGITLAWMTEHANTAIARCVTERPDVLLVDMSMGDIDGVSVIRTIRERDRHTSLVAMTSFPLDEYAADAATAGAQAIVSKN-DLQGLQDTIR--------
--------VVDGGQHSGPIMSHMAEELGFN-TQLFPTGSDALTALQQDKPDLFLVDWKLSDMNSETAIRRMHQKDAHVPLILMQPIGRDA---EVQYQGIDVRLFKPVTGSDLCEAAKQALN----
--------VVDDVPMNCRVLAAMLEKLNIK-AEALSDPKTALERIRGEHPKLIFSDMWMPDLNGAELAAAIRRAGGTIRIIAVTADTD--SRHNFDMSVFDMILTKPVNREKLADALRRLR-----
--------VVDDEPHLHEVTAHVLRNFSFQRVELVYSGAEAKQLVCNHPMAVLLLDVVMEDHAGLDVVEYVRDGNQSLRIVLRTGQAWLFPEDEVFKYDINDYLDKELSAHRMKVALKAAFRS---
--------VVDDEKDIRDHLRALFEGEGWT-VATYVSAEEYIADYKPDRSGCLLVDAYLPGMVGMELLRLLKERQHRFPVIVITGHSDVRMAIDAMRYGAADFIEKPISYQELYRSVRSALDRS--
--------VVDDDPHIREVLREVLEEAGLS-VADFATAEAFLDAYRPGGESCLLIDAALPGMSGLDLLQRLTDCGHRLPAIMITGNGDVPMAVQAMKAGATDFIEKPVGRDELLTSVWRALEQS--
--------VVDDDPDAREALTALLESTGAT-VVSFADELALFCAVARRPPTAILLDVVLHWVDGLRLAEGLKQHTRNTRVLVMSGLNRPHVRQRALDAGAEAFLPKPVDPDRLLRIL---------
--------VVDDDEDLRSILVEQLECEEFQ-ILQEDSAGKGIQTARNGIVDLLIMDVGLPDMDGREAVKLLRKGGFKAPIIMLTAHDTESDTILGLESGANDYVTK--------------------
--------VVDDDADARDAMTQLLESTGAT-VVAFADELALFCAVARRPPTAILLDVVLHWVDGLRLCEGLKKHTRNTRVIVMSGLNRPHVQQGALDAGAEAFLPKPVEPRQLMQAL---------
------VVCIENDPAILDGMKTLLTTWDAT-VIAAADLEAAIRAIEARRITGLLVDYHLDRGNGIAAIRDIRQRGASIPAILITADRSPGVRAAARQEEI-AVLNKPVKAASLRALLNQWHAQQ--
------VVCIENDPAILDGMKTLLTTWDAS-VIAVADPDAAIKAIESRRITGLLVDYHLDRGNGIAAIRDIRARGVAIPAILITADRSPGVRAAARQEEI-AVLNKPVKAASLRALLNQWHAQQ--
------VVAVDDEPSVRKLIDLILSAAGFS-VLTFERPQDALSELESGRPDVIVSDVTMPGMDGFAFCRAVRAELRAVPFLFLTALDERASMRQGMLLGADDYLTKPFVKRELVEAVERRLARF--
-------VVASDDPQFASLLRQTLTKHGDA-MSTVANPDHILRELKNRKTVLLFLERILEGRDTNLLVRQLKSAYPDLKIIVITGETERNRLVLLHEVGADNFITKPVSMNTLIEKMA--------
-----VVAIVDDDPRLLESMSDLLESAGYV-ARAFSSAGSLL-VNGLSDLDLLITDIGMPGIDGFELRDLVRKSRPELPVFLITGRH--EIADQGRAQGAGGFFRKPFDAQALIAAIANALHKS--
-----VVAIVDDDPRLLESMGDLLESAGYV----ARSFSSAGSLLVNSDLDLLITDIGMPGIDGFELRDLVRKSRPELPVFMITGRH--EIADQGRAQGASGFFRKPFDAQALLAAIANALHKS--
-----VVAIVDDDPRLLESMGDLLESAGYV----ARSFSSAGSLLVNSDLDLLITDIGMPGIDGFELRDLVKKSRPELPVFMITGRH--EIADQGRAQGASGFFRKPFDAQALLAAIANALHKS--
-----VVAIVDDDARLLESVSDLLESAGYV----ARSFPSAGSLLASSDLDVLITDIGMPGMDGLELRDRVKKSRPELPVFLITGRH--EIADQGRAQGNSGFFRKPFDAQALLAAIANALDK---
------VVAIDNDEVLLLMLKEMYAQEGIH-CDTCTNAAELMELIRKKEYSLLLTDLNMPDINGFELLELLRTNSRDIPVIVTTASGS-CGKEELIEHGFTECLFKPFSISELMEISNKCA-----
------VVAIDDSTEELMVLNNILSKL-YD-LRVCKSAVDGLKLLGTINVDIILLDIEMPEMSGFEFLHQIKKRLMATPVIVISGHSTEDFISHALSQGASEMLSKPVKSEVLLETVKELLEH---
-------VVAEDESIIRMDINDIMSDAGYKVVAEAGDGETAVALTLEHNPDIVVMDIKMPFMDGITAAEKISSR---SAVVLLTAFNQQELVERAVDAGVMAYVSKPFSRGNLIPAVAVALERF--
-------VVAEDDEAIRELILHHLACEGFE-GVGASDGLSAIRKVRE-GCDLIVLDLGLPGLDGFEVARRARDIRAGLPILVLSARSGEIDRLLGFELGIDDFVAKPFSPRELVARVRAILRRHG-
-------VVADDSVTMRTIIQKELEASGFT-VVTCSDGLETLMSLRGTPPDLITLDIDMPRMDGFACCEQLRALEAQIPVLFVSANDTFENRSRGFHLGSLEFISKPFDRGDIAAAVCKVLRPQ--
-------VVADDQELVRSGFAMILDQPDIEVVGEAGDGAAAVALTRSLSPDVVLLDVRMPVMDGIEAARQITAE-GGSRILMLTTFDVDEYVYDALYAGASGFLLKDVRRDDLVHAVRVVA-----
-------VVADDQALVRAGFRMILTADGIEVAADAADGAQAVDAVRRTRPDVVLMDIRMPVMDGLEATRRILSTTEAPRVIILTTFDVDQYVYAALTAGASGFLLKDVSPEQLVAAVR--------
-------VVADDQAIVREGIVMLLGLPGIEVVGAAKDGDEAVALVAEKAPDVVLMDLRMPRCDGVEATRRIRKEHPRTQVVVLTTFADDDSLFTALQAGARGYLTKDARGEEIVQAIDAVMS----
-------VVADDQAAVREPLAAVLGAEDIDVVAAAADGNGVLEAVAAGPVDVVLMDLRMPVLDGIETTRRLSEEHPGVAVVVLTTFADDDSILAALGAGARGYLTKNAGRQDIVRAIRAAAA----
-------VVADDNPVVRAGLGVLLSRADIQVVAEAADGREAYEKTLEHRPDVVLLDVRMPGVDGISALPHLVGI---APVLMLTYSRESEIVHEALRLGAGGYLVHEFTANQLVQAVRD-------
----VTVVIADDHALVREGLKTILKQSGISVLGMAENGEEAVRLCRRLNPDVALMDLSMPIKSGVQAIQELSGE-GKTKFLALTAHVEPDHIYSALDAGASGYVLKTSSSKELVMAIETVMQ----
------VTVVDDDEAVRESLPDLVRMFGYA-VNVFASAEAFLASGVVDQTDCLVLDVNMTGKGGLGLFSELKRLGQKIPVVFITAHKDEAVRERLLMKGASDCLFKPFSDTALLAALQFAL-----
----VTVMIVDDHEVVRRGIAEVVETDGMTVVAEAGSVADGVRRAGLVRPQVMLVDLQLPDGTGIDLMRAVRETQPDARAIVLTSFDDDDALAAALEAGAAAYLLKSVRGAEITDVIRAVAA----
----VTVLVVEDERSDAELVLRQIQRLGGS-GLHTDTVQGARELLTKRSIDLVVLDRMLASEHGLDLLTWFGEEMSAPPVLIASRLATSDDHILGLELGADDYIDKPFDPRELTARVKALLRRA--
----VTVLVVDDSGPKRYLLVNWLTRAGFV-TVEAENGTAALERVDREHIDLVVLDVRLPDMSGFEVCERIKEAHPSIPVIHVSAHADVVDRAQGLTRGADAYLAEPIEPEELVATAHAVLRY---
----VTVLVVDDDALVRDGLRRILESADIR-VPAVCGPGEALALARRHRPDVALVDLHMPGTDGIEVLRGLRASARPPRVAVLTGFGEDEHVRRALRAGAAGFLLKDSAVDELIP-----------
----VTVLVAEDNVMNQQFISGLLKKLGLG-CQLTSNGQEALERWQQGDIDLILMDIQMPVMGGEAALHQLRQSGRHVPVVALTAHALRGDQERLLAAGFDGYLSKPLNLKELMVELKRAIDSQ--
----VTVLLVEDSRFASESMRLLCLRSGAR-LRRADCIAAAHRHLRMYCPTVAIIDLGLPDGAGEDLIAELAAAQPRLPVILGFSGDL-SGEPCAIAAGADGFLAKPLRLAEFQAAV---------
----VTVLLVEDDEVIRRSVGMALERYGYR-VSTAGDGLTGLALFRAGGHDLLLLDVMLPGLDGIGLCRRIRET-SMDPILMMSARGDDLDVISGLEAGADDYVVKPVDTAVLVARIRSLLRRAT-
----VTVLLVDDEPLVRAGLRAVLEQPDIEVVGEAADGASVIPLVRRLRPDVVAMDVRMPLLDGIEATRAVLRSDSPPKILVVTTFENDEYVYQALRAGADGFLLKRARPSEIVHAVRLVAE----
----VTVLLVDDEPLVRAGLRAVLEQPDIEVVGEAADGAAVIPLVRRLRPDVVAMDVRMPLMDGIEATRAVLRTERPPKIVVVTTFENDEYVYEALRAGADGFLLKRARPAEIVHAVRLVAE----
----VTVLLVDDEPLVRAGLRAVLEQPDIEVVGEAADGAAVIPLVRRLRPDVVAMDVRMPLLDGIEATRALLRTEEPPKILVVTTFENDEYVYEALRAGADGFLLKRARPAEIVHAVRLVAE----
----VTVLLVDDEPLVRAGLRAVLEQPDIEVVGEAADGAAVIPLVRRLRPDVVAMDVRMPLLDGIEATRALLRTDDPPRILVVTTFENDEYVYEALRAGADGFLLKRARPAEIVHAVRLI------
----VTVLLVDDEPLVRAGLRAVLEQPDIEVVGEAADGAAVIPLVRRLRPDVVAMDVRMPLLDGIEATRALLRSAAPPKILVVTTFENDEYVYGALRAGADGFLLKRARPAEIVHAVRLVAE----
----VTVLLVDDEPLVRAGLRAVLEQPDIEVVGEAADGAAVIPLVRQLRPDVVAMDVRMPLMDGIEATRAVLRTDRPPKILVVTTFENDEYVYEALRAGADGFLLKRARPAEIVHAVRLVAE----
----VTVLLVDDEPLVRAGLRAVLEQDDIEVVGEAADGAAVIPLVNRLRPDVVAMDVRMPLMDGIEATRVVLRTTDPPKILVVTTFENDEYVYEALRAGADGFLLKRARPAEIVNAVRLVAE----
----VTVLLVDDEPLVRAGLRAVLDQPDIEVVGEAADGASVVPLVRQLRPDVVAMDVRMPLLDGIQATRAVLRTDSPPKILVVTTFENDEYVYEALRAGADGFLLKRSRPSEIVHAVRLVAE----
----VTVLLVDDEPLIRTGLRAVIEEDDLRIVGEAADGAEVLPMVRRLRPDVVLMDVRMPAVDGIRATTAVLDAVADPPIIVITTFEHDDHVYDALRAGASGFLLKRTRPEEIVQAIRIAA-----
----VTVLLAEDDRELSQNMVEILELEGFS-VTAVESAEAAIRASEKQHFDIALMDLLMAGMTGVEAISNLRQNQPLIAVIIITAYATVDTAVDAMKKGADSVMTKPFKSSELIVTIRRSLAEK--
----VTVLLADDEDLMRAGLRMMLDQPDLRVVGEAADGAQAVRLATELRPDVVLMDVRMPVLDGVAATAELSVRCPGSRVLVLSTFESDAYVFAAVRAGAAGFLLKRTPPEQLLDGIRTVA-----
----VTVLIVDDSPTEVHVLKKILEKHGYR-TEVANDGQEGVAMAKRIRPSLILMDVVMPVLNGFQATRQLSKSTSAIPVIMVTTKDQETDKSWGMRQGATDYLVKPVAPAELIR-----------
----VTVLIVDDEPNVLEGVKRLLDKLGVGRIWTAKTSLEVMSRIIDWNPDICLVDVRIGNDMGYELIECLNGLGIHSNYIMMSGYDDFHYVREALRCGALDYLLKPVGAGELEACIRKVIV----
----VTVLIVDDEATFRDVLRFNLNRDGYD-VLTASNGVQALDVYKK--ADVILLDLMLPEMSGEDVCRKIRQH-SSVPIIMVTAKESEIDKVVGLEIGADDYVTKPYSYRELVARIRAILRRTG-
----VTVLIIDDDVRNVFALTSALELHGMT-VLYSDNGADGVRQLAEHPVDIVLMDAMMPDQDGYETTAQIRRRFADLPIVFLTAKAMPGDRESALGAGGSDYITKPVDLDELIELMASWISRS--
----VTVLIIDDDVRNVFALTSALELHGMT-VLYSDNGADGVRQLAEHPVDIVLMDAMMPDQDGYETTAQIRRRFADLPIVFLTAKAMPGDRESALGAGGSDYITKPVDLDELIELMASWIGR---
------VTVLDDTPEIRSILSDALEQAGFR-VRSFGRAADFEQACKTITPDACIIDLGLPDSDGLALVHRFASQ-SDVPILIISGRSRTQDKIVGLELGADDYIIKPFEVEEVIARLRVILRRTN-
----VTVLCVDDEPSYADLIATHLERNDID-ATGVTSATDGLSYLDEHNVDCIISDYDMPGTDGLEFLETVRARDPDMPFLLFTSQGSEALASEAVSAGVTDYIQKSQQYAVLAKRVRNAVERV--
----VTVLCIEDEVEIRNLLVEELTEAGYR-TLEASNGAEGLEMILSKWPDIVISDISMPVMDGHQLLAEIQIELSNIPFILLTALTDRENTLAGLRAGAADYLTKPLDFDLLLAKLEGCVTRL--
----VTVLCIEDEVEIRNLLVEELSEAGYK-TLEASNGAEGLEMILSKWPDIVISDISMPVMDGHQLLAEIQIELSNIPFILLTALTDRENTLAGLRGGAADYLTKPLDFDLLLAKLEGCVTRL--
----VTVLCIEDEVEIRNLLVEELSEAGYK-TLEASNGAEGLEMILSKWPDIVISDISMPVMDGHQLLAEIQIELSNIPFILLTALTDRENTLAGLRAGAADYLTKPLDFDLLLAKLEGCVTRL--
----VTVLCIEDEVEIRNLLVEELSEAGYK-TLEASNGAEGLEIILSKWPDIVISDISMPVLDGHQLLAEIQIELSNIPFILLTALTDRENTLAGLRAGAADYLTKPLDFDLLLAKLEGCVTRL--
----VTVLCIEDEVEIRNLLVEELSEAGYK-TIEASNGAEGLEMILSKWPDIVISDISMPVMDGHQLLAEIQIELSNIPFILLTALTDRENTLAGLRAGAADYLTKPLDFDLLLAKLEGCVTRL--
----VTVLCIEDEVEIRNLLVEELSDAGYR-TFEASNGAEGLEMILSKWPDIVISDISMPVMDGHQLLAEIQIELSNIPFIMLTALTDRENTLAGLRAGAADYLTKPLDFDLLLAKLEGCVTRL--
----VTVLCIEDEVEIRNLLVEELNEAGYR-TLEASNGAEGLEMILSKWPDIVISDISMPVMDGHQLLAEIQIELSNIPFILLTALTDRENTLAGLRGGAADYLTKPLDFDLLLAKLEGCVTRL--
----VTVLAVDDMEMNLRLLSTWLKSSRLT-LKLAFSGQDAVALCHENEYDLILMDVQMPNMDGLQATQLIRKHNFGTPIIAVTAHAFKEEQQRLLNSGMDDYLPKPLDLSDLVDLINRWCHQ---
----VTVLAVDDMEMNLRLLSTWLKPSRLE-LKLAFSGQDAVNLCKESEFDLILMDVQMPNMDGLQATKLIRELNFGTPIIAVTAHAFKEEQQRLLNSGMDDYLPKPLDLSDLVDLINRWCHQ---
----VTVFLVDDHEVVRRGLIDLLGDPELDVVGEAGSVAEALARIPALRPDVAVLDVRLPDGNGIELCRDLLSRMPELRCLILTSFTSDEAMLDAILAGASGYIVKDIKGMELARAVKDV------
----VTVFLVDDHEVVRRGLIDLLDDPQLEVVGEAGSVGEAMARIPAANPDVAVLDVRLPDGNGIELCRDLLSRMPELRCLILTSYTSDEAMLDAILAGASGYVVKDIKGMELARAVKEV------
----VTVFLVDDHEVVRRGLIDLLDDPQLDVVGEAGSVSEAMARIPAANPDVAVLDVRLPDGDGIELCRDLLSRMPNLRCLILTSYTSDEAMLDAILAGASGYVVKDIKGMELARAIKEV------
----VTVFLVDDHELVRRGLIDLVRDPDLDVIGEAGSVSEAMARIPALRPEVAVLDVRLPDGNGIELCRDLLSRLPDLRCLMLTSFTSDEATLDAILAGASGFVIKDIKGMDLTHAIKEVAA----
-------VTVDDDETFRGTVRPVLAQLAGR-VVEVGEGGLAISTVRAERPDAVLLDLHMPDMDGYTVLAGLADELRGTPVVVVTSAPTE-ALDKDRLAHARAVLDKS-------------------
-------VTVDDDDAFRAAIRPLLDQLAGR-VVEVGEGGLASSAVRHERPDAVLLDLHLPDLDGYAVLAQLAADLRAVPVVILTSTP-PEDLDRERLTHARAILEK--------------------
----VTTLLVDDEVIAIHRLKKALQYPQIKIVGEAMDGAAAVELINRLRPELVFLDIRMPGFNGFEVLDRLTYM---PMIVFVTAYE--EYAIRAFEKNSLDYLLKPVEEERLEMTINRIRQR---
---VTTILIVEDQSLVRDAIAMLLSEDDLTVVDKYSNGQEAINYLNEHPPDIILSDIEMPLVSGLDLAAHIANGSLSTKMVLMTTFSKPGYIKRALSLGVKGFILKESDSDYLIKAIHDVS-----
---VTRVLVVENNIQAVKTFRKLLSIENIEVIDFITTAQEALEMVSETKPDVMLVEEHLPDIDGISFTEIIRRDYPATQVIIVSQDKHYDTVLRALRNGASDFLAHDVSIGEFREAILRAS-----
---VTRVLVAHENSVFRNTVRQALAGEPFE-VLEAADGAGAYAIILERHPRVAILDAALPGMFAFEICEAVKGATADIKIILVASIYDKAKYKRAPEHGADDYLEKHHIPDELPARVRRLLA----
--------------VTRNTLKSIFEAEGYD-VFEATDGAEMHQILSEYDINLVIMDINLPGKNGLLLARELREQ-ANVALMFLTGRDNEVDKILGLEIGA--------------------------
--VTMRIAVIEDNEALAHGIAFRLRDRGHS-VDLLHDGTEADAFLAQEGADLVVLDLNLPGMDGLSVLRALRRRNDGTPVILLTARSETAERVAGLDAGADDYLTKPFEMDELEARLRAMARRKN-
----VTLVLVEDDAGDALLVEEYLADSALNGLTWCKTLAEAQTVLARTGPLCVLLDLHLPDVHGLDAVRRVLTAAPDAAIIVLTGLAESEIGLDAVALGAQDYLVKNVDPETLGRAVRYAVQRK--
----VTLVLVEDDAGDALLVEEYLADSALNGLTWCKTLAEAQAVLARTGPLCVLLDLHLPDVHGLDAVRRVLNSAPDAAIIVLTGLAESEIGLDAVALGAQDYLVKNVDPETLGRAVRYAVQRK--
----VTLLVVEDKDKTLESICSVIKPLGFE-VTVARDGLDGLSKAKQTYFDIVLLDHKMPVMDGLSLLKNLRDAYHRTPLLFMSTQDLVEIEPKALKAGATQCLAKPLNEDFLLDTLKSWA-----
----VTLLVAEDNRLNREMLQELLARAQIG-CLHAVNGTEAVAMLERDNLHGVLMDMQMPQMDGLTATQLIRLHHPTLPIIAMTANGTAADRQRCLEAGMDDCLIKPIDMQTLYSTLRL-------
----VTLLVADDQVLIRTAVVQLLRSSGIDVVGEAVNGREAVRLARELRPDVVLMDIRMPVMDGIEATSTIRADLESTRVLILTTFEEDEYLLAALRAGADGFIGKGAEPDEIVRGV---------
----VTLLLIDDHPLVHVALEAALARAPFPTLLAAEDENRAHALLAAQPVDIVVLDIGLPDSDGLQLLKFIRRHFPALPVIIYSAQEERLYQRLAEAAGAAGYVAKRQPMPQLLSAILAVL-----
----VTLLAIDDDRLVLDTISTLLAPHGIE-VVAVDDPLCVWEELERSRPDIVMLDVDMPGTTGLDLCGVLRNRWATVPILFLTGHSDAATIHRVFAAGADDYLTKPIVPAELLARIRNRLERF--
----VTIVLVDDHQVIIDGVRAMLAPYAVTMVGSAKTRAELFEVLESVHPDLIVTDARLTNDSGFEILEDLQRRGVAVPVVFYSAYDDEAYLFRALRAGARGYLLKQASGEELVGMLERAA-----
------VTIVDDEPEIRQILTETLEEAGFR-TQSFARAREFEASLKRVTPDVCLVDLSLPDVDGLALVHRLALE-QGAAVIIISGRAQVQDRVTGLELGADDYITKPFDPAEVVARIRARLRS---
----VTILYIEDNRDNQLLVRRILESRGYA-LQICEDGPSGIALARESQPALILVDINIAGMDGYETTTRLRSHLQSTPIVAITADARPGTRERALAAGCDGFITKPIDPRLLPEQIAEFL-----
----VTILVVDDEETIRDSLQFFFEARGWN-VLTAASAEQALEILARQPLDGAVVDIRLPGQSGDAMILAAAPRYPAVKWLICTGSMEFGPELAAVGVTAQDVFTKPVDMGLLADRLEQLI-----
----VTILVVDDDPIDQRFIARALDQLDDTRLEIASSGDEALHALDREPPDLIVLDLMMPGIDGRRLLLQLEGHWSEIPVVVLSTANDPEEERFCLAHRARAYLVKPDSRRGYAQI----------
----VTILMVDDETEILKLMEIYVRNEGYT-LLTASHGLEALEILKTHKVDLIILDVMMPQMDGIQACMKIREE-NNTPIIMLSAKSQEIDKIAGLSIGADDYVTKPFSPLELVARIKSQLRRY--
----VTILMVDDETEILKLMEIYVRNEGYT-LLTASHGLEALEILKNHKVDLIILDVMMPQMDGIQACMKIREE-NNTPIIMLSAKSQEIDKIAGLSIGADDYVTKPFSPLELVARIKSQLRRY--
----VTILMVDDETEIIKLMEIYVRNEGYK-LLTASHGLEALEILKTQKVDLIILDVMMPQMDGIEACMKIREE-NNTPIIMLSAKSQEIDKIAGLSIGADDYVTKPFSPLELIARIKSQLRRY--
----VTILLVEDNSTNMLLLKSYFNNIPHAKLLEAGDGQKALELFKKFKPHLVITDLQMPKMNGFDLTTGIRSEGREVPIIALTAGILNGEKEKCLAIGMNDYLSKPVLQDTLRSIVERWLTE---
----VTILLLEDEHYIRRFIKQLVSGNPVDKVIDTPSGKEAIGLAGKYKPNIALLDIKLAGLDGIQVAKTIHDLNPETHFVFITGYS--EYAIESFAVHPYDYILKPLEEGKLDEVISNLAVK---
----VTILLAEDNDLNAEIAIELLQTQGAE-VYRAENGKQALELFRDSPFQVILMDIMMPEMNGLEAASSIRADAERIPIIAMTANTFKEDVESALNAGMTGFVSKPIDVAYLYQELNSVLSN---
----VTILLAEDDETLGGLLVDYLTVAGYR-VLHAKDGEEALDWLDREPIDLLITDVMMPRLDGRELTGQLRDAGYTLPVLMLTVLDAMNDKKRGFHAGADDYVVKPIDLEELELRIEALLRRA--
----VTILIVEDELAIQELIALNLKKAGHM-VLCAGDATHAKLLINNVLPDLVLLDWMLPDITGLEFARSLRRRTKTIPIIMLTARIQENDKIAGLEAGADDYITKPFSPRELLARIKAVLRR---
----VTILIAEDNDNIRLLISERLRPF-YT-ILLASDGMEALEILESRHVDLLLTDVMMPGMDGFELIKEIRRNGFKLPALILTAKQSFNDKRIGFSIGTDDYMTKPVNYEELHWRIDALLRRAD-
------VTILDDEPEIRTLLAEVLEEAGFD-TLSFGRARAFEAALATHTPDVCLVDLSLPDTDGLTLVHRLALE-QGAIVIIISGRAQVQDRVTGLELGADDYIIKPFDPAEVVARIRARLR----
------VTILDDEPEIRTLLADALEEAGFD-TLSFSRARAFEAALATHTPDVCLVDLSLPDSDGLTLVHRLALE-QGAIVIIISGRAQVQDRVTGLELGADDYIIKPFDPAEVVARIRARLRS---
------VTILDDEPEIRSMLTTALEEAGYR-TMGFARATEFEAAMQSVTPDLCLLDLSLPDRDGLTLIHRLALE-KGATVVIISGRAQVQDRVTGLELGADDYIIKPFDPAEVVARVRARLRR---
------VTILDDEPEIRSMLSDTLEEAGFD-TLSFGRARAFEAALATHTPDVCLVDLSLPDTDGLTLVHRLALE-QGAIVIIISGRAQVQDRVTGLELGADDYIIKPFDPAEVVARIRARLRS---
------VTILDDEPEIRRILTETLEDAGFR-TQSFARAREFEAALNRVTPDVCLVDLSLPDTDGLALVHRLALE-QGAAVIIISGRAQVQDRVTGLELGADDYITKPFDPAEVVARVRARLR----
------VTILDDEPEIRRILTEALEDAGFR-TQSFARAREFEASLKRVTPDVCLVDLSLPDTDGLALVHRLALE-QGAAVIIISGRAQVQDRVTGLELGADDYITKPFDPAEVVARIRARLRT---
------VTILDDEPEIRQLLTETLEDAGYR-TQSFSRARDFEAALKRVTPDVCLVDLSLPDTDGLALVHRLALE-QGASVIIISGRAQVQDRVTGLELGADDYITKPFDPAEVVARIRVRLRDT--
------VTILDDEPEIRQILTDCLQEAGFR-TQSFARAREFEASLKRVTPDVCLVDLSLPDVDGLALVHRLALE-QGAAVIIISGRAQVQDRVTGLELGADDYITKPFDPAEVVARIRARLR----
------VTILDDEPEIRLILTEALAEAGFR-TQSFSRAREFEASLKRVTPDVCLVDLSLPDTDGLALVHRLALE-QGAAVIIISGRAQVQDRVTGLELGADDYITKPFDPAEVVARIRARLRD---
------VTILDDEPEIREILSDRLEDAGFR-TMSFGRAREFEAALKTLTPDVCLVDLSLPDTDGLTLVHRLALE-LGAIVIIISGRSQVQDKVTGLELGADDYIIKPFDPSEVVARIRVRLRKS--
------VTILDDEPEIREILSDRLEDAGFR-TMSFARAREFEAALTTLTPDVCLVDLSLPDTDGLTLVHRLALE-LGAIVIIISGRSQVQDKVTGLELGADDYIIKPFDPSEVVARIRVRLRKS--
------VTILDDEPAIRTMLSDALQDAGFR-TMTFARATEFEAALRTARPDVCLVDLSLPDRDGLTLVHRLALE-QGATVIIISGRAQVQDKVTGLELGADDYIIKPFDPAEVVARIRARLRRD--
------VTILDDEPAIRSMLAEALTEAGFR-TMTFGRATEFEAALRSTTPDVCLVDLSLPDRDGLSLVHRLALE-QGATVIIISGRAQVQDRVTGLELGADDYIIKPFDPAEVVARVRARLRR---
------VTILDDEPAIRDILTEALQDAGYR-TRAFSRATEFEAALRSVTPAVCLVDLSLPDRDGLTLVHRLALE-QGAKVIIISGRAQVQDRVTGLELGADDYVTKPFDPAEVVARVRARLR----
----VTIIVVDDHGDWRDTIVETIQDLGLDAILTAGSLAELDKLLLTVTPGILVLDAMLPDGDAFTRIAHLRTCYPSMGIIMLTGRLLSEDKVSGLSLGADHYLTKPVNLAELGATLVSLSRRL--
----VTIIIVDDHGDWRDTIAEFIHDLGLGAILTAGSLAELDQLLLSVTPGILVLDAMLPDGDGLARVSHLRTTYPSMGIIMLTGRLLSEDKVSGLSLGADHYLTKPVNLAELGATLVSLSRRL--
----VTIGICDDELDIRDAIRESVIESEYE-IREFCKGEDVIKYISSNEIDILFLDIQMDGLDGMETARKLREYDRTTEILFVTSIE--NKISEAFEVRAFRFIKKPVQHEVIEKNLKECV-----
----VTIFLCDDNQQMIDKYSRLITQYTIT-LSAFNSGEALLFHLSDNQADIIYLDILMGHLNGMETAKKLRKLGCNSEIIFLTTSE--DYVFEAFDITPVHYLVKDSTSSE--------------
-------------------------------VTEANDGAEMHKAMQENKINLVVMDINLPGKNGLLLARELREI-NNIGLIFLTGRDNEVDKILGLEIGADDYITKPFNPRELTIRARNLLNRV--
-------------------------------VTEAADGRAALIKFTDERPDLIVLDVGMPEFDGLEVCRRIRRT-SQVPILFLSARDEEIDRILGLEIGGDDYVTKPFSPRELVARVNVILRRVA-
-----------------------------------------------------VTDMAMPGMTGDILARHLKACKKDIPVILCTGFSEKISQGTYHESDIDEFLMKPFSIAKFIGTVRKILDN---
----------------------------------VTDGPAALAEFDRSGADIVLLDLMLPGMSGTDVYKQLRVR-SSVPVIMVTARDSEIDKVVGLELGADDYVTKPYSARELIARIRAVLRRG--
----------------------------------VTDGPAALAEFDRAGADIVLLDLMLPGMSGTDVCKQLRAR-SSVPVIMVTARDSEIDKVVGLELGADDYVTKPYSARELIARIRAVLRRG--
----VTCLIVDDDPEILNYVATHLQHKGYQ-AVTVASGEAALEYLEKHTIDIAIVDVMMDGMDGFELCETLKYD-YEYPVIMLTARDALSDKERAFLAGTDDYVTKPFEVAELIFRIQAVLRRYQ-
----VTCLIVDDDPEILNYVATHLQHKGYQ-AVTVASGEAALEYLEKHTIDIAIVDIMMDGMDGFELCETLKYD-YEYPVIMLTARDALSDKERAFLAGTDDYVTKPFEVAELIFRIQAVLRRYQ-
------VTCIENDPAILDGMETLLTTWGAK-VIAVADPEAAIEAIGAGPITGLLVDYHLDRGNGIAAIRDIRRRGDHIPAILITADRSPRVRAAAREDN-IAVLNKPVKAASLRALLGQW------
-------------------------------VTAVANGLQAWKLLEDNHIDLILSEVAMPCLSGIGLLCKIMNHCKNIPVIMMSSHDSMNVVFKCLSKGALDFLVKPIRKNELKNLWQHVWRKC--
----VTALVADDSKLFRLHMTSLLKNLNVK-ALTAEDGREALEVLGQNPISLVITDYNMPNLDGFALVEEIRATKDKLAIIGVSAEGG-AQTVKFLKVGANDFLVKPVQVEEFTCRVNQQLD----
-----------------------------------------VTALKTEQFTALILDLTLPDMDGLEVLRQIRRAGYTLPVMILTARDDISDRVKGLDGGADEYIGKPFALEELLARLRLIIRRS--
----VTALIVDDSKLARLVVGKLLRQIDWA-LAEAANADEALALIAGQRIDVALLDFNMPGRDGLALAADLRAARPEMPIAVISANIQDEIVARARSVDA-AFLPKPLTEEILSGFV---------
----VTALIVDDSKLARLVVAKLLRQLDWT-LAEAGNAEEAVARMEAERIDVALLDFNMPGRDGLDLAADLRAARPEMPIAVISANIQDEVVARARSVDA-TFLAKPLTEESLG------------
----VTALIADDEPLLRRHLNQSLAELQLHVVATADNGETALDAIHQHQPDIVFLDIKMPKLDGMALANQLKALVKPPLVVFVTAFD--EYALRAFDTNAADYLLKPVSESRLQQCCERLQQRL--
----VTALIADDEPLLRRHLNQSLAELQLHVVATADNGETALDAIHQHQPDIVFLDIKMPKLDGIALANQLKALVKPPLVVFVTAFD--EYALRAFDTNAADYLLKPVSESRLQQCCERLQQRL--
----VTAIVVDDESTLVDYLVIKLGELELVIVGTANNGRSAIALAEEFDPDIAFLDIHMPGLSGLQVAEALPA---NTKIVFVTAYD--EFAVKAFQHAAVDYLLKPVTNARLGLTIERL------
----VTAIIADDEALLRHHLDKSLSEVELEIVGKAQNGLEAMQSIQQLKPDVAFLDIRMPELDGISLAKQLNKLDSPPLIVFITAYD--EYAVKAFEHNAMDYLLKPINEERLLATCQKV------
----VTAIIADDEALLRHHLDKSLAEVELEIVSKAQNGLEAMQSIQQLKPDVAFLDIRMPELDGISLAKQLNKLDSPPLIVFITAYD--EYAVKAFEHNAMDYLLKPINEERLLATCQKVQARL--
----VTAIIADDEALLRHHLDKSLAEVELEIVSKAKNGTEAMQSIQQLQPDVAFLDIRMPELDGISLAKQLNKLASPPLVVFITAYD--EYAVKAFEHNAIDYLLKPINEERLLATCQKIQARL--
----VTAIIADDEALLRHHLDKSLAEVELEIVGKAQNGLEAMQSIQQLKPDVAFLDIRMPELDGISLAKQLNKLDSPPLIVFITAYD--EYAVKAFEHNAMDYLLKPINEERLLATCQKVQV----
----VSVVVIDDESLVRSGIAMVLGSPRIA-VRAAVSSDTAVATVREHAPDVVLLDIRMPAPDGLAILAELMAEPRPPAVAMLTTFDTDDQVLEALHRGASGFLLKDTDPEQLARHVLT-------
----VSVVFVDDNPDFLQALRGAFPDERLN--RFFTHPQAALDFVSSRDTGAVVVDYSMPEVDGIQFLTSIRNA--NCTKILLTGVADEREAVAAFNAGLIDCYLKKTDVEMARK-----------
------VSVVDDDKSVRESLPDLLKELGFR-VDTFASATEFLASDSIHETKCLVLDVTMPVMTGPELQEELARRGQEIPIVYITAQRSSAMRLRLIEQGAVECLFKPFSDRALHEALQLA------
------VSVVDDDESVRLATGMLLMSLDCD-VLLFASAAAFLDSGRLGDIDCVISDVQMPGMDGLEMQRTLIEKKIALPIIFISAFGSDAMRKQAFANGAVCFLDKPVTGADILACLEKIGK----
------VSVVDDDELVLVSMDSLLRSCGYT-VKTFNSAFAFLESSAPEQTGCLISDIQMPGMCGVEMYEALAARKIHIPTIFITGKPGLPPEFSARVKTPEGYFSKPFHTGALLACIEQALMR---
----VSVMMVEDHTAIRQMLAAFVAAMGFHVVAEAESVEQALAMAELHRPSVVVLDWMLSGRSGLGFVRDIRI-DPPPRVLVFSAITSALAVREALAAGAKGYLEKTAPFDEFKMALRSVAA----
----VSVMLVEDIRMNQIVAQKMLATLEAE-VTTVNNGQECVDLLNHEHFDIIFMDIQMPVMDGLEALKQIKRLAPDTAIIALTANTFESDVQNYLEQGFDNVLPKPFKLEWLKGMLEK-------
----VSVMICDDSALMRNLVGRMVEKAGLELVGKAMNGKFLLQKIPRLNPDVIILDLEMPEMNGIEFLKERKRLGIDIPVVILSSIAKRKITMEALSLGASDFIMKPS------------------
----VSVLYVDDELPHLMLAQEYLGASGKVTLTCVSSGKEAIDALRTGKFDVIVSDYLMQDMDGIQLLKYVRANYESTPFILFTGKGKEDIVISALNSGADYYIRKPVQFSELEQRILQAYE----
----VSVLYVDDEEDLCIASSLFLTRKGFS-VTTCSSAKEALDSLSQTRYDVIVSDYMMPGMDGISLLTEVRKNHGDIPFILFTGKGDEEVVIHAIEQKADYYVRKPITFSDLAYTIDKVVERY--
----VSVLVVEDNAINQAILGAFLRRHKIR-YQIAKNGQEAVDKWSKGGFHLVLMDIQLPVISGIEATKEIRRLEKPVIIVALTASSNSSDKTNALRAGCNDYLTKPVNLVWLQNKITE-------
----VSVLVVDDQRPFRLAVRAVLRAAGFVLAGEAETGEDALTAAAELRPDLVLMDVNLPGIDGVVAGARIREDAPDTVVVLCSTYGRT-DLPAAVAASGLDYLCKDLAPSVLREIWS--------
----VSVLVVDDESDIREAVSEVLADEGYV-VHGAGDGAEALRKARAVHPNIVLLDLMMPGMNGWEFRAAQKGELSDIPVVVLSALG------RVAGMDAARFIQKPFDLDELLDAVRQYAD----
----VSVLVVDDEPGMRAILKKALSKKFAQ-VDTAGSIEEAEELRKRCHFDLLIVDINLPGRSGIEWHEALDPSTRRSDVIFMTGYADLDTAIKALRAGASDFILKPFNLEQMMQSVSRCIERR--
----VSVLVVDDEPGMRAILKKALSKKFAQ-VDTAGSIEEAEELRKRCHFDLLIVDINLPGRSGIEWHEALDPATRRSDVIFMTGYADLDTAIKALRAGASDFILKPFNLEQMMQSVSRCIERR--
----VSVLMVEDDAHIRQALGLALEDEGFA-VSEAVSGEQALALLDRRAFDVVLLDLMLPGVDGLHVCRVLRSR-GDLPVIVVTARADAEDVIAGLEAGADDYVTKPLVAAVLAARIRALLRRSG-
----VSVLLVEDNEDILANLYAYLEPLGYE-LDCARNGRTGLEMAASGQFDLVVLDIMLPGLDGISLCRALREHGVQVPVIMLTARDTVADRVLGLDAGADDYLVKPFALRELEARIRALLRR---
----VSVLLVDDQPLVRAGFRMILESAPHSVVGEASDGREAVRATRGLLPDVVLMDVRMPGMDGIEATRQIVSLGHRVRVLALTTFDLDEYAVEVLRAGASGFLLKDAPPAELVSAVEVVA-----
----VSVLLVDDHALFRRGVRTILETADLLVVGEASNGKQAVELYAELRPDLVLMDIRMPVMGGLEAVRKLRAMDPQVRILILTVSEEDDDLFEAIRAGANGYLLKNVDPDELISSIQKVAA----
----VSVLLVDDEPLVRAGLRAVLEQQDIEVVGEAADGAAVIPLVRRLTPDVIAMDVRMPLMDGIEATRAVLRAVPQPPILVVTTFENDEYVYEALRAGADGFLLKRARPAEIVHAVRLV------
----VSVLLVDDEELVRVGLRVILESGGIDVVGEASDGSQVVPLIRENTPDVVIMDIRMPRVDGLAAIREILADADPPKILVLTTFELDDYVYEALRSGANGFLLKRARPAEIVQAVRTIVSS---
----VSVLLADHDPALRTATRRAFEQLGIV-VNEAGNGDEVLSLARVRKFDLIVLDVDLPGMSGDEICQYRDERFPDIPIVLLSSRNGERERIAGLESGADDYILKPVNPRELALRIGRILDRL--
----VSVLLADDQPLSRHGLAMILQAQGIEVVGQAADGVEAVELAAALQPAIVLMDVRMPRLDGIAATRQIIARALPTRVIVLTTFDLDDYAFEALRAGASGFLLKNSRPDDLAAAIRAVA-----
----VSVLLADDQAMIRHGLRLVIGQPDLRVVGEAADGRAAVAAARRLRPDLVLLDIAMPGMTGIAAAHELLAAPDPPKILMLTTYDTDENLEGALRAGVSGFLLKVSPPEQLFAAIRTAVS----
----VSVLIVEDNFINRTILKEQLIACAVN-IKEAENGEEALELLDFHHFDIVLSDIAMPKLDGLGLINKIRETDATTPVIAISGNTMPDEVRSYYDAGFNYVLSKPYTTEKLYDVIIKIRKK---
----VSVLIVDDSAVVREVLSQMLSSADIEVLGAAPDPIFAMTRMKQRWPDVIVLDIEMPRMDGLTFLRKIMDE-RPTPVIICSSLTEKGARLDALAAGAVAIITKPALNQRLLEAAKELVQ----
----VSVLIVDDEPGMRSFLNKALSKKFAL-VETAGSIEDAEQLRSRCHFDLLIVDIRLPGRSGIEWHEALDEQGRRSDIIFMTGYADMEVAITALRAGASDFIMKPFHLDQMMSAVDRCIERR--
----VSVLIVDDEPGMRSFLNKALSKKFAL-VETAGSIEDAEQLRSRCHFDLLIVDIRLPGRSGIEWHEALDEQGRRSDIIFMTGYADMEVAITALRAGASDFIMKPFHLDQMMAAVDRCIERR--
----VSVLIVDDEEGMRSFLNKALSKRFAL-VETAGSVEEAEELRKRCHFDLLIVDIKLPGRSGMEWHEALEDNNRSSDIIFMTAYADLETAIQALRVGASDFILKPFRLEQMTNAVDRCLQRRA-
----VSVLIIEDDPRFSAILVDLAGGKGFH-VYTAADGETGLQFALKYRPSAIILDVGLPDIDGWAVMERLKGETRHIPVHFISAYD---SGLDAMRMGAIGYLTKPVSMEVLDGAFNKI------
----VSVLICDDSNLARKQMAKTLPYWNVD-VSFAANGAEGIDVIRAGKGSIVFLDLNMPVMDGYQVLEIIQKEQLNALVIVVSGDIQAEALQRVTALGALAFIKKPVTSQQIETIL---------
----VSVLICDDIPFNHLALSTVLKYFNVK-VDSAYDGQMAIEMAKQKVYKLIFMDIDMPEMDGCQATKEILQHQIQCVVIMCSAYDSKENIDYAMKSGMKEILPKPVDTNLLKKILQKY------
----VSVLAVDDNPANLKLIVTLLESLGVE-VTSASSGEEAVKLATDTVFDLVFMDIQMPSMDGMAATRQIRRSNRHVPIIALTAHALAEEREAMLEAGMDDYLAKPIDEDQLQRTL---------
----VSVFLVDDHSVFRAGVRAELAAADIEVAGDAGTVAEAVAGIAASQPDVVLLDVHMPDGGGLAVLRG----APGPVYLALSVSDAAEDVIALIRAGARGYVTKNISGPELAAAVRRVHE----
----VSVAIVEDDAGYTKRLQEYLKKYEYREVTAYSDGDEIVENYR-GQFDLILMDIEMRFMDGMAAAEQIRKQDSRVIIIFITNMA--QYAIRGYAVDALDYVLKPISYFAFSQRIKRAMERMK-
------------------VSMRLNEMLGVS-VEVCRSFEELQACYEHEPVTLAISNINLPGAEKGEALEYLIDL--SIPTIVFTSTFHEATRETLIAKDVVDYILKDFAVDMLTESVCRFLTN---
----VSLLLVEDNVFNRQVATELLIAEGAN-VMVAESGLEGVAMVLNREFDLILMDMQMPDVDGLEATKQIRKRFSALPIIAMTANVSEVDRQACFNAGMNDHIGKPLDIDQMVTCILK-------
----VSLLLIEDNEDILANLYAYLEPLGYE-LDCARHGRTGLSMALEGRFDCIVLDVMLPGLDGVSLCRNLREHHSAVPVLMLTARDTVADRVRGLEAGADDYLVKPFALKELEARIRALLRR---
----VSLLIVEDDASLKDALIKALSKSNYI-CRGVGTFKEALTVLTNESYDIVLLDLKLPDAEGVQVVKRVKEV-SDAKIIVITGYGDIKTAVESIKAGAYDFIQKPFNLDILEADIKRAMKE---
----VSIWVVDDDRSIRWVLEKALGQEGYA-VTCFEDADEALNTLEQQEPEVLISDVRMPGTDGLRMLKILQRKNPDLPVIIMTAHSDLDSAVASYQGGAFEYLPKPFDVDEAVALVRRAIKHR--
----VSIVLLEDDPEVRAATLQSLSRLKCD-VTDCASQEDARQLISQREPFLLITDLDLGGHQVCSLVDEALETAAGLAGVIVTTASPAAVPEAWHRTGKVAVLEKPFSGSRLVRLVRFLAKQ---
----VSIVIAEDHALFRSGLKQLLLGEGLEVIGEAGDGFEAVTVTVAGRPDLLLLDLSMPGRDGLEVIAHIRKECPDTRILIISMHATSMHIRAAFKAGAHGYLLKTADRQEFLFAIQSVLR----
------VSIVDDNEPFRSATAHLVQALGWI-VRAFDSAERFLDSEEVHNTAFLISDIKMPGMSGLAMYNRLLELGLAPPTVFVTAGPTASLRAEVRATGAFALLEKPMDPNELERWLNHALRR---
------VSIVDDDSAVRVALGSLIRSLGWQ-VRMYESAEAFLASGQVAQTSCLISDIRMPGMSGIEMHERLRAQGHAPVTIFISAYPTPALQAKAASNGALVLLQKPYQATAMTHWLS--------
------VSIVDDDRSIRRATRSLVRSLGWD-VRVYESGEAFLDADLILDVACIISDVHMKGITGLEMYETLLERGPAPPVIFITAFPSEATRERAMKLGAICVFSKPVDPARIQERLEDVAAS---
------VSIVDDDRSIRRATRSLVRSLGWD-VRVYESAEAFLDADPIGDVACIISDVHMKGITGLEMYAALLERGPAPPVIFITAFPSDATREQAMKLGAICVFSKPVDPAQIQERLEDV------
------VSIVDDDPFVRAATSSLVRSLGWE-AREFASGPAFLASGMATHTQCLVCDVQMPAMDGIELLDRLLGQGIDVPTLFITALASARVRERVQASTALCLIEKPIDARELQAWIGRALRR---
------VSIVDDDPFVRAATSSLVRSFGWN-ARVFATADEFLASDTLAATGCLVCDVQMPGTDGVELLSLLEARGILIPTIFITAFASGRTLERANASRALCVIDKPIDASELESWIGRAL-----
------VSIVDDDPFVRAAAGSFVRSLGGE-AREFASGPAFLASDVVSRTRCLICDLQMPEMDGLEVLARMEALGLRIPTVLVTAFVGARTSERARASTALCLLEKPIDAQELEGWLARAL-----
------VSIVDDDPFVRAAAGSFVRSLGGE-AREFASGPAFLASDVVSRTGCLICDLQMPEMDGLEVLARMEARGLRIPTVLVTAFVSVRTSERARASTALCLLEKPIDAQELEGWLARAL-----
------VSIVDDDPFVRAAAGSFVRSLGGE-AREFASGPAFLASDAVSRTRCLICDLQMPEMDGLEVLARMEALGLRIPTVLVTAFVSARTSERARASTALCLLEKPIDAQELEGWLARAL-----
------VSIVDDDPFVRAAAGSFVRSLGGE-AREFASGPAFLASDAVSRTRCLICDLQMPDMDGLEVLARMEARGLRIPTVLVTAFVSARTSERARASTVLCLLEKPIDAQELEGWLARAL-----
------VSIVDDDESVRVATSSLVRSLGWS-AKLYASAEQFLASDDVREVSCIISDVQMPGISGLEMYRQLVDSGVTVPIIFISAFVSEAVRRQAVGMGAISVLRKPVDAVQVARDLASV------
------VSIVDDDESVRIATSSLVRSLGWG-ARLYASAEQFFASDEIHDVTCIISDVQMPGISGLQMYWRLLESGVRLPVVFISAFASDLVCRQALEAGALCVLSKPVDAVELSRHLETV------
-------------------------------VSITMSGPEGVETLRRSHYDLAVIQQGSPN---ARLLRRIRSSRVPTPVIIIARDTTPPAIAEVLSVGADDCVPASIDPTELLARLRAIVRRAG-
----VSILVVEDNALLAAGVRSNLEFEGYQ-VTVAATGREGLRLAKSRAHALIVLDLMLPDIDGFRVLRELREHGVETPVLILTAMGDETDKVRGFRFGADDYVTKPFGLMEFLARVQALLRRS--
----VSILVVEDDPDLRSLFRVWLADDDV---KTVESGELAVQSAD-ETVDVVLLDRDLPGIDGKVVARRLQAEGFQGTVAMVTGRDP-EPAV--ATFPIDEYVTKPIERAELRAVVDRLSARR--
----VSILVVDCDSACLAIVSKMLYISGYK-VITAKRATDALHILRERQLDLILTEVHLPDMDKYELLETMAEV-SCLPIVILSADDDENAMLGCLFKGAVFYLLKPITMNDVKSLWQ--------
----VSILMAEDNELNAEIALALLEDKGAK-VTVVPDGAAAVDAFSQAEYDVILMDIQMPRMDGTSATRAIRGDAARIPVIAMTANAFEEQKTEMVKAGMNDFLFKPIDINRVCACIRKWMKA---
----VSILLVEDDPVFRQIVATFLSGRGAD-VAQASDGEQGLSVFKQQRFDIVLADLSMPKLGGLDMLKEMTKLEPLIPSIVISGNNVMADVVEALRIGASDYLVKPVSLFIIEQAIRQALNK---
----VSILLVEDDPVFRQIVATFLSGRGAD-VAQASDGEQGLSVFKQQRFDIVLADLSMPKLGGLDMLKEMTKLEPLIPSIVISGNNVMADVVEALRIGASDYLVKPVSLFIIEQAIRQALHK---
----VSILLLEDEHYTRRFLKKLVSENPVDRIIDTASGKEAINIASEHNPNIILLDIELNKLSGIQVAKTIYDFNPETYFVFITGYS--QYAIESFAVHPYDYILKPVKKGKVNEIISSLADKI--
----VSILLIEDDDVDVIGIQRCFKKRHMQEIIRAKSGKEALALMKANAPFIILLDLNMPSMDGLEFLAYLREKFKHSIVFVLTTSKSEQDVLLSFEKHVAGYFLKN-------------------
----VSILFVDDEEHILKSLVRLFADTGMD-VLRAGSAVEALSLFERHEIAVVVADNMMPGMRGVEFFSRLKNIAPKTVNILMTSYTDLPSALEAINRGVYRFVVKPWDNDELVTMVEQSIHR---
----VSILFIEDDPAVAEAITLGLNRLGHN-VSHRPDGNGDFDDVL-GSTDLVLLDLGLPGADGYEICRRIRTR-SSIPIIILTARSDDIDTVAGLEAGADDYVVKPASPRVLDARIKAVVRRS--
----VSILFIEDDPAVAEAITLGLNRLGHN-VSHRPDGNGDFDDAL-GATDLVLLDLGLPGADGYEICRRIRTR-SSIPIIILTARSDDIDTVAGLEAGADDYVVKPASPRVLDARIKAVVRRS--
------VSILDDEPTIRAILSEALTEAGFR-TMAFARATEFEAALKRATPDLCLVDLGLPDRDGLSLVHRLALE-QGAAVIIISGRAQVQDRVTGLELGADDYIIKPFDPAEVVARVRARLR----
------VSILDDEPQIRAMLSEALTDAGFR-TATYARATEFEAALRHTTPDVCLVDLGLPDRDGLAVVHRLALE-SGAAIIIISGRAQVQDRVTGLELGADDYIIKPFDPAEVIARVRARLRS---
------VSIIEDNRHTALNLQELLSSSDFQFLRHYPNSQKAIEDIPENIPDIVILDIGLPGKNGLECLKELKEKTPNTKYVIFTVFEDEEKIVEAIQGGVSGYLLKDTPPELFLAELKV-------
------VSIIEDNRHTALNLQELLSSSDFQFLRHYPDSQKAIEDIPENIPDIVILDIGLPGKNGLECLKELKEKTPNTKYVIFTVFEDEEKIVEAIQGGVSGYLLKDTPPELFLAELKV-------
------VSIIDDDQSVRRATGSLVRSLGWE-VRTYESGEEFLSAERIADVACIISDVQMPGISGLEMYEMLLERGVAPPVIFITSFPSEATHRQAMKLGAICVFSKPVDPVQIELRLDDI------
------VSIIDDDESVRIATSMLVRSLGWG-VRLYASAEDFLASGQIGDVACIISDVQMPGMSGLEMQRHLLDGGITLPIIFISAFASEVVRRQALDNGAMCVLSKPVDGAVVSRCLETLQAR---
----VSIHIVEDEQPIITLVKYNLEKEGYK-VSSSDNGNEGIEDIKKLFPDLVLLDWMLPDFSGVEICKILKKKFKEIPIIMLTAKGEDEDKIKGLNSGADDYITKPFSFPELLARIKALLRRS--
----VSIFLAEDQQMLNSALAMLLDEDDFSVVGTETDGQAALEKVITLKPDVAILDIEMPGLSGLEIAKQLRLMKLDIKIIILTTFARSKYFKDALAARVNGYLLKDSSSDSLTNAIKTIMN----
----VSIFLAEDQQMLNSALAMLLDEDDFSVVGTETDGQAALEKVITLKPDVAILDIEMPGLSGLEIAKQLRLMKLDIKIIILTTFARSKYFKDALAARVNGYLLKDSPSDSLVNAIKTIMN----
----VSIFLAEDQQMLNSALAMLLDEDDFSVVGTETDGQAALEKVITLKPDVAILDIEMPGLSGLEIAKQLRLMKLDIKIIILTTFARSKYFKDALAARVNGYLLKDSPSDSLVNAIKMIMN----
----VSIFLAEDQQMLNSALAMLLDEDDFSVVGTETDGQAALEKVITLKPDVAILDIEIPGLSGLEIAKQLRLMKLDIKIIILTTFARSKYFKDALAARVNGYLLKDSPSNSLVNAIKIIM-----
-------------------VSIALEAEGYR-VQTYTDGTVALEGLQADPPDLAIFDIKMPRMDGMELLRRFRQM-SDLPVIFLTSKDDEIDELFGLKMGADDFIRKPFSQRLLVERVKAVLRRA--
-------------------VSHTLKEAGYQ-VETANDGAEALKKAKSGQYDVIISDVNMPNMDGLEFVRQVRAQYKFTPILMLTTETSAEKKSMGKSAGATGWIVKPFNPDTLLKTLQRVI-----
----VSFVVVDDDVSVRKIIQHIINEYELGVVAECGDGIAAEKIIRDVRPHIALVDLLLPKQDGIELIRKLAADRLDTSFIMISQVNSEPMITRAYECGIEFFIHKPINVLEVVSVINRVKES---
-----------------------------------------------------VSDVMMPKISGFDMLDILQSETKDIKVIMMTALSGEDQRQRGEQLGAARYLVKQVGIEDVVRAVHEVL-----
--------VSDDHPHIIHSLKMLFSNDKFTIATETGCGKDLLAVLASAQTDIVITDFSLSAIDGFAKIRALSGRFPLVKIVLLTSQKNIAILRKTCDYGVKAIVSKSDPVEDTVIACHHVMNQ---
----VSCLVVDDDRKILDYVKSHLINEHFE-THAFLSGEEALHFLEKENVDIAIVGIMMNGINGFELCKTLKED-YDIPVIMLTARDALSDKERAFLSGTDDYVTKPFEVKELLFRIKAVLRSY--
----VSCLVVDDDRKILDYVKSHLINEHFE-THAFLSGEEALHFLEKENVAIAIVDIMMNGINGFELCKTLKED-YDIPVIMLTARDALSDKERAFLSGTDDYVTKPFEVKELLFRIKAVLRRYQ-
----VSALIAEDEPLLARALQNTLQRCELETPRLAANGVQALEMALESLPDVLFLDIRMPGHSGLEVARELAEQWPQRQIVFVTAYD--EHALEAFERAAIDYLLKPVNEERLGKTVQRL------
-------------------------------VSACRNSTELLAALNEHPCDVVISDYSMPDGDGISLFSYVQRRYPGTRLIALTMISNPAIIQNLISHGISTVLSKSDEVGHIIAAVHA-------
-------------------------------VSACKNSTELLTALNEYPCDVVISDYNMPDGDGISLFSYIQRRYPSTRLIALTMISNPAIIHNLISHGISTVLSKSDEIGHIIAAIHAS------
----VRVVVVDDQTDSREFITTVLEQCQAE-VKAVASVQEALQVITEWKPDVLVSDIGMPNEDGYSLIRKLRSQGGNIPAAALTAYARAEDRMRAIQEGYQLHLPKPIEAAELATVVASLVG----
----VRVVVVDDHRVVRAGLVALLRQAGLEVVGEAGNGQEALDVVEATKPDVVLMDMQMPVMNGVEATRQIRARFPDVEVLVLTTYDDDELIWGGIQAGAKGYLLKDAPPQQLLEGIETVARG---
----VRVVVVDDEPMVCVFLRTILGAEDIEVVAEAHDGAAGAEAVRRHRPDVVLMDLRMPGVDGLTAIERIREFADPPVIVVLTTFDADQYVLRALRAGATGFLIKTTPPEDLIGLVRVAAE----
----VRVVVGDDHPLFREGVVRALTASGITVVAEAENGTGALELIREHRPDVALVDYRMPELDGTQVAAAVRRDELPTRVLLLSAHDDAAIVYRALEEGAAGFLSKESTRTELVGAVLDCAR----
----VRVVVAEDQAAVRAGLVMILEDPGITVVAEAADGQEAVDTCLRLRPDVALMDVRMPRRDGISATQELAAA--GIDVLVLTTFDLDEYVFGALRAGAAGFLLKDVEAADLLKAVHTVARG---
----VRVVMIDDEILALNLLENLIKTHGIEIVGKFTSFDAAIADLNELKPDLLFLDIEMPGENGIRAAERMTTIDENVDIVFVTAYD--QYALEAFGVHAVDYLLKPVTKEKLEKSVAKILKRRN-
----VRVVLVDDHRMFRAGVRAEIDHPGVTVVGEAADADAAVRSVRELMPDVVLLDVHLPGGGGLSVLQRCADTERPVRFLALSVSDAAEDVIGVIRAGSRGYVTKAINGTELVAAIHRVN-----
----VRVVLVDDHRMFRAGVRAEIDHPGVTVVGEAADADAAVRSVRELMPDVVLLDVHLPGGGGLSVLQRCADTERPVRFLALSVSDAAEDVIGVIRAGSRGYVTKAINGTELVAAIHRV------
----VRVVLAEDSTLLREGLVRLLDEAGFEVAGAYGDAEQLLADVGRARPDVAMLDVRLPTDEGIRAALRLRRDHPGVAILILSQYLESLYAEELFASGGLGYLLKETSLDSLTDAIRRV------
----VRVVLAEDNALLRHGLATLIERAGLELVGTATDQPSLEQAVRDHDPDVVVTDIRMPSDEGIKVAGWLRRERPAVGVVVLSQHAEATYALALLEGGSSGYLLKEAGVDDLLRAIRAVAA----
----VRVVLAEDDVLLREGLASLLERCGHRVVGQAGDATGLLPLVRRHRPDLVIVDIRMPTTEGLAAARVIRQELPGIGILVLSAHAEVEHAMELLASGGIGYLLKSADVAEFLDTLERVAR----
----VRVVLAEDAVLLRAGLVELLERAGHEVVAAVGEAETLRQAVERERPGIVVTDVRMPRDEGLRAALALRAAHPGLPILVLSQYVASAYATRLVLGGGLGYLLKDGEVAEFLEALRR-------
----VRVVLAEDAVLLRAGLEELLERAGHEVVAAVGEAETLRQAVERERPGIVVTDVRMPRDEGLRAALALRAAHPGLPILVLSQYVASAYATRLVLGGGLGYLLKDGEVAEFLEALRR-------
----VRVVLADDEAVIRAGVRAILSDPEIEVVAEAADGRAAVDLVHRHRPDVAVLDIRMPVLDGLAATEQLRGT--GTAVLIMTTFDEDDYITRALHGGASGFLLKTGDPRELVLGVRAA------
----VRVVIAEDSVLLREGLVRLLADAGIETVGVAGDGPGLVRAVAEHEPDLAIVDVRMPTDEGLRAALQVRRDRPKLPILVLSQYVEERYAADLLGDGAQGYLLKESEVTEFIDAVRRI------
----VRVMVVEDEPELAGALCEALTRESFA-VDVAYDGDEALEKCAAHDYDVVVLDRDLPVVHGDDVCRAIVATQRSTRVLMLTAASAIRARVEGLAIGADDYLVKPFALAELSARVHALARRT--
----VRVMVVDEHRLLAEALASALKLRGHRVLAAAAPAAGAAELVISRAPEVCLFGTATPDPGVFEPVVRIKRERAQIAVVVLGPVPSPRGIAAAFAAGASGYVRHDERIEGVERALAKA------
----VRVMVVDEHRLLAEALASALKLRGHRVLAAAAPAAGAAELVIGRAPDVCLFGTAAPAEPGFEPVVRIKRERPQIAVVVLGPVPSPRGIAAAFAAGASGYVRQDERIEGVERALAKA------
----VRVMVVDDHRLLAEALASALKLRGHRVLAAAAPAAGAADLVVARAPEVCLIGTATPAEPGFDPVVRIRAEAPQVAVVVLGPVPSPRGIAAAFAAGACGYVRHDERIEGVERAIVRACK----
----VRVMVADDHPSSALGMSQALASSTIKLLGTVSNSTDLVAMLDVQQSDVLVVDYVMPGGDGLALLSFLQRRYPALHLVTITMIDNPSVLHAIQRQGVGCILSKSDAISHLVGAVHA-------
----VRVMVADDHPSSAIGMSRVLASSTIELVGTVSNSTDLVAALEENPSDVLVLDYVMPGGDGLVLLSFLQRRYPALRIVTITMIDNPSVLHAIRRQGVGCILSKSDAISHLVGAVHAA------
----VRVMVADDHPSSAIGMSRVLASSTIELVGTVSNSTDLVAALEEKPSDVLVLDYVMPGGDGLVLLSFLQRRYPALRIVTITMIDNPSVLHAIRRQGVGCILSKSDAISHLVGAVHAA------
----VRVMVADDHPSSAIGMSQALASSTIRLVGSVSNSTDLVAALDEKPSDVLVVDYVMPGGDGLVLLSFLQRRYPALKLVTITMIDNPSVLHAIRKQGVGCILSKSDAISHLVGAVHA-------
----VRVMVADDHPSSAIGMSKVLASSTIELVGTVSNSTDLVAALEEKPSDVLVLDYVMPGGDGLVLLSFLQRRYPALRIVTITMIDNPSVLHAIRRQGVGCILSKSDAISHLVGAVHAA------
----VRVMVADDHPSSAIGMSKALASSTIRLVGTVSNSTDLVAALEEHPSDVLVLDFVMPGGDGLVLLSFLQRRYPALRIVTITMIDNPSVLHAIRRQGVGCILSKSDAISHLVGAVHAA------
----VRVMVADDHPASALGMSQALQNSTIKLVGTVSNSTDLVEALDKQQSDVLVLDYVMPYGDGLALLSFLQRRYPALRIVTITMIDNPSVLRAIHRQGVSCILSKSDAISHLIGAVHAA------
----VRVMVADDHPASALGISQALQNSTIKLVGTVSNSTDLVAALDAQQSDVLVLDYVMPGGDGLVLLSFLQRRYPALHIVTITMIDNPSVLRAIHKQGVSCILSKSDAISHLIGAVHAA------
----VRVMVADDHPASALGISQALQNSTIKLVGTFSNSTDLVAALDAQQSDVLVLDYVMPGGDGLVLLSFLQRRYPALHIVTITMIDNPSVLRAIHKQGVSCILSKSDAISHLIGAVHAA------
----VRVMLVDDEAMVRAAVEDMFRVKGGA-ITTAAGGEDCLAQLEAGFRGVILMDVMMPRMNGWATIREIVRRYEGNIIIMLTGIGEPDSQMEGLQEYVSDFLAKPIDPRQLYEAVQHY------
----VRVMIVDDSITARAALARAIDSSGTAVVGTASSAEVALQLLREQRVDVILLDLEMPGMGGLEALPRLIEASAGAQILVVSSLTTAEPTLAAMAMGAADTLAKPR------------------
----VRVMIVDDHEIVRRGIAEIIDRAGLDVVAEAGSRAEAVRRAELVRPDVILVDLQLPDGTGIELMQELRESVPQALPIVLTSFDDDEALAEALAAGARAYLLKTVHGAEISDVVRAVA-----
----VRVMIVDDHEIVRRGIAEIIDRAGLDVVAEAGSRAEAVRRAELVRPDVILVDLQLPDGTGIELMQELRDSVPQALPIVLTSFDDDEALAEALAAGARAYLLKTVHGAEISDVVRAVA-----
----VRVMIVDDHAVVRVGLKSLIELHGFSVIAEAGSGEEAVEVARETVPDVVVMDVRMPGMSGIDACRAIVEAVPDTKVIMLTSYADDEAIYSAILAGASGYVLKQTDNAKLLEAIEQAARNE--
----VRVMIVDDHATNRELCRFILAHIASH-IDTYENGQQALDAMRDMEPDVILLDVMMPIKDGFTTAKEIRHVKHHIPIIFLTVLDDRDSFEKCLALG-DDFILKPVERSVLIAKVQAHYR----
----VRVLVVEDSPLMRRVLIRILQKSPFKVIDYATNGEEAIEKVASLRPNVVTMDVEMPVLNGIEALEKIMQT-CPTPVVMISTLTQKEVTLKALSLGAVDFIPKPSNYSELENVENEI------
----VRVLVVEDNLINQEVARLILEKGGIK-VDVARNGAEALSLVHLPQYRAVLMDVHMPVMDGLEATRRIRLALARLPIIAMTASVFSEERRLCLEAGMNDQVSKPIDVPQLFATLRRWI-----
----VRVLVVEDNLHAAQLLEDGLHLAAFH-VPRVTTRSEAIAFLRRKPVDALIIDMYLQGETGAALIEQLRAALAKLPVIVISAGHDAHTRDTALNAGADLFLTKPLRMRELARAIADALE----
----VRVLVVEDEVRLAETIRRGLVAEGFV-TAVELNGDDGFATACSDEFDVIVLDIMLPGKHGYDIVRDLRAREIWTPILMLSAKDGEYDLADAFDLGADDYLVKPFSFVVLLARLRALVRR---
----VRVLVVEDEQLLADAVATGLRREAMA-VDVVYDGAAALERVGVNDYDVVVLDRDLPLVHGDDVCRKIVELGMPTRVLMLTASGDVSDRVEGLELGADDYLPKPFAFTELTARVRALGRRTS-
----VRVLVVEDEGAVALLIEDMLEEFGCEVVASVARLAAARDMAGSVQVDLAILDVNLAGERVFPVAEILRGR--HIPFLFSTGYGASGLPAEYAECP---VLHKPFSQSELQQKIAVTL-----
----VRVLVVEDEANIREMIALNLRLAGME-AVEAESAEAALPLLEKKPCDAAILDVMLPGMNGFSLCETIRRTDQKIGIIILSAKGQEQDKIRGLSIGADDYMTKPFSVSELLARVKALCRRVG-
----VRVLVVEDEANIRDMIALNLRHAGME-VVEAESAEAALPLLAQKPCDAAILDVMLPGMNGFSLCETIRRTDQQIGIIILSAKGQEQDKIRGLSIGADDYMTKPFSVSELLARVEALCRRV--
----VRVLVVDDSPMDRRLSGSLLKRAGME-PVYAENGVEALETIARSMPEIVLTDLQMPEMDGLELVEAIRREHPYLPVILMTAHGSEEIAVQALRRGAASYVAKRNLAAELVNTVENVLA----
----VRVLVVDDSPIDRKVVELLLRNHPFH-VTAVDSGKKAMEHLRELTVDIVLTDYCMPEMTGYDLLKAIKASPTPIPVVVMSSENEPQRISRCLTAGAEDFILKPLKTKDVQR-----------
----VRVLVVDDSEVNREVAVEALSRLGVE-TFTANDGLQAVERLRLQRFDLVLMDGSMPVLDGFDATRAIRAERPRAAIIALTAHVVGSGADAWKASGMDGVIHKPFTLEDLVRELARFC-----
----VRVLVVDDSAVVRQVLSELLAREGIEVVGTAADPFLAREKIKRLNPDVITLDVEMPRMDGLAFLENLMRL-RPMPVVMVSSLTERDVTLQALALGAVDFVTKP-------------------
----VRVLVVDDHPVVRSGLVGMLAEPDLEVVGEAGDGVEAVRLAAELGPDVVLMDLRMPALDGVGATAQIVGT--GPRVLVLTTYDTDADILRAVEAGATGYLLKDTPRDALVRGIRAAAQ----
----VRVLVVDDHPTNRELARLFLAGVGAE-VSEAVDGEEAAQMAAEWPYDVILMDLRMPRLDGLGALRRIRASNDATPILAFTADADTNMADRLISAGFQDVVAKPVGAGALIASIARAT-----
----VRVLVVDDESDSRDFVSTVLEQCQAQ-VRSVPTAKEALQIISQWKPDVLVSDIGMPEEDGYSLIRKLRSQGGNIPATALTAYARAEDRTRAIQEGFQLHLPKPIEPTELATVVASLIKR---
----VRVLVVDDESDSRDFISTVLEQCQAQ-VRAVATAKEALQIISQWKPDVLVSDIGMPEEDGYSLIRKLRSQGGNIPATALTAYARAEDRTRAIQEGFQLHLPKPIEPTELATVVASLIKR---
----VRVLVVDDERSLAKVVASYLERDGHE-VSCVFDGRSAVAAARRDRPDVVVLDLALPGLDGIEVCRQIRT-FTDCYVVMLTARSEEVDKLIGLGVGADDYLTKPFSPRELVARIRAMLRR---
----VRVLVVDDERDFTDLLSERLRTRGME-VRTAYNGQEALDVARIFAPEVVVLDITMPGMSGIETMYALRAEKPAPEVILLTADTTLGTAVAGMKGGARDYLTKPTDIDTLVSAIGE-------
----VRVLVVDDEPDLTDVLGAALRSEGWE-VRIACDGAGALEAADGFHPDAVVLDWMLPDTDGLGVLHALRRRIPQVCVLFLTARDAVEDRIAGITAGGDDYVTKPFALEEVLARLRGLVRRAG-
----VRVLVVDDEMDTRDFISTVLEECQAE-VKAVKSVSEALQVIIDWKPDVLVSDIAMPEEDGYSLIRKVRSQGGKIPAAALTAYARAEDRTRAIQEGYQLHLPKPIEPAELATVVASLVI----
----VRVLVVDDEKIVREGIAEHTDGLGCELLGTASDGEEASRLAKLLRPGLIISDIRMPKLSGLEMLEELRRENSGIKVIFLTAHSDFHYAQRALKLGASDYILKPFSDGELENAVRRVLGR---
----VRVLVVDDDMDSRGVTQRFLQEAGAT-VEIAVSADDAEALLRERPYALLVSDVGMPRRDGHSLIRSIRARTSRIPAVALTAYVRSEDRTLALEAGFDAHLGKPVDPLKLIELAASLV-----
----VRVLVVDDCETNRRLLSLLLQDAGAE-VDIRCNGREAVDALRSDPVDIVLMDMQMPVMDGYTATSALRAQGFQAPIVALTANAMTGDEVRCREAGCTDYQTKPLDLNALLQCVA--------
----VRVLVVDDCETNRRLLSLLLQDAGAE-VDIRCNGREAVDALRSDPVDIVLMDMQMPVMDGYTATSALRAHGFQAPIVALTANAMTGDEVRCREAGCTDYQTKPLDLNALLQCVA--------
----VRVLVAEDSPLMRRVLIKILQKSPFKVIDYATNGREAIEKVVSLRPDVVTMDVEMPVLNGLDALKTIMQT-CPTPVVMISTLTQKEVTLKALSLGAVDFIPKPVYSTDLESIEN--------
----VRVLVAEDSPLMRRVLIKILQKSPFKVIDYATNGQEAIEKVASLRPDVVTMDVEMPVLNGLEALKAIMQT-CPTPVVMISTLTQKEVTLKALSLGAVDFIPKPSAYSELESIENEII-----
----VRVLVAEDSPLMRRVLIKILQKSPFKVIDYATNGQEAIEKVASLRPDVVTMDVEMPVLNGLEALKAIMQT-CPTPVLMISTLTQKEVTLKALSLGAVDFIPKPSAYSELESIENEII-----
----VRVLVAEDQPAVREGLVLLVGLLEIEVVGQAGDGLAAVEETLRLQPDVVLMDLDLPRCDGAAATRRIVAELPGTRVVVLTTYADSASIVRALDAGAVGYVTKAANGDEIGRAIHAAAA----
----VRVLVAEDNPEGLATLVALLEASGCE-VHGAQDGLAALDAAARFRPDIVLLDIGMPGMSGYELAQRLRARLQAARLVALTGWGSLEDQRKAAQAGFDHHLTKPVEPRRLLRLIADL------
----VRVLVAEDGPINRLLVENMLAPLGFE-LTFVEDGQMALQRFEESRFDVILMDMQMPVLDGYAASERLRATGCEVPIIAMTAHAMASDRRKCLDSGCNDYISKPVMLEQMLAIIES-------
----VRVLVAEDDMVNRRYLVRLLEKMGCA-VDAAEDGLRAVEILQAAHFDIVLMDVEMPGLDGIEATRRIRNLDPQVPIVALTARAMWGDEERCLHAGMNEYVPKPVDVDTVAAIIQSTLKK---
----VRVLVAEDDEINAEIACDIVGRTHAE-VVWAHDGAEAVETVLQAPFDLVFMDVEMPNMDGLEASRTLRDARTQLVIVAMTANAYVEDRRRAFDAGMDDYLVKPFGFADVCDVM---------
----VRVLVADDSASIHEDFRKTLPPPSFA-IDSAFQGEEALAKVEAEPYALGFIDIRMPGWDGVETAQRILRADPHIQLVLCSAYSDYAWEDLAEAVGHGDILKKPFRTIEVRQIASSLAAK---
----VRVLVADDQVVVRAGFAAIVNEPDLTVVGQAGDGTTAVSLAGELDPDVVLMDIRMPGLDGLSATRLITGRGDRPRVLVLTTFDLDAYVYEALRSGASGFLLKDARPEDLLTAIRVIA-----
----VRVLVADDHPVVRSGIIGMLAEPDLEVVGEAPDGAAAVALAAELAPDVVLMDLRMPVLDGVGATARIVGT--GPSVVVLTTYDTDADILRAVEAGATGYLLKDTPREQLVAGVRAAAR----
----VRVLVADDHPASALGMSQALASSTIRLLGTVSNSTDLVEMLDAQQADVLVVDYVMPGGDGLVLLSFLQRRYPALHLVTITMIDNPSVLHAIQRQGVGCILSKSDAISHLVGAVHA-------
----VRVLMVDDEADIRQLFQIVLEEYGIQ-VTEAGSVKEALSILKANPYDVLLSDIGLPEEDGYALIRQVRSEGGQIPAAAMTAYAGDTDQTEALSAGFQTHVAKPIEPNRLISVVAALA-----
----VRVLLVEDNHTSRLVFSELLRDLGCE-VTALNNGLTAMKTIERDSFDVLLADWQLPGLDGLELASWIRHLSRQPGIIIVTAFSQAEAQLKHREEEFDATLIKPVTREMVSRCLQSVLERHN-
----VRVLLVEDNDLNQEVASSFLRKRGVS-VTVAWHGGEAVELIQHQQFDLVLMDLHMPVMGGIEAARRIREQGKNLPIVAMTAAVMEEDRARCRAAGMNGFVAKPVEPEDLARVLV--------
----VRVLLVEDDDGVADALVDVLTAHGHR-PTRVSRGADALTRHR--EHDLVLLDLGLPDVDGLEVLRKLRRV-AELPVIVLTARGEERSVVRGLRSGADDYLVKPVRMAELLARIDVVTRRHS-
----VRVLLVEDDAGVAAALAESLHARGHP-VTSVARGADALHRHR--AADLVLLDLGLPDLDGLDVLRKIRAV-SPVPVIVLTARGDERSVVRGLRLGADDYLTKPVRLAELLARMDAVVRRA--
----VRVLLVEDAEDARELITLLLRDRGAQ-VRAVSNARDAMESLEEVLPDVVVSDIGLPGEDGHALLKRMRARDQWLPAIALTAYAGAEDARRAYRAGFQVHMAKPLESDALVESVARLAAR---
----VRVLLVDKRTDTRVLSAEALASMGAD-VLTAATASVAREILKDDAIDLLITDVQLEGVSGDELAKLARQRNPDLRVIYCSGYAE--AVDPSLRHVPGLGLRKPVSI----------------
----VRVLLVDHNEQRRALVLEGLRDVSDMVVHFASGTLTMLDQIARHSPDLVIIACDTPARDTLEDLKRVTQTN-PKPIVMFVDRSAPEETEEALRAGVAAYVVDGLSASRVRSVLD--------
----VRVLLVDDQPLLRTGFRMILEEQDLAVVGEAGDGLQALDQVRALQPDVVLMDIRMPRMDGVEATRQITGRDGPAKVLVLTTFDLDEYVVEALRAGASGFLLKDAPANELVQAIRVVAA----
----VRVLLVDDQPLLRTGFRMILEEQDIAVVGEAGDGLQALDQVRALQPDVVLMDIRMPRMDGVEATRQITGRDGPAKVLVLTTFDLDEYVVEALRAGASGFLLKDAPANELVQAIRVV------
----VRVLLVDDHRMFRAGVRAEIDEHGVTVVGEAADAEAAVRSVRELMPDVVLLDVHLPGGGGLSVLQRCAEVEKPVRFLALSVSDAAEDVIGVIRAGSRGYVTKAINGTELVAAIHRVK-----
----VRVLLVDDGESDYILTCNWFSEFNCE-LEWVDNYEAAKVAIANNQHDIYLVDYRLGSRSGLELLREAIADGCTSPIILLTGQGDAEIDIEAMKAGAVDYLEKQLNAPLLERSILYAIERK--
----VRVLLVDDEPSVRVALKELVEARGWE-PLLARSGAEALDLVD--RADAVVTDFSMPEMDGMTLLRAVRERDASLPVILLTAHGSERLAVRAIKAGAYEYVTKPFDVDEMLVALERALEAR--
----VRVLLVDDDTLVRRAVRQILEAADLEVVGEASDGDGAVRQAP--QADVVLMDLRMPGMSGVEATSRITHSPSSPKVVVLTTVTADAAITDAVHAGASGFLLKASSPDDIVNAVRAVH-----
----VRVLLVDDDTLVRRAVRQILEAADLEVVGEASDGDGAVRQAP--QADVVLMDLRIPGMSGVEATSRITHSPSSPKVVVLTTVTTDAAITDAIHAGALGFLLKTSSPEDIVSAVRAA------
----VRVLLVDDDTLVRKALRQILETNDLEVVGEAGDGDEAVRHA--HQADVVLMDLRMPGMGGVEATSRIIHSPSPPKVVVLTTVTADAAIIDAIHAGASGFLLKTSSPEEIVNTVRAA------
----VRVLLVDDDQDSREAVMQFLMLAGAQ-VQAAGSVDAAEHCLVNAHFDVLVSDIAMPLRDGYDLIRTVRSLPRHIPAIALTAYVREEDRDRAVVAGFDAHMGKPVEPPGLVDLIERLI-----
----VRVLLVDDDQDSREAVMQFLMLAGAQ-VQAAGSVDAAEHCLASAHFDVLVSDIAMPLRDGYDLIRTVRSLPRHIPAVALTAYVREEDRDRAVVAGFDAHMGKPVEPPGLVDLIERVI-----
----VRVLLVDDDQDSREAVMQFLMLAGAQ-VQAAGSVDAAEHCLANAHFDVLVSDIAMPVRDGYDLIRTVRSLPRHIPAVALTAYVREEDRDRAVVAGFDAHMGKPVEPPGLVDLIERLI-----
----VRVLLVDDDQDSREAVMQFLMLAGAQ-VQAAGSVDAAEHCLANAHFDVLVSDIAMPLRDGYDLIRTVRSLPRHIPAVALTAYVREEDRDRAVVAGFDAHMGKPVEPPGLVDLIERLI-----
----VRVLLVDDDQDSREAVLQFLLLAGAQ-VQAAGSVDAAEQCLASATFDVLVSDIAMPLRDGYDLIRTVRALPRHIPAIALTAYVREEDRDRAVTAGFDAHMGKPVEPPGLVDLIEGL------
----VRVLLVDDDEHVRDAVSRILRHADCE-VEAHPSGTSALNVLRTTRYDVVITDFTMPGMSGLELAEAIQALPYAPPLIMVSGYLDDATTARAHALGIAHVLDKPVPRQLLMNTIADVT-----
----VRVLLLDDDPANVFLRAAILRQHGYD-CVMAGTVEEANAELDN--IDVAVLDYHLGGKFGTEVAAKLRQKRPEVPIIILSATL---------------------------------------
----VRVLLIEDDETIAEPLADGLRHFGLT-VHHVATGADGLRGPY---GDVVLLDLGLPDMDGIDVCRGIRRT-SDVPLIILSARGEEADRVLGLELGADDYLAKPFSIRELVARIRAVSRRH--
----VRVLLAEDNPVGALLARTLLRREGCT-VETAATGHEAVAALARARYDLVFMDMRMPGMDGPAAARAIRAAGDATPILALTANAFAEDRRLCLEAGMNDHLVKPLDAEALRAALARWTKR---
----VRVLLAEDNPINALLARALLEREGCK-VDRIASGDEAVSALSRGFYDLILMDLRMPGLNGMEATKALRERGVTTPIVALTADAFDEDRRACLAAGMNDFLAKPLTPAALRGVL---------
----VRVLLAEDMRLVRGALRALLAEAGIEVVAETGHGDRIVPTALAHRPDVAVLDVDLPGADGIAGTAALRDVLPGCRVLILTAHRRVEVLRAALAAGAAGFMPKDAPPERLADAIRRVA-----
----VRVLLADDEHLIRGALAALLSEDDLDVVAEAASGTEALAMARAHRPDVAVLDLQMPGADGVSVATSLRGELPHCRTMIVTSHGLPGHLKRALEAGVRGFVPKTLSAQRLAEIIRAVH-----
----VRVLLADDDALLRTGVAVTLGTADIEVVGEAADGLRAVELCHALAPDVVLMDVRMPGIDGIEATARIAAAGPAARVLVLTTFPDDTYVWRALRAGASGFLLKRTAPERLIDAVRTVA-----
----VRVLIVERVPFMRNITRFALECSGHEVIGEAVDGQQALDLYYLYTPDLVILALVLQKVQGIQVLRRIKETHPDSKIVICSAIKTQRMIDQAMEYGADSYVIKPFQIYNFISEVNRVM-----
----VRVLIVDDSPTDRVIFRRHLTRGEYH-VNEAGTAAEATALLANELPDCVLVDFHLPEMDGLQFVRQIVRDNHTFGIVMLTSAAEISVAVKALQNGAHDYLEKNADGFALRRAVENAMEKAA-
----VRVLIVDDSAYVRKSVRQMLARSPFEVVGVARDGDEALEQVEALRPDVVTLDLHMPRSDGLDFLKRQMAK-RPLPVVVLSAGESDELAVRALEAGAVEVVQKPTAL----------------
----VRVLIVDDNATNRDILYSLMTTWGMR-PSTVIDAPSALQALENNPFIIAVIDSKMPGMNGEALGRAIKARLSRTKMVILTSLGQNENVEIYKKVGFSAYANKPIRQSDFFKILSSVI-----
----VRVLIVDDEPDIRDLVTFILEDYDVK-VIAVSSAQEALEALSQSLPDIIVSDIGMPDVDGYMLMRQLRQRSPNLPAIALTAYAGEINQKQALAAGFQLHISKPVDPDALIEAIGNLVNN---
----VRVLIVDDEPDIRDLVTFILEDYDVE-VIAVSSAQEALEALSQSLPDIIVSDIGMPDVDGYMLMRQLRQRSPNLPAIALTAYAGEMNQQQALAAGFQLHISKPVDPDALIEAIGNLVNN---
----VRVLIVDDDPLVRAALSMIIDVADLLVVGEATDGAEVPAAVAAYAPDVVLMDIRMPRLDGLAATEKLRSEPNAPEVLVLTTFDADEQVLRALRAGAAGFLLKDTAPAEIVHAIRRVA-----
----VRVLIVDDAAFMRKLLKNILFTGGFDIAGEAENGKQAVELYKQLKPDIVTMDIVMPEMNGIEALKEIRKIDPNAKVVMCTAVGQEQMVKTAIKLGAKGYIVKPFQASKVIEELKRVA-----
----VRVLIAEEMPMIRGALVALLSKEDMHVVAEVGRRELVTSVALASSPHVAILN-----TGGIEIAPELRQKAPDINLLVVAEKAQPRLLRQALSAQVSGVILEEEPPTQLAEAVRKVAA----
----VRVLIAEDMHMLRKALVALLEEPDIEVVAEFSSGADILPQARQLRPDVAILDIDLPGMDGLTAAAELHTAVPECRTMMLTSLGRPGNLRRALAAHVAGFLLKDSSPATLCDAIRAVAR----
----VRVLIAEDMHMLRKALVALLEEPDIEVVADFSNGADILPRARELRPDVAVLDIDLPGMDGLTAAAELSTAVPECRTMMLTSLGRPGNLRRALAAHVSGFLLKDSSPEKLSDAIRAVAQ----
----VRVLIAEDDEDIRGVLKRYLEAEGYE-CDEAGSLFDLKKKLSEGAYNVLILDLMFPDGVAMEEIPEMKVSHPEMAIIIVSARDRDMDRIFGIELGADDYVTKPFNPREVIARVKAVLRRMG-
----VRVLIADDDPLLRAGLAVVLETADIEVVGQAGDGLRAVELARRLRPDVVLMDVRMPGCDGVEATRRLAG--SASRVLVLTTFRHDAYVWGALRAGAAGFLLKRASPERLIDAVHAVAA----
----VRVLIADDDPDTLAMLSAVLRRCGAE-VSTATSSNEALKLLETSEPALLVVDIGMPGEDGYSLIRRVRDLLPRTPALALTPYARTEDRVRALAAGYQMHVPKPIEPIELAAAVKC-------
----VRVLCVDNEPDILVGMESLISRWGCE-VKTATDLFGSLHCLEGDIPDVIFSDYRLDDRTGLEVLQQCRLRGNQFEGVMISADKTE-ELLDSIKSNGFGFISKPVKPLKLRAVLNRHVR----
----VRVLCVDNEPDILVGMESLISRWGCE-VKTATDLFGSLHCLEGDIPDVIFSDYRLDDRTGLEVLQQCRLRGNQFEGVMISADKT-DELLDSIKSNGFGFISKPVKPLKLRAVLNRHV-----
----VRVLCIDNEPKILEGMTLLLTGWGCE-VLPAGSVATLEEPFLTAVPDVIIADYHLDDGDGISAIRLIRTYGKTIPALLVTADRSPEVRSDAEKYGI-TVQHKPVKPAALRAYINQISS----
----VRVLAVDDDPDARALITGLLSEYGAE-VLTVASAPEVLANLESFQPDVLVSDIGMPDLDGYSLIRQVRAQGGQVPAIALTAYVREVDHQRAIDNGYQCHVSKPLESEPLIKAI---------
----VRVLAFEDVYDVAEILERGGVDASTVRVEQRWTSDACVEIIGAYKPDVLLLDYYMPPHTGLTVIRMMNEIERPKYVIGMSSESSC--NAAMSREGA--------------------------
----VRVIVADDHPVTGHGISETLSRATIEVVAMVADTSMLIEKLDTSPCDVLVLDYVMPYGDGLTLLAFLHRRYPKLRYVTVTMLNSPTVFRALQKLGVQCICSKSDALSHLVVAVHAA------
----VRVILFEDNRNFREALELFFEDSDYL-TKSFEDATKAVTQIKEYQPDVVLMDIEMPGISGLDAMKLIKAECPNTKVMIQTQFEDDHRLFVALCRGAWGYALKSDSLERIETAILDV------
----VRVILAEDNALLRHGLATLIERAGLELVGTATDRPSLEQAVLDHDPDVVVTDIRMPSDEGIKVAGWLRRERPRVGVVVLSQHAEATYALALLEGGSAGYLLKEAGVDDLLRAIRAVAA----
----VRVIIVDDHTLVRAGLSRLLQTAGIDVVGEASNAQQALDMTSLHRPDLVLMDLSLPGRSGLDAMTDVLRAAPRTHVVMMSMHDDPVHVRDALDRGAVGFVVKDAAPLELELALRAAA-----
----VRVGMVDDHQSPVWGIERILEQTDLELVEAAPTVAELLAKTA--DLDVVILDLRLNGTTPRENVNTLAD--RGIVTVVYTSGEHPDLLRSAARAGTLGVVLKSASEEEVLAAIRAA------
----VRVFLVEDHEVVRRGIARLVADDGFEVVGEAGSLEEARARIPLAAPDVAVLDVRLPDGSGVELCRELRAARPELRCLMLTSYADDEALFASIMAGASGYLLKRVRVDELLDALRRVAK----
----VRVFLVDDSAVVRTIIGRRLREIGFEVVGTAMNGKDALRKIPVLRPEVVVMDVEMPELDGLNTLRELMIS-YPVPVIMLSAHTRAKATIEALALGAVDFVPKPIGTADITAIIAELAVK---
----VRVFLVDDHEVVRRGLIDLLSDPELDVVGEAGSVSEALTRIPAVAPEVAVLDVRLPDGNGIELCRDLLSRVPGLRCLMLTSFTSDEAMLDAILAGASGYVIKDIKGMELAEAIKDV------
----VRVFLVDDHAIVRRGVADLIDEADMEVVGEAADAAQALARIPALDPDVAVLDVRLPDGNGIELCRELLSRDGKLRCLILTSFTDEQAMLDAILAGASGYVVKDIGTTDLVDAVRAI------
----VRVFLLDDHEIVRRGIREMLEDSGIEVVGEASTAASALRRIPAARPDVAVLDARLPDGSGIEVCREIRSAQPAVGCLILTSYDDDDALFAAIMAGASGYLLKQIRGNDLVGAIRTIA-----
----VRVFLLDDHEIVRRGIREMLEDSGIEVVGEASTAASALRRIPAARPDVAVLDARLPDGNGIEVCREIRSTQPTVGCLILTSYDDDDALFAAIMAGASGYLLKQIRGNDLVGAIRTIA-----
----VRTVLVDDHGIVRTAIRRALEMAWIDVVGEADDGVAALHLIDDAKPDLIILDLSMPGLDGMDIIPLVKRRNPASRIVVLTGTQDGTTMKRAFALGVDAYTLKTGGWQDLETAIGEAM-----
----VRTVIANDRPLMLAGMEYVAIHSGIELAALCRSTDELIETLQNVRCDVVLLDYSIRKLEGLALLGYLKRTFPDMAIVTLLRHESPVLAHAILQSGVSSIVSKFDEVNHIVTAI---------
--------------------------------------------VRTVDPQVITLDIMMPRMNGWDVAAALRESTADIKLIMLTARAQEADVKRGARIGVDYYLTKPFDPDELITVVQKLA-----
----VRTLVVDDSAFMRNILKKILATNKYVVVGEASNGKEAIEKTKELNPNLITMDIVMPELTGIEATREIKKEFPDIKIVMCTSVDQEKKMIEAIDAGADGYIVKPFQAPKILEQLNKLF-----
----VRTLIVDDSPTMRALIAGMLSDPDIEVVGAANGPHQAREMIKALDPDVITLDVEMPDMNGLDFLERVMRL-RPMPVVMLSTLTQADTTIRALELGAVECCAKPAT-----------------
----VRTIIADDHPLVLLAIENLIGNYNLKVVGRASDVAELLIEVDRSPCDLVLMDLYMPNENRFDFVRQLKARYPNVALVILTMETEAATLREVMSLGVDGLLSKRDRIDLIHVALVMALAR---
---------------VRTALRAILGEPDLEVVGEAATGAEAVSVVRATAPDVVLMDVRMPEVDGIRATERVLAAERAPRVLVLTTFENDDHVLAALRAGAAGFLLKRAEAETLLHAVRVVARS---
---VRRILVVDPYDICLQLFSKALKTFDAE-IETARNAEEAMQRVRDQRFDIVLIEERLRTLTGSSLMRTLSAKMSKSVFVGTSAH-LPQDGSGLKESGADFLWSKPLTPNLLDSILRTLLEKR--
---------------VRRGVHELLSEDDIEVVGEAGTAEDAMVRIPATRPDVAVLDVRLPDGSGVEVCREIRSRDENIKCLMLTSFADDEALFDAIMAGASGYVLKAIRGNELLTAVREVAA----
---------------VRRGVHDLLSEADIEVVGEAGTAAEAQARVTATRPDVAVLDVRLPDGSGVEVCRDIRSRDESVRCLMLTSFADDEALFDAIMAGASGYVLKDIRGAELLGAVREVAA----
---VRRAVVAEDEALIRMDVVETLREAGFDVVGEAGDGETAVRLALELKPDVVVMDVKMPELDGISAAERIGKA-HVAPVVLLTAFSQTELVERARDAGAMAYVVKPFSPADLLPAVEIAISRY--
---------------VRQGLATYFEQDDFEVVGEAADGRQAVEMTRTLAPDVVLMDLMMPGLDGLSALRELKGT--GAKVIMLTSFLDLEKAMACIEEGALGFLTKDIEPADLVDAIRAVHR----
---------------VRQGFGALLDQPDMSVVGSAEDGSQVVDLVRRTAPDVILMDIRMPKLNGLDATRAVFSMGEHPKIIMLTTFDADEYVFSALRAGASGFLLKDATAEDMITAVRVVAE----
----VRMLVVEDDNVFGPAITEKLRSQGYG-VGWCMTRKAMHEFIPKRPFDILLLDLALPDAFGSEIIREFALRSSGLKIVIITGHLAQGEEEPKARALVASILIKPYDWNSLLATIGEVAAK---
---------------VRMGVSAYLSQPDIEVVGEAENGKKGSELALQLRPDIILMDLVMDEMDGVEATRAIIQEWPEAKIVVVTSFLDDEKLYPVIEAGATSYLLKTSKASDIADAVRATY-----
---------------VRMGVSAYLSQPDIELVGEAENGKKGSELALQLRPDIILMDLVMDEMDGVEATRAIIQEWPEAKIVVVTSFLDDEKLYPVIEAGATSYLLKTSRASDIADAVRATY-----
----VRLVVVDDHRLLAEALASALKLRGHRVLAAAAPVAGAAELVVSRAPEVCLLGTAAPEPGAFDPVVRIKRERPQVAVVVLGPVPSPRGIAAAFAAGASGYVRHDERIEGVERALVK-------
----VRLVVTDDHPIMRQALAGYFSRVEMEVVGQATNGREAVELVDQLLPDVVLMDLKMPEMDGLTATRMIVSRHPSVRVVALTTFARRDIVVEAILAGAAGYLLKESEPEAVIAGVRAVMA----
----VRLVVADDHPIMRQALAGYFSHEEMEVVGQATNGREAVELVDQLLPDVVLMDLKMPEMNGLTATRMIVSRHPSILVVALTTFARRDIVVEAILAGASGYLLKESEPEAVIAGVRAVMA----
----VRLVLADDEPQLRRGLRVLLEADGVEVVAEAGDGAALLSAVRATAPDVALVDVQMPGTDGLSALRVLLGRPDPPAVAVLTTFDLDDYVATALDVGAQGFLLKDAEPEALVRAVLDL------
----VRLVIVDDHPVVRDGLRGMFEQADLEVVGEAEDGERGLAVALRERPDVVLTDLRMPGLGGAKFIGLLAERVPSARVLVLTTYDGDDDVLPALTAGAIGYLLKDSPREEVFRAVRAA------
----VRLVIVDDEQLIASSLATLLSEEDLEVLQTFPSGETVLEWWRKQVPDVLVTDLNLGGIDGIEVAQQVRALSPKTALVIVTSHSRPLLLKKALATGVQGFLPKTASAEEFAAAVRTV------
----VRLMVVDDHRLLAEALASALKLRGHRVLAAAAPTSGAAELVVSRAPEVCLFGTASPAAPGFDPITRIGRERPQVAVVVLGPVPSPRGIAAAFAAGAAGYVRHDERIEGVERAMLK-------
----VRLMVVDDHRLLAEALASALKLRGHRVLAAAAPTSGAAELVVSRAPEVCLFGTASPAAPGFDPITRIGQERPQVAVVVLGPVPSPRGIAAAFAAGAAGYVRHDERIEGVERAMLK-------
----VRLMVVDDHRLLAEALASALKLRGHRVLAAAAPTAGAAELVVSRAPEVCLFGTAVPAEPGFDPIVRIGRERPQVAVVVLGPVPSPRGIAAAFAAGAAGYVRHDERIEGVERAMAKA------
----VRLMVVDDHRLLAEALASALKLRGHRVLAAAAPTAGAAELVISRAPEVCLFGTAAPEPGAFDPITRIGRERPQVAVVVLGPVPDPRGIAAAFAAGAAGYVRHDERIEGVERAMI--------
----VRLMVVDDHRLLAEALASALKLRGHRVLAAAAPSAGAAELVVSRAPEVCLLGTATPDPGVFEPVVRIKKERPQVAVVVLGPVPNPRGIAAAFAAGASGYVRHDERIEGVERAMMKA------
----VRLMVVDDHRLLAEALASALKLRGHRVLAAAAPSAGAADLVVSRAPEVCLLGTAAPAEPGFDPVVQIKKERPQVAVVVLGPVPSPRGIAAAFAAGASGYVRHDERIEGVERAMTKA------
----VRLMVVDDHRLLAEALASALKLRGHRVLAAAAPAAGAAELVITRAPEVCLLGTATPDEPGIDPVVKIKRERPQVAVLVLGPVPNPRGIAAAFAAGASGYVRHDERIEGVERAIMKA------
----VRLMVVDDHRLLAEALASALKLRGHRVLAAAAPAAGAAELVITRAPEVCLLGTATPAEPGFDPVVRIKRERPQVAVLVLGPVPSPRGIAAAFAAGASGYVRHDERIEGVERAIMKA------
----VRLMVVDDHRLLAEALASALKLRGHRVLAAAAPAAGAAELVISRAPEVCLLGTATPAEPGFDPVVKIKRERPQVAVLVLGPVPSPRGIAAAFAAGASGYVRHDERIEGVERAIMKA------
----VRLMVVDDHRLLAEALASALKLRGHRVLAAAAPAAGAAELVISRAPEVCLLGTAAPEPGAFDPVARIRRERPQVAVVVLGPVPSPRGIAAAFAAGACGYVRHDERIEGVERAIMKA------
----VRLMVVDDHRLLAEALASALKLRGHRVLAAAAPAAGAADLVVSRAPEVCLLGTAGPEPGAFDPVVKIKRERPQVAVVVLGPVPSPRGIAAAFAAGASGYVRHDERIEGVERAMMKA------
----VRLMVVDDHRLLAEALASALKLRGHRVLAAAAPAAGAADLVVSRAPEVCLLGTAAPEPGAFDPVVKIRRERPQIAVLVLGPVPSPRGIAAAFAAGACGYVRHDERIEGVERAIMKA------
----VRLMVVDDHRLLAEALASALKLRGHRVLAAAAPAAGAADLVVSRAPEVCLLGTAAPEPGAFDPVAKIRRERPQIAVLVLGPVPSPRGIAAAFAAGACGYVRHDERIEGVERAIMKA------
----VRLMVVDDHRLLAEALASALKLRGHRVLAAAAPAAGAADLVISRAPEVCLLGTATPAEPGFDPVVKIKRERPQVAVLVLGPVPSPRGIAAAFAAGASGYVRHDERIEGVERAIMKA------
----VRLMVVDDHRLLAEALASALKLRGHRVLAAAAPAAGAADLVISRAPEVCLLGTAGPEPGAFDPVVKIKRERPQVAVVVLGPVPSPRGIAAAFAAGASGYVRHDERIEGVERAIMKA------
----VRLMVVDDHRLLAEALASALKLRGHRVLAAAAPAAGAADLVIARAPEVCLLGTATPEPGAFDPVVRIKRERPQVAVVVLGPVPSPRGIAAAFAAGASGYVRHDERIEGVERALVK-------
----VRLLVVEDDLAIQEFLKRALVEAGYQ-VDVAADGRTAEKLATEGIHDGLIIDLGLPDIDGLDLIARTRAQGNSAPVLILSARRSVDERVRGLEQGGDDYLTKPFALSELLARLRNLLRRA--
----VRLLVVDEGVDELKPLLETLRCAGYG-ITHAFGAMEGYRRATALQMDLVLLDVGPGSTDGFAACRLLKAATADIPVIFLTSSASLEERLTGLRAGAVDYIVKPFDPAEVMARVEIH------
----VRLLVIAGESPSRGELANLLTINNYQ-VQVIGDGYEGLGVAKHIPPDLILLDVKLPDTDGYTIAKQLQAHTANIPIMLLAESTTIFREVRRLNLRVADVLIYPLDLEEAQGRIE--------
----VRLLSVDDHAMTAMGYKYILEGSEFEDVDTINTFEGAIEKIRSLRYDILLFDISLDTRSGEDLGIYAREKVPESKIVFMSSFSDSYRINSLFKVDPDGYMVKEIDEKSLCAMVRTVMTK---
----VRLLMVDDHLMLTEALSVRLSTVPLWLVGRCELEDRLPEMVRRLRPDVITVDVEPVGTRGGELVRLLRRERPQVHVVVLTGRHDPDQAVEAARAGVQAWVSKESGVDELTAVLRGVCA----
----VRLLLVEGEDRIAAPLTEGLSRHGYT-VDRARTGAEALAARA---SDLVLLDLGLPGADGLDVCRALRAR-SAAPIVLIGVRGEEDDRRAGLAAGADDYLVKPFGVREVAARLRAVTRRT--
----VRLLLVEDTEANQELVSTILRSVGVE-VDIVSNGAEAVEAVQVCAYDLVLMDVHMPVMGGVQATQIIRSEFATLPIIALTANVLPAQVADYHRAGMNTHLAKPINPREMLAVIGRWA-----
----VRLLLVEDNALNRQVAGELLTHEGAS-VVMAEDGLQGVRIATQQPFDIIIMDIQMPVMDGLQATREIRAVLAALPILAMTANASHADREACLQAGMNDHVGKPIDIDEVVELILKLVQG---
----VRLLLVEDDNHVAAALSAVLARHGFD-VTHARSGEEALQALEGEGFGVVLLDLGLPDQDGYEVCGKIRKR-TGTPVIMVTARSDVRSRIHGLNLGADDYVVKPYDTGELLARIHAVSRRS--
----VRLLLVDNNLNNLLALTPLLEGWGLE-VTAAGDGDEVLETLNEEDFAITLVDTMMLGMDGYDTIRRIRERFSAMAIIALTADTTAEDRERCLEVGADDFISKPIEMEELKTVIERTC-----
----VRLLLVDDNVDALQSLGILMELEGHQ-VTMCDSGREAVRLIRENLPEVAIIDVGMPDMDGFDVAHAVRSDLADVMLVALTGYAAESDKSRALAAGFDYHLTKPLSLDKLQYIL---------
----VRLLLVDDNADALQSLGILMELEGHQ-VTMCDSGREAVRLIRENLPEVAIIDVGMPDMDGFDVAHAVRADLDDVMLVALTGYAAESDKSRALAAGFDYHLTKPLSLDKLQYIL---------
----VRLLLVDDDQDSREAVMQFLTLAGAQ-VQAAGSVDAAEQCLANAYFDVLVSDIAMPLRDGYDLIRTVRSLPRQIPAIALTAYVREEDRDRAVVAGFDAHMGKPVEPPGLVDLIERLI-----
----VRLLLVDDDQDSREAVMQFLMLAGAQ-VQAAGSVDAAEQCLANAHFDVLVSDIAMPLRDGYDLIRTVRSLPRHIPAIALTAYVREEDRDRAVVAGFDAHMGKPVEPPGLVDLIERLI-----
----VRLLLVDDDQDSREAVMHFLMLAGAQ-VQAAGSVDAAEAHLAAAHYDVLVSDIAMPLRDGYDLIRSVRSLPRHIRAIALTAYVREEDRDRAIVAGFDAHMGKPVEPPGLIDLIERLV-----
----VRLLLAEDQAMVRGALATLLNEDDLEVVAEVGRGDEVLAAAKAADVRVALLDIEMPGMSGLDAADALHRAMPEVRIIILTTFGRPGFLRRAMESGASAFLVKDAPVAELVAAIRKVLRG---
----VRLLLAEDQAMIREALAALLGEEDLTVAAQVARGDEVLAAARAHAVDVALLDIEMPGMTGLDAAAVLRDEIPGVRVVILTTFGRPGYLRRAMEAGARAFFVKDAPAAELAAAVRQVLA----
----VRLLLAEDGGALRGALAVRLETAGFSVVAQVGRGDEVARTALEVRPDIALLDVELPGRGGLDAAAELRDEVPECRVVLLTRSARPGYLPRALAAGAAGLLVKDGPVEELAVAVRRVLT----
----VRLLLADDHPVVRAGLRAVLDETGFEVVGEAATAEAAVRRAAMGGVDVVLMDLQFGGMHGCEATAAISALPDGPRVLILTTYDTDADIIAAVEAGAAGYLLKDAPPEELAAAVRTAA-----
----VRLLIVDDSDINREIAQRILADQGAQ-VTLAVDGRAALDWLLAHPVDLVLMDVQMPVMDGLEATRRLRRQFDDLPVVALSAGAFKIQRDEASAAGMNDFVSKPFDVPAIIALVQRLQR----
----VRLLIVDDIATNLNVAKGLLSLYQMD-ITTAISGREAIGLIKQNRYDLVFMDHMMPEMDGIEAVEAIRARFQTLPIIALTANAVTGMKEMFLSKGFNDYLFKPIEISKLDGLMDKW------
----VRLLIVDDETGFAEVLCKRMRRRGVE-AASAASGDEAVRLLRREEFDVAIVDLKLQGMNGIEILKVFRLMAPDMPVLMLTGHGSEEARDECIKLGAAGYLSKPVEFDRLLDK----------
----VRLLIVDDDPLVRAGLTLMLGDASIDIVREGTDGDEVEGLVARLRPDVVLMDIRMPVMDGLTATERLRRRPGAPEVIVLTTFHADEQVLRAIRAGAAGFVLKDTPPALIVDSVRRVA-----
----VRLLIVDDDPLVRAGLTLMLGDASIDIVGEGTDGDEVEGLVARLRPDVVLMDIRMPVMDGLTATERLRRRPGAPEVIVLTTFHADEQVLRAIRAGAAGFVLKDTPPALIVDSVRRVA-----
----VRLLIVDASFENAEMVTNLLRNMGFARASRVEDEEEVREALEGQAWDLIVCAATPPQLSVTQMLQVLAQSEKDIPVVVIDEETDPDDIDEMYADGARDVVLKS-RPLRLQHVVKRE------
----VRLLIVDASFEDAEMVTNLLRKMGFARASRVEKEEEFREAIEGQSWDIIVCAAMLPQFSVARAAQILLQSEKDISIIVVDEKTDSDDIDEMYVAGVRDVVLKS-RPLRLQSVIKR-------
----VRLLITEESPNDAEIYVSVLRNSGYARARRIDGIDNLRETLQEKPADLMLCSLALRQVPVDTARQLIQQFGKDIPVIATCDEPSQEQRRYAMQMGAQDLVSKS-DLEHLKLVIEREL-----
----VRLLAAEDNPANRLVLEEMLRAEDCD-LTLVEDGRQAVDCVEREGFDMVLMDIQMPVMDGMEATQRIHQFAPGLPVVGLTAHALNSERHLCLQAGMVDHIAKPVDIEQLIAIIVRHVRH---
----VRLIVVDDHDLIRAGFRLVLEQEDFEVVGEASSGREAIELCRRLRPDVVVMDLAMPGVDGLEATRRIKEEHPQVAVLVVTALEDPEYMLEALKAGAAGYVLKSSPLPRVISALRRLLS----
----VRLIVTDDHELVRAGLLQLFEAPGIEVVGEAVNGEELMRKLQATQVDLVLLDLDMPGENGANLIERIRRHYPDLLILILSAHDEIKVVSRAVQAGASGYICKDCSPKTLLEAIHKVVA----
------VRLIDDDPTVLAAQSTFLRMADLK-VLTYSSASEFLEKDDFSHPGCLVLDVRMPSMTGLELQDEMIRQKIDLPIIFLSAHGDIAMAVRAVQKGAKTFLVKPPNLEQLLEEIDSAIK----
------VRLIDDDPMVLKAMKSVLVEEGFE-VKTYLTAEDFLTEDANSILGCLVLDLRMPNINGLQLQKILKEREFHHPVIFLTAHGEVESAVLAMKMGAVDFLQKPVSPAKLVETIRKACK----
----VRLAVVDDDPLVRAGLTLMLGAARVDIVGEAADGTEVAALVDRTHPDVVLMDIRMPGMDGLAATEELRRRPGAPEVIVLTTFHADEQVLRAIRAGAAGFVLKDTPPAQIVEAVLRVA-----
----VRIYLAEDQELLNTALKMILNEEDFEVIGSATDGKTAFVDIIRLKPDIVLLDIETPEMTGLEIARQIQLMNLDIKIVILTTFAQESYFKQAIQSQVNGYMLKDSPSDELIRSLYSILA----
----VRIVVVDDEALVRRGFELMLGHADLE-VVAAVSGGEAYDTVSRLAPDVVLLDIRMPDVDGLTLLDKFTRMPSPPVVAMLTTFDSDEYIAHALRRGAAGFLVKDTDPDHLVQLVRSLAE----
----VRIVVVDDDALVRSGLRLILRAPDIE-VVATASGAEAIDEITRHRPDVVLLDIRMPDVDGLTVLRQVRAMPHPPTVAMLTTFDADEYITTALRIGAAGFILKDTHPEHLAQLVRALA-----
----VRIVLVDDHAILRQGLRSVLEREDLEIVGEASSLAEALAVVDKVGPDIVLMDLKLSDYEGLTLCGQLSTAHPGLGLLVLTTFLDDQLVVRAVHAGARGYVVKDVDTTELVRAIRAVSR----
----VRIVLVDDHAILRQGLRSVLEREDLEIVGEASSLAEALAVVDKVGPDIVLMDLKLSDYEGLTLCGQLSSAHPGLGLLVLTTFLDDQLVVRAVHAGARGYVVKDVDTTELVRAIRAVSR----
----VRIVLCDDDNDVIELIKRYVMSRGLEELSSFSRGEDLIFELTDEEPDIIFLDVFMDEINGVEVAKQIRRMGYNSQIIFLTSSS--DFVFDAFDVGSFNYLIKDTDDTRFRTVLGQALTQI--
----VRIVFAYDWPLTLAGIEQIAGSCAIELVAVYRSAAELVASLGGVDCDIVLVDYAIRQMDGLALFDWLRRTRPNVGIVVLVANENPLIFRSILASGGVSVVSKLDEVGHIVT-----------
----VRIVFAYDWPLTLAGIEQIAGSCAIELVAVYRSAAELVASLGGVDCDIVLVDYAIRQMDGLALFDWLRRMRPNVGIVALVANENPLIFRSILGIGHVSVVSKLDEV----------------
------VRIVDDEADLREALSFVLDMEGWK-TVTYGRAEDFFTGDSPSEPGCVVLDVRMPGMSGIEAQHEMRSRGIALPIIFLTGHGDVDMAVGAVQDGAFDFLLKPVDNERFLNSV---------
------VRIVDDDVGVRESYKFLIESDGWL-VKTYCSAEDFLEHDNPTVPGCVVLDVRMPGLTGLELQNRLNSFVYKIPVIFISAHADIEMVVKAMQNGALDFLPKPIKDESLLVAIEKAVR----
------VRIVDDDSDLRAAIRFLLESEGWE-VADYYSAADFLLNDDPEIPGCLILDVRMPEMTGIELQGELKQHLRQIPIVFLSAHGDIEMAVKTLHEGAVDFLTKPVQEDKLVPVISRAVK----
------VRIVDDDETVAKSYEFMLRCSGWN-CRIFNSAEDYLAS-ENVQIGCLILDVRMPGLSGLQLQQKLEILEREIPIIFVTGHGDVDMAVLALKHGAQDFMLKPVDPQRLKGAVFQACQ----
------VRIVDDDEKVLASEAFLVNMAGFR-TSTYNSAKEFLEKDDPLFPGCVILDIRMPEMSGLQLQEEMKKREIDLPIIFLTGHGDIDMAVKAMLTGATDFIVKPPEPSRLKEALAKAVAKN--
------VRIVDDDASVCESQSFFLQLAGFR-TRSFSSAEDFLRDDDAEAPGCIILDVRMGGMTGIELQQELNRRGSDLPIIFLSAHGDIEMAMSCVEAGAFNFLVKPPEPEKLQSLVTKAVEKN--
------VRIVDDDAEQLKSLAFLLRMGGWE-VMTYQSAAAFLEMDDPRRSGCLLLDHRMPNMTGMELHETLVERGSLLPVIFLSAHGDIPMAMQAVHRGAMDFLVKPAAPEVLLAAVEKAVKKN--
------VRIVDDDADARSSSSFFLSMMGLE-IKEYDSAYRFLEEDDMNRPGCIILDVRMPDMTGMELQVKLNQKDCRLPIIFLSGHGELDMAVHALKRGASDFLQKSAKPERLLAAVKKAVT----
------VRIVDDDADARSSSSFFLSMMGLE-IKEYDSAYRFLEEDDMNRPGCIILDVRMPDMTGMELQVKLNQKDCLLPIIFLSGHGELDMAVHALKRGASDFLQKSAKPERLLAAVKKAVT----
----VRIQIIEGNPHLRSLLGSHLKKSGYG-VYQSQNLEQAKEDFHHRQPTLVILDSDLPDSDGVEFCCWLQQQ-RKSLILMLSARNSERDIVTGLKAGADDYLTKPFGIQEFMARVEALIRRL--
----VRILYIEDESDIGSWLKNDLEERGYE-VIWLQSGEGMENYLSD--ADIAILDVMLPGLDGFSIGKRIKKVKNDMPVLMLSARTAVEDKLEGLSF-ADDYLTKPFQPDELAARIEVLLRRF--
----VRILVVESDPTCLRIVSKMLQAFGYE-VTTATRATDALRILREDEINLILIETRLPDMNQYEILETLGEL-SSLPIVVFSADNNESAMLGCLYKGAALYLMKPIIKNDVKNLWQLT------
----VRILVVEDNLNNQQIARELLEDEGAS-ITLAAQGQEAVDRLRASPFDLVLMDLQMPVMDGINATQYIRRHLRSLPIIAMTANAMASDRQECLAAGMNDHIGKPFNLRELIHAIQKHL-----
----VRILVVEDERRLAEALRAGLGAEGYA-VDVAHNGRDALWYAGEHPYAAIVLDIMLPGLNGYRVCRRLRDQGDSTPILMLTAKDGEDDEIEALDTGADDFLPKPFSYGVLLSRLRALIRRG--
----VRILVVEDEPKMTVLLARALTEEGHT-VDTVADGRHAVAAVDGGDYDAVVLDVMLPGIDGFEVCARLRRQRVWTPVLMLTARGAVTDRIAGLDGGADDYLTKPFNLDELFARLRALSRR---
----VRILVVEDEPKMTALLARALTEEGHT-VDTVADGRHAVAAVDSGDYDAVVLDVMLPGIDGFEVCARLRRQRVWTPVLMLTARGAVTDRIAGLDGGADDYLTKPFNLDELFARLRALSRR---
----VRILVVEDEPKMTALLARALTEEGHT-VDTVADGRHAVAAVDGGDYDAVVLDVMLPGIDGFEVCARLRRQRVWTPVLMLTARGAVTDRIAGLDGGADDYLTKPFNLDELFARLRALSRR---
----VRILVVEDDPLLGEMMEEFLSEQEFE-ITLASNAKEALDLAYERPFDLWILDVKLPGGDGFSLLKSLREAGKTTPAIYTTSLHTLQDLESGYESGCDDYLKKPFELKELLVRIKALLKRR--
----VRILVVEDDPAVREMLITSLERQGFE-VIPAVDAMQGSEQLRQRPPDLILLDWMLPQVSGVEWARELKEQTRQIPIILLTARGEEEDKVRGFDSGVDDYVTKPFSPRELAARVKAVLRRT--
----VRILVVEDDDAVVDLLDTALTARGAS-IVSVQSAVELPGALASGPFQAALLDISPIQQDVLGTVSAVRRANPDVRLVVMSGSAGADPL---PANSGVSWVRKPFEIREIVEAL---------
----VRILVVDDDRAVRESLRRSLSFNGYS-VELAQDGVEALDAITNNRPDALILDVMMPRLDGLEVCRQLRSTGDDLPILVLTARDSVSERVAGLDAGADDYLPKPFALEELLARMRALLRRT--
----VRILVVDDDADTCELIATVLGQFGAV-VKTVSSAKLALEAIEQARPDLLVSDIGMPGENGYQLIRKVRQRGGYIPAIALTAYARDEDRRQAMQAGFQLHFPKPVEPALLAAVLANL------
----VRILVVDDASFIRDMVKKQLRDKGAE-VLDAVDGNRALAILKNTPIDLILSDWEMPNMTGAELLGAVRAEYSKTPFMMISSRGDRSHIIKAIELGVSDYLTKPFSAEELIKKVYKQLKA---
----VRILVTDDNGVNRMVTRGLLMRLGCE-VTLAASGRECLQLIQQQAFNVLLLDVCMPEMDGYEVATQIQKRRDRPLLVALTANTDRITHEKCLRLGMDGVVTKPISLEKMRLVLTELLERG--
----VRILVIEDNSDIAANLGDYLEDRGHT-VDFAADGVTGLHLAVVHEFDAIVLDLNLPGMDGIEVCRKLRNARKQTPVLMLTARDSLDNKLAGFDSGADDYLIKPFALQEVEVRLNALSRR---
----VRILVIEDEPKMTALLARALTEEGHT-VDTVADGRHAVAAVDGGDYDAVVLDVMLPGIDGFEVCARLRRQRVWTPVLMLTARGAVTDRIAGLDGGADDYLTKPFNLDELFARLRALSRR---
----VRILVIDDDGVIQTFLSRALQK-EYE-VFVASDGEEGLKQAGQIKPAMIICDWMMPGIDGLEVCRQIKLQLSTTFFILLTSLGSVGDRVKGLDAGADDFLCKPIEINELRARVRAGMR----
----VRILVIDDDGVIQTFLRRALQK-EYE-VFVASDGEEGLKQAGQLKPAMIICDWMMPGIDGLEVCRQIKLQLSTTFFILLTSLGSVEDRVKGLDAGADDFLCKPIEINELKARVRAGMR----
----VRILLVEDNELNAEIAEFMLTENGAK-VETVKNGLEAVQHFEASEYDVILMDIMMPVMDGLTATKTIRSDAKTIPIIAMTANAFREDAEKCMEAGMNAHLAKPLDDEKIKQTISEELRKQ--
----VRILLVEDNELNAEIAEFMLTENGAK-VETVKNGLEAVQHFEAGRYDVILMDVMMPVMDGLTATKTIRSDAKTIPIIAMTANAFREDVEKCMEAGMNAHLAKPLDDKTIKQTICEELR----
----VRILLVEDNELNAEIAEFILTENGAK-VETVKNGLEAVQYFEAGTYDVILMDVMMPVMDGLTATKTIRSDAKTIPIIAMTANAFREDAEKCMEAGMNAHLAKPLDDKTIKQTICEELR----
----VRILLVEDDETLLEMISEYLNENGYE-VVSCTNAQDAADLAYEQTFDLLILDVKIPKGDGFSLLSSLRKLGITTPSIFTTSLNTLDDLETGYASGCDDYLKKPYELKELLIRIQSLLKRN--
----VRILLVEDDETLLDLISEYLGENGYD-VTTTNNAKDALDLAYERNFDLLILDVKLPQGDGFSLLSSLRELGVTTPSIFTTSLNTIDDLEKGYKSGCDDYLKKPFELKELLIRMQALIKRN--
----VRILLVDDSLDVLEVMEQLLLMEDAD-VDAYSDPKLALQSAADARYDVIISDIGMPGMDGHALIRALRGHLRYIPAIALTGYGASADQHKSRQSGFDRHLNKPVGYDDLIDAIERL------
----VRILLVDDSEVSLGIQKVIFESYELV-CDTALSGFEAIDKVMVTPYDMIFIDTVMPVMDGADTVREIRGEYKRVPIVALSENNVESNRDEIVKEGFSDVLVKPLEMDGIERVFRL-------
----VRILLVDDHPGFRAGLRALLAAEGIEVVDEAANGEQALALVGRAQPDVVLMDLAMPGMGGIAATERLVHDHPHIRVIVLSMSDDDDSVFAAMRAGARGYVLKGARKAELVRSVQAVAE----
----VRILLVASTHEVEELVKKAIEDASAELLLTARSGKDAVRMTGELLPDIVAVELCPSGDDSAKTVREIMIS-APTPVVMLASRDGSQASAQALEAGALAVIPAP-------------------
----VRILLIEDDEKLAERTAEYLQSHKAT-VEIVPDGERGLERAASGEHELVLLDLMLPGIDGLELCRKLRQR-SKVPVIILSARGDEVDRIVGLEVGADDYMPKPFSPRELLARIRAVLRRHS-
----VRILLATSTVELEDLVRRAIEDASAELVLIARSGREAVRMTGELLPDIVAVELCPSGDDSGETVREIMIA-APTPVVMLSHRDGSQISARALEAGALAVIPAPA------------------
----VRILLATSTVELEDLVKRAIEDASAELVLIARSGREAVRMTGELLPDIVAVELCPSGDDSAETVREIMIA-APTPVVMLSHRDGSQISARALEAGALAVIPAPAA-----------------
----VRILLATSRVDLQELVERAVRDASAELLGVARSFAEAVTMARQLSPDIVTMELRLGEHDSVEAVREIMVS-APAPIVMVSRVEELSVAARALDAGALAVIPAP-------------------
----VRILLAEDQGMVRQGLKMMIEDPELKVTGEAVNGKEAVTLCESHHYDLIILDIRMPVMDGLEAARIMHSRWPERKVLILTTFNDDEYALEALRNGARGYMLKDADAVELIRAIRSCL-----
----VRILLAEDQAINRLVLSRLLNDLGHQ-VVAVENGRRLLEELAQGGYDLVITDVSMPELDGFQAVRAIRSRDSAIPVLAMTAHALGEDRERCLESGMDGYLSKPVDIEKLVAALQQLLPE---
----VRILLAEDNKTNRLLVRKYLAGIKCE-LSEAENGREAIALCQDMLPDIILMDMSMPEIDGLAATREIRSMLVQPIIVALTANAFDSDREACLAAGMDYFLQKPINKTVLLQTLAM-------
----VRILLAEDNELNAEIAEFMLMENGAE-VETVKNGLEAVQHFEAGTYDVILMDVMMPVMDGLTATKQ--------------------------------------------------------
----VRILLAEDNDLNAEIATELLQMNGAN-VERVSNGQEALEHFTGSPYHVILMDIRMPVMDGLEATRRIRAAGSSIPIIAMTANSFKEDSDAAVQAGMTGFVSKPVDMAYLLDVLRQSL-----
----VRILLAEDDERIAIPLAEDLTHQHYL-VDVAADGKAAWHYATSYHYDVLLLDVMLPEIDGFALCRRLREAGYEQPILMLTALDRTTDRVAGLDSGADDYLVKPFSLEELGARVRALLRRS--
----VRILLADDHTMMRQGLRHILERPDFDIVAEASSGIEAVEAARTHKPDVAIVDVAMKELNGIEATAQILKISPHTAVLILSMYSDERYVLRAVKAGARGYVLKNSAGDELIQAIHAVQR----
----VRILIVEDQKIMQKYFEYIIMEPEFRHVQTVSDAREAVKICDYSAIDLMIMDVQTFNHDGLSAGKVIREKYPYTKVLIVTSLIDPKVLERAKSGCADSLWYKDHGEEEIRSVIHRTLN----
----VRILIVEDEPKTADYLAGGLAESGYA-VTVARDGRSAQHCFESALFDLVLLDVMLPGMDGWEVLRVIRRR-ASTPVLFLSARDSVQDRVKGLELGGDDYLIKPFSYAELLARVRSLLRR---
----VRILIVDDHPLVRSGLRAEIEHEGMQVVAEAGTAAEALERLAVERPHVAVIDVRLGDECGIDLGRRIVAQ-SPCAAVLLTAFDWDVYLVRAWEAGAAAFVTKSDDTTALVEAIRGAA-----
----VRILIVDDDRAICDYMQTLLERDGYQ-VKTLGDPTTVEEEVRTGGYHLIILDLMMPKLDGIEVLKRIRKVDNDIAVVIFTGFPNLESAVASMKLDAVDYIKKPFNVDEFREVLARVMRKKG-
----VRILIVDDDPDVRELVRYELESRGWE-VSEAATAAEVAPALAAAAPDLILLDLRLPDQDGLTLAARLRAA-SAIPIIMLTGLGGDVDRIVGLEMGADDYVVKPFNPRELVARIKAVLRRSG-
----VRILIIEDDKNLCQIMRAGLQDAGID-SDFCHDGETGLELLLHNCYDACCLDRMLPSMDGLTILKKARAAKVSAPVLMLTAMGGLDDKVDGLEAGADDYLAKPFAMRELVARLHALLRR---
----VRILIANDSRLEKRILGRFFPRSRII-LESCSRGDDALDYIFKESPDMVFLDWVLPGIEGPEICRSVREKSGYCYIVMTTSMDDRSSIAHGLSSGADDFITKPFHSEDIEARITV-------
----VRILIADDYPLTLMGTKAYVELLGYRVVGTCANGLVALNLIQQLRPDMAILDINMPGIDGVDILQKLHQQQAYTRVILLTMHREAAIYKRALNYKLSGYLLKEHADTELADCIRAV------
----VRIILLEDDPEVRAATLQSLRRLKCD-VTDCASREDARQLISQQGPFLLITDLDLGGHQVCSFVDEALETAAGLAGVIVTTASPAAVPEAWRRTGNVAVLEKPFSVSRLVRLVRFLA-----
----VRIILADSQAIYRVGLRKVFAEDDMRVIAQAETLANLYTALQRYPTDVVVIEGQLMA-GAVDAIPELVRRAPQAKIIVQVLESDEANTVEMYRRGVRGVVPRSISPDLLIKCVRKIA-----
------VRIIDDEIDVREALALMLRIEGWT-AKTYPNARAFLIEDDVRRPGCLVLDVRMPLMTGLELQNEMLRRGLMLPTIFLTGHADIDVAVSSLKRGAVDFLIKPVNDEILLESIAAAV-----
----VRIFITDDHPIVREGLKNVLNTEGFAVTGTCSTGKETLEAFEKKEPDILLLDINLPDINGVELCAAVKKKHPDVYVIALSVHNEAPIINSILRQGASGYIQKNALSEIIVEAIQDVLK----
----------------------------VR-IDVATDGFEGLINLGREVPDLLITDLNMPGMSGFEMLRHLKSQFSKLNIIALTALNDDYIQDKGGLPDGVLLFRKPVVLSELEPIIESMIA----
----VRIAVVEDEAVSRTLLRDYLRRYGEERATYFTDGAAIVGDYK-PVYDIILMDIQMAHLDGMSAARAIREVDQEVILVFITSA--PQFAINGYEVGALSYLLKPLPWFAFSQELDRCMRA---
----VRIAVVEDEAVSRQLLADYLARYSFD-VTYFEDGGAIIGDYK-PVYDIILMDIQMTHVDGMTAARAIREVDREVVLVFITSAA--QFAIHGYQVGALSYLMKPLPWFAFSQELSRCLEAV--
----VRIAVVEDEAASRALLSDYIRRYGDEHVTHFEDGAALIGDYK-PVYDIILMDIQMEHVDGMTAARAVREVDQEAILVFITSA--PQFAINGYQVGALSYLLKPLPWFAFSQELDRCLEA---
----VRIAVCDDSEFMRSETKKRILNYDYS-LDEYDVGEKLVNSG--EKYDLIFMDYEFEGANGIDIAKKIREYDKNSTIVFASSYP--SIVFDTFEVGTFRFLTKPIDIDKFNDVMDAFVKT---
----VRIAVCDDEPAFAERVKILIEAESAEVSLYTDSGMLAYDIGEKRYFDMLFLDIEMPGLSGMELADLIKASLPQALVSFITSHT--KYAVKSFELSIFRYIPKA-------------------
----VRIAICDDQDIFQGTIKNLLKKECIKQIDCYDSGDKLIKFLKENKYDILFLDILMSDINGLDVAKEIRTFDNRMQIIFLTSSS--DYILQGYDVEALGYLIKGQEDKKLEEVLLKAIEKT--
----VRIACVDDHDEAREALTALLKVAGAD-VHAFASGQALLDDLWRTRPALLVCDIDLGEEDGYTVMRRVRQRRAPLEALALSGHARERDRTRAVEAGFHAYLTKPAAADDLIAALRALA-----
----VRIACVDDHDEAREALTALLKFAGAD-VRAFASGQALLDDLWHARPALLVCDIDLGEEDGYTVMRRVRQRRAPLEALALSGHARERDRTRAVEAGFHAYLTKPAAADDLIAALRALA-----
----VRIACVDDHDEAREALTALLKFAGAD-ARAFASGQALLDELWHARPALLVCDIDLGEEDGYTVMRRVRQRRAPLEALALSGHARERDRTRAVEAGFHAYLTKPAAADDLIAALRALA-----
---------------------------------VRGSIDDAIEMMKHQSPQHLIVDVSGSSMPVSDLARLAEACEPSVTVIVIGDRNDVGLFRSLLEIGVRDYLVKPLTAELVRRALH--------
---------------VRGALSALLSLSGFD-ITQAADGDEALALLKTSEFDLLLTDIEMPGLSGLELANWCQKNKPKLKIVIITTFGRAGYIKRAIESGVGGFLLKDAPSETLIKAINQVMA----
----VRFLVADDDQASRMVAKGNLSKLGAS-VKLCANGEEALELVRN-RYDYILMDCEMPIMNGYEATRQIRLEDIHMPVIALTADDD--NGEKMEEAGMDDHLHKPLNRDQLLKAI---------
----VRFLIVDDEEKIREVAKEYAKATGLL-CDEASDGAEAIEMVKSNDYDVVVLDIMMPNLDGFTACREIKKI-KDVPIIMLSARQEEFDKLLGFELGIDDYVTKPFSPKELMARIKAVSERA--
---------------VRETIAMFLDSDGTTTTKATSNLAEAVEVIRTEPFDLVLLDYSMPGMKGLEGLKAVLEINEGRPVGLLSGTATRLIAEQAMEMGATGFLPKTLPARSLINAVR--------
---------------VRESLTFALQP-RFE-AASYPTLEAFLTQADLMQPGCVIADRFAGSLDEFNVQHELELRRSPVAVVFLSSLANIRAAVRALRQGAVSFLENPVDPEELGDAVAEGLER---
---------------VREALAALLGLEGMTVVAQVARGDEVLAAARAHAVDVALLDIEMPGMTGLDAAAALRDALPGVRVVILTTFGRPGYLRRAMEAGASAFLVKDAPAAELAAAVRQVLA----
---------------VREALAALLGEDEIEVIAQVARGDEVVDAARAHRPDVALLDIEMPGMSGIEAAAALHRAAPGIRIVILTTFGRPGYLRRAMESGADAFLVKDAPAAQLADAIRRVLRG---
-------------------------------VREAEDGLKGLQALREVIPDILLCDLAMPILSGMEFVEEISMQYPMVPVIVISGTGDMADVATALRHGVKDFLIKPLDNIVLKASLLSVLR----
-------------------VRDVLQQLGYQ-ALVADSLAAAQQALA-PDLALLIVDLRGETTATSALVKAAKALDPNLPVLAFGSHVDVERQKAAREAGCDKVVANSKFSSDLPGLIATLVR----
----------------------------------VRDGQQALDFLRRQGPAVVLLDLKLPKVDGLEVLAQVKNELRSIPVVMLTSSREEQDLARSYGLGVNAYVVKPVAFPDFVTALKEL------
---------------VRDGLHNMLDSAGFTVLGEASGGKEAVELTLRTDPDVVLMDLRMPTGSGVEAIAELTRRGVRARVLVLTTYDTDSDTLPAIEAGATGYLLKDALRDELYGAIRAAAA----
----VRCLIVDDSPVFLAAASGLLRHQGIVVVCVAANGAEALRGAERERPDVALVDLDLGGESGLDLAERLYRR--SVPTILMSTHAEQDYRDLITASPAIGFLPK--------------------
----VRAVVVDDQAMIRAGFSALLDQPGVEVVGQAADGEEAVEVVTATTPDVVLMDVRMPVLDGLEATRRILALDPAPRVLVLTTFDVDDYVFSALQAGASGFLLKDATPEVLVDSVRAVAR----
----VRALVVDDSGFFRRRIVEILDDPGIEVVGTAANGQEAIDEAARLRPDVIVMDIEMPVMDGITAVRRIMAR-QPTPILMFSSLTFEKATLDALDAGAADFLPKRFE-----------------
----VRALVVDDDFAVAAVHRGFLASLEFEVVGEAHDGDAALRAVDELLPDLVLLDIHLPDMSGLEVLARLRARGPPVDVIAVTAARERETVRQAMSKGVDHYLVKPFTRTAFLDRMREYLARR--
----VRALIVDDNATNREILMTRLLGWGMR-PDEAKDGPTALGRLEDDPYHLAIIDMQMPGMDGEFLGRTIRAKLQDVRLVMMSSAGMQGDARRMKDIWFAAFLAKPLRHDELFDCLSLV------
----VRALIVDDEALARTRMARLLGDPEIEVCGECRNGREAASFLKSRSVDVVFLDIQMPGENGFDLIETIGVR--NMPTVFVTAHN--HYAIQAFKVHALDYLTKPVEEERLTSTVERVKERL--
------VQVVEDNEMIRNLVEIYLRKEGYD-VITAVDGEEAKEQFLQYSPCAVILDLMLPKLSGEEVCRWIRSQRNEISIIMLTAKISAESKINGLRIGADDYVIKPFSPEELMARVEAVLRRSG-
----VQVLVVEDHPDSRTMLQSLLEEAGAS-VVTASSAAEAIEILQDVQPNVLVSDIAMPGSDGYGLIRQVRAGGGHIPAIALSAYAKPEDQTQSLLAGFEIHLAKPVDATVLISAIAQLCQ----
----VQVLVVDDTRFMRTILVNILTEEGFEIVGEAEDGQQAVELYLKTKPDLVLMDIIMPKMDGMMALKTILGVNPAAKVIMVTAIQSVEMAKLAFKCGALSYIIKPFQKQGILQEIDKVLH----
----VQVLLVEDNPVNALLAQILLQREGCR-VERAASGEEALKLIEAKPYDIVFMDLGLPGLDGIGTTRAMRANGVKLPIIALTANAYEEDRRACLTAGMDDFLTKPIELPALRHRLNQWCGRA--
----VQVLLVEDNFINQEVMLAILQGLAVR-VYIANDGLEAISTLSRTRFDLILMDCQMPNLDGYETTKRIRAIFKDVPIAALTANVLDSERLKCFESGMNEYLTKPVDFDALKSILYKY------
----VQVLLVEDDPGDVLMTREALDDHHVPELHVVRDGVAALDFLHKRAPDLVLLDLNLPRMPGLDVLKAVKGALARIPVIVLTTSDAEDDIVASYALHANAYVTKPVDFDQFVDVVRKI------
----VQVLIADDHPLVLLGVRHMLASMGVSIVGEAHDPAGLLALLATTPCDIVITDFAMPAADGLAMLTAIRDGHPSVRVIVLTMLDNPVLMRTMRQAGALAVLSKRGDLDELPRAVGAV------
----VQVLIADDHPLVLLGVRHMLAGVGVSIVGEAHDPAGLLALLAATPCDIVITDFAMPEADGLAMLSAIRDGHPSVRVIVLTMLDNPVLMHTMRQAGALAVLSKRGDLDELPRAVAAVCQ----
----VQVLIADDHPLVLLGVRHMLAGMGVSIVGEAHDPAGLLALLATTPCDIVITDFAMPDADGLAMLTAIRDGHPSVRVIVLTMLDNPVLMHTMRQAGALAVLSKRGDLDELPRAVGAVCQ----
----VQVLIADDHPLVLLGVRHMLAGMGVSIVGEAHDPAGLLALLAATPCDIVITDFAMPEADGLAMLTAIRDGYPSVRVIVLTMLDNPVLMHTMRQAGALAVLSKRGDLDELPRALAAVY-----
----VQVLIADDHPLVLLGVRHMLAGMGVSIVGEAHDPAGLLALLAATPCDIVITDFAMPEADGLAMLTAIRDGYPSVRVIVLTMLDNP-------------------------------------
----VQVLCVEDHPACMKILQASLREFA--EVRGVSSCQRALAELQSSEPALVLLDIDLPDGSGLEVLDSMRARLREIPVLVISAVADARLFEDARARGASACLSKPVDLQEVRQV----------
----VQVLCVEDHPACMKILQASLRAFA--EVRGVSSCQRALAELQDSEPALVLLDIDLPDGDGLEVLDVMRARLRDVPVMVISAVADARLFEDARARGASACLSKPVDLQEVRQV----------
----VQVLCVDNERDILAGMESLLSRWGCQ-VEVAEDLDGVVALLEGGRPGAILSDYHLPSLTGLDVLQRCRAMGNKFVGAVITADRTQETRTLVRELGF-GYIAKPVKPLKLRALLQQ-------
----VQVFLVDDHSVFRSGVKAELGSAVE-IVGEAGTVADAVTGITQTRPDVVLLDVHMPDGGGLAVIRRVLEAGVETIFLALSVSDAAEDVIAIIRAGARGYVTKSISGEELVEAINRV------
----VQVFIVDDDDIVAHLIEEVLTRNGYLIAGRAVNGEEALRMIPKTSCDVILMDITLDRIDGIDIARMLATT-LKIPVIFVTANFDKEILERVKMPTTFGFLTKPFTIKDLVATIEIAL-----
-------------------VQRALTKLSIPVFHIARDGVEALEQLSGTKPKIIILDIMMPKMNGIEFLRELRSHYNPIKVVIFTTSSNIRDKQATTGLDIAGYFVKDSQFNEFVYCCKHLLEKKS-
-------------------------------VQRAGSGVEMDALLPDFAPDLLVLDVNLPGEDGFSIAARLRSS-SKVGIIMLTARGQLDDRVLGLTAGADAYLVKPVQFRELEAVIHSLTRRL--
------VQLVDDEPIVKRGLNKLIKELGFKIVCEAENGEEALEQLTNQHIDLIITDIGMPIMNGIEFMAQARKQEYTGEIVVLTAYGEFEYAKSAIKYGVTDYILKPIEEEQIIVILKDIKKK---
----VQLLLVEDNELNRDMLSRRLKRAGFE-ALIAEDGAKALASIESERPALVLLDMNLPVMDGWSVCRAVRAELAHTPIIALTAHAMAEDRDRALEAGCDDYATKPIDFPALLEKIARLLER---
----VQLLLVEDDLGDAVLVQELLADAQME-VLHVGTLREAEELLP-GGLDCVLLDLGLPDAIGLEPVARLRAAAPDAAVVVLTGHDDEHRGIEAVSTGAQDYLAKGVDGSMLARAIRYAIERR--
----VQILVIDDEEPIRKLLARIIELEGYK-ISTASCCSNALQQLRKQQYDVILCDVFLPDGNGVDFIFEIKKYSSDAAIILLTAHGNIEDGVQAIKNGAFDYITKGDDNRKIIPTINRAVDET--
----VQILTVTDDLQFFEELADDLPNRGFQ-ARREDGIGGALTKCR--SVDVILVDLAISETDGFEVCRAIRAV-SHVPIIVVSARDDELDQILSLKLGADDYIVWPCGMRQLVARMEALIRRA--
----VQILLVDDQEDVREFFSFALEQCGAT-VTAVASAIEALEALARSKADVLLSDIGMPQIDGYMLLRQIRKQGGQIPAIALTAYAGEIDQKQAIAAGFQKHIAKPADPVELAEAITQLIGR---
----VQILLVDDQEDVREFFSFALEQCGAS-VTAVASAIEALEALARSKPDVLLSDIGMPQIDGYMLLRQIRKQGGQIPAIALTAYAGEIDQRQAIAAGFQKHIPKPADPVELAEAIAQLLRR---
----VQILLVDDESYVTESLAATIETLGIERVHQAASALAAVDVLEAYDIDILVTDIRMPGMTGLELIVEVNERWPHIRSLLLTGYADFEYAKKALQLKAFDYILKPVDDEEFIICVSAAMD----
----VQILLVDDESYVTESLAATIETLGIEKVHQAASALAAIDVLEAYDIDILVTDIRMPGMTGLELIVEVNERWPHIRSLLLTGYADFEYAKKALQLKAFDYILKPVDDEEFFKCVSAAMDS---
----VQILLIDDEEPIRKLLARIIELEGYK-VSTASCCSDALQQLRKQQYDVILCDVFLPDGNGVDFIFDIKKYSNDAAIILLTAHGNIQDGVQAIKNGAFDYITKGDDNRKIIPTINRAVDET--
----VQILLIDDDSTIRLLLERTLKRQGYD-VVCAGNGEEGLVKAKELHPAMIICDWVMPGVSGLQVCRQVKSDLATTFFILLTSLGSVEDRVKGLDAGADDFLCKPIEMNEFIARIRAGLR----
----VQILLIDDDRTIRSLLERTLKRQGYD-VVCVDKGAEGLIKAKELHPAMIICDWVMPGITGLEVCRQVKRDLATTFFILLTSLGSVEDRVKGLDAGADDFLCKPIEMNEFIARIRAGLR----
----VQILIVDDMPFNISIVESQLKQYDLI-IDKAYSVKEAIAKIDASTYDYILMDIEMPIINGYQAVSMIRER-VNTQIIACSAHSKTEISQLSL---FDGYLQKPINVNQIFQLLKH-------
----VQILIVDDDAPTLGIVSSMLKTCSLQ-VVTVKNPLDALSSLQSGAFDLVITDLHMPGMNGIQLQKQIDEE-FKIPVVIMSSDGKRSAILESLESGAVYYMVKPVNLRDLKNVWQYAMAS---
------VQIIEDEPLHADLLDRALRQAQFA-TTLAADGESGWRDAQRLLPSLILLDLMLPGLSGHEVCRLVRRSTRHIPIIMLTAVGTEADRIAGLEMGADDYVVKPFSPREVVSRVQAVLRRV--
-------------------VQHAITKLGFE-VVNAYTGKEAVALGTIVHPYMIFCALMLSDQASFELLERFRLQTRNIPFFVLLKGAMKEGERMAMSRSIEHLVRKSLTRQE--------------
-------------------VQHAITKLGFE-VVNAYTGKEAVALGTIVHPYMIFCALMLPDQASFELLERFRLQTRNIPFFVLLKGAMKEGERMAMSRSIEHLVRKSLSRQEF-------------
-------------------VQHAITKLGFE-AVNAYTGKEAVALGTIVHPYMIFCALMLPDQAAFELLERFRLQTRNIPFFVLLKGAMKDGECQAMSRSIEHLVRKTLSRQE--------------
---------VQEAGVVRRAIEQNLLGFGVK-VEMVDDAEGLLALLKQHPVALVIIGWQAYEAGVVERLKRRLQQQPHKPKVLVLAPSFKSLNAGAAHYGVDGVIPKACSPLKLANSVERLLQ----
----VQCLVVDDDPRILNYIASHLQTEHID-AFTQPSGEAALKLLEKQRVDIAVVDIMMDGMDGFQLCNTLKND-YDIPVIMLTARDALSDKERAFISGTDDYVTKPFEVKELIFRIRAVLRRYN-
----VQALVVDDGEANRRFISVVLEHAGAN-ITMAENGQEAVDSIAEHTSDIILLDMQMPVMDGYVAAELIRFQGFTGPIIAVTAHAMQGDREKCLAAGCSGYLSKPLSREELLRTVAYALHEQ--
----VPVYVVDDDESVRDSLAFMLGGYDIN-VTNYAGGQAFLDNAEIMQPGCVILDSRMPGLRGQEVQAILTQCHSPLSIIFLTGHGDVSMAVDAFKSGAVDFLQKPVDGEKLVQAITIAAEK---
----VPVLVVDDDSSVRTALGRLLRSQDIP-HHLFASAEALSEARLETPCACLLLDMHLPGTSGLEVQDALCRLALPWPIVFMTGFGTIPMTVQAMRAGAVEFLTKPFDEDQLLTLLQTVRAR---
----VPVLVVDDDPSVRTALGRLLRSQDIP-HHLFASAEALFEARLETPCACLLLDMHLPGTSGLEVQDALCRLALPWPIVFMTGFGTIPMTVQAMRAGAVEFLTKPFDEDQLLTLLQAVRAR---
----VPVLVVDDDPSVRTALGRLLRSQDIP-HHLFASAEALFEAHLETPCACLLLDMHLPGTSGLEVQDALCRLALPWPIVFMTGFGTIPMTVQAMRAGAVEFLTKPFDEDQLLTLLQAVRAR---
----VPVIIVEDDHNLNQGLCLALKDQDLQ-IVPCFDLKSAREQLADSAADLVLLDINLPDGNGLELLHKIKTGSEPIPVILLTANDTEMDVVMGLEHGADDYITKPFSLTILRARVKAQLRR---
---VPTILVVEDAVDLAEVLVRELSNLGYQ-VWHAADGRTALSLHQQHQPDLVILDWMLPQLDGLEVLRTIRQT-KSTPVLMLTARSEETDLVVGLELGADDYLTKPFGMRELIARVRALLRRD--
---VPRVLVVDDEEAVLDIVNEFLVLEGYY-VKPVGSARAALDQLKTEPFDVILTDLKMPDMDGIELIQRIRDWNPDPVLVMMTGFGTVETAIEAMKLGAFDYILKPFKPDDVVAVLKRALEKR--
---VPRIVCIDDDRVIRETVELILTEHGYE-ATAIGHPLKALSQVFQLKPDLILCDIAMPELNGYEICAMLRSAFRETPIIMLTGIDGFIDRLKARMVRATNYLTKPFSKRELLTLVENYV-----
---VPRIAVVEDEEALSVLLRYNLEGEGYQ-VDTMLRGDEAEIALRESVPDLLILDWMLPGVSGIELCRRLRQETERLPIIMLTARGEESERVRGLSVGADDYVVKPFSTPELLARVKAMLRRA--
---VPRIAVVEDEEALSVLLRYNLEDEGYQ-VDTMLRGDEAEIALRESVPDLLILDWMLPGVSGIELCRRLRQETERLPIIMLTARGEESERVRGLSVGADDYVVKPFSTPELLARVKAMLRRA--
---VPRIAVVEDEEALSVLLRYNLEAEGYQ-VDTMLRGDEAEIALRESVPDLLILDWMLPGVSGIELCRRLRQETGRLPIIMLTARGEESERVRGLSVGADDYVVKPFSTPELLARVKAMLRRA--
---VPRIAVVEDEEALSVLLRYNLEAEGYQ-VDTMLRGDEAEIALRESVPDLLILDWMLPGVSGIELCRRLRQETERLPIIMLTARGEESERVRGLSVGADDYVVKPFSTPELLARVKAMLRRA--
---VPRIAVVEDEEALSVLLRYNLEAEGYQ-VDTMLRGDEAEIALRESVPDLLILDWMLPGISGIELCRRLRQETERLPIIMLTARGEESERVRGLSVGADDYVVKPFSTPELLARVKAMLRRA--
----VPILVVDDTRDNLDLLEALLIGEGYQNVILVEDGPAALQAVQDNDIGLVLLDLMMPGMSGYEVCAQLVNETQDIPVIAVTGYVQNEALEKSFLAGAIDYIPKPINEVELFARVKVAIQ----
---VPHILVVDDDSEIRQMLADYLQRNGLR-VSQADGGRAMRALMDTHAVDLVVLDVMMPGEDGLSLCRNLRAKHRAVPVVLLTARDDETDRIIGLEMGADDYVTKPFSSRELLARINAVIRRTQ-
---VPHILIAEDDGISRLYIATVLGKRGFS-TAEADNGLEAVHLATQREFDLILMDVNMPEMNGMEATQLIRAHEKPVPVIALTAHAYAEDIKACKAVGMSDCLAKPFSERQLLSLLEKFF-----
--------------------------VNYQTISKTENGIEALRIAQRLEPNLIICSWDIQGISALDLVQNLIQA-NLCPVILVLEQKDQNSLQYAVKTGVHQIITAPIRAVDIIAGVV--------
----VNYMIIEDEPFAYEEMKRMMTRPGYHLQAWADSVEEALRTLRKAVPDLLLVDIRLSDGLCFDVFERMPV---NTPVIFTTAYD--EYALRAFRVNGIDYLLKPIEEKDLERALAKF------
----VNVMLIDDHPVVRAGLRAILNTFDVHVVMEGDNGADVDKLFADDEVDVVVCDIQMPGVDGITATKKLTEA-GGPPVLILTTYDTQADILAAVEAGAMGYLLKDSPEEELHEAVLNTAARQ--
----VNVMLIDDHPVVRAGLRAILNTAEVQVVLEGNDGADVDKLFTDDEVDVVVCDIQMPGVDGITATKKVTEA-GGPPVLILTTYDTQADILAAVEAGAMGYLLKDSPEEELHEAVLNTAAR---
----VNVMLIDDHPVVRAGLRAILNAFDVEVVMEGSTGADVDKLFTDDQVDAVVCDIQMPGMDGIAATKRVVEA-GGPPVLILTTYDTQADILAAVEAGAMGYLLKDSPEQALHEAVLNTA-----
----VNVMLIDDHPVVRAGLRAILNAFDVEVVMEGSTGADVDKLFTADQVDAVVCDIQMPDMDGIAATKRVVEA-GGPPVLILTTYDTQADILAAVEAGAMGYLLKDSPEQALHEAVLNTA-----
----VNVMLIDDHPVVRAGLRAILNAFDIEVVLEGSDGSAVEKLADADHIDVVVCDIQMPDVDGIAATRRVREL-DGPPVLILTTYDTQADILAAVEAGALGYLLKDAPEDTLHTAVL--------
----VNVLVAEDNTNNQIVIREFLEQKGCR-VHIASDGQEAITKAKNDKIDIIFMDIQMPILDGISATKAIRELGIETPIIALTANAIHGDKERFIEAGMDDYLAKPIVSETLYLLLDTY------
----VNVLLYSDNIDTRQAVMDAVGVRQVN-WIEAATEAGAVTKFTENEIDALVLDGETQKAGGMAVLRRLVVNECTAPALILVARQQDE--WLAQYAGATATLLTPFDAVSLTDAVAALLRK---
----VNVLLVEDSLTNQMVATAMLEKTGCQ-ITIANDGYESLEKVRQAEFDVVLMDVSMPGMDGLEATRRIRARYLTLPILAMTAHAFAHDREACLEAGMNDYLSKPLQREQLYSLLKKW------
----VNVLLVEDNHTNAFIARAFCKKYGMN-VDWVTDGLQAIEKVKHQPYDLILMDNQLPYLDGVDATRIIKHMGLAMPVYACTADGMAETQEAFMSAGAEYVIVKPIKEETLHQALVN-------
----VNVLLVEDNELNAEIAAVQLEEFEMN-VERAVDGKNAVEIFRNHPFDVILMDIMMPEMNGYEAAKAIRADGKNIPIIAMTANSFAEDVQASLDAGMNAHLSKPIVIDEVIKTILRYV-----
----VNVLLVDDSSFNRLVLRSILEKHNIG-IVEAVSGKSAIEKLMQDDCSLILMDIQMPELDGIETTRYIRGSNSTVPIIGLSGESDEEDIRNALEAGMDDYMLKPVDSAVLISKIKK-------
----VNVLLVDDDEDDYIITRDLLSRARFS-LTWVATYAKGLEMIGQNHHDVYLLDYRLGEHNGLELLGEAIARGCTAPIILLTAQGDHEVDMEAMKAGAADYLDKQLRGPLLERSIRYALERQ--
----VNVLLAEDNELNAEIAAVQLEEFGMN-VERVVDGKNAVEIFRNHPFDVILMDIMMPEMNGYEAAKAIRADGKNIPIIAMTANSFAEDVQASLDAGMNAHLSKPIVIDEVIKTILRYV-----
----VNVLLADDHKIVRDGLRTLLETHGMNVVAEAENGQKTITLARELHPEIIIMDISMPDMNGIDATRKITSDLPGIKVIALSMHADRHFVIGMLEAGASGYLLKDCAFEELVNAIQTVLSNH--
----VNVLIVEDNKINAAILSAFLRKNHVR-YSVAKNGEEAIQSWRQGGFHLVLMDIQLPVISGIDCTREIRRLEKPVIIVALTASTSDIDKRKALAAGCNDFLTKPVNLVWLANKIKE-------
----VNVLIVDDNEAAADLLQELLTLQDHT-ARCTYTAQQAMDAAADERFDAALIDLTLPDFPGTEVARRLRSAADRGPLVAISGFSEEEAAGGAAAQNFDHHLQKPIDMGELSAILS--------
----VNVLIVDDEEDIGTLVSRLLKKKGYE-VKIALNGMEAEGFIRETPVDVALVDLNLPDTDGFTLLRKIKKVNPRCEVILMTGNGTPGTAEKAVRSGAFNYLGKPFRISEVETMVERAA-----
----VNVLFVDDEAGFLDIITKRMTKRGVA-SVGIADGEEALSLIEKQPFDVVVLDVRMPGRSGIEILKEIKTRWPLVEVIMLTGHALLEVAKTGMENGAFDYLVKPADFDELYYKIRDAGQKK--
----VNVFLVDDHSVFRAGVRAELGAEDISIVGDAGTVAEATSGITKTNPDVVLLDVHMPDGGGLAVLKHITNADDGPKFLALSVSDAAEDVIALIRAGARGYVTKNIAGAELAEAVARVH-----
----VNVAIVEDESEYARELQDYLRRYGREVITVYPDGEDIVDDYRSGMYDIILMDIEMKSMDGMTAAEHIRDVDGDVVIMFITNMA--QYAIRGYRVDALDYVLKPISYFSFTQRLGKAMERM--
----VNTLIIDDNAHMISIIRSMLLGFGISRTHESRDAVEAFEMVRHEPIDLIIVDYQMPLLDGLEFIQMVRRKNPFVPIILLTAHTERSRIMAARDAGVTEICAKPVTARQMWEKIVAVVN----
-------------------------------VNTFEKPVQVLESIEKGMHNLYFLDIEIKEQRGLEVAKQIRQIDPYAQIVFVTTHSELMPLTFRYQVSALDYIDKGLSQEAFSRRIEDVL-----
-------------------------------VNTFEKPVQLLESIEKGMHNLYFLDIEIKEQRGLEVAKQIRQIDPYAQIVFVTTHSELMPLTFRYQVSALDYIDKGLSQEAFSRRIEEVL-----
-------------------------------VNTFEKPVQLLESIEKGMHNLYFLDIEIKEQRGLEVAKQIRQIDPYAQIVFVTTHSELMPLTFRYQVSALDYIDKGLSQEAFSRRIEDVL-----
--VNMKVLIVEDNKTLQADMKKELSK-HFE-IETCIDGEEGLYLIEQGIYDLVILDLMLPNMDGMTILKEARKSGIDTPILILTAKESLDDKMEAFTLGANDYLTKPFYMDELVARTFAILRT---
----VNLLIVEDDESLRESIKISVESYVSE-VYACANAKEALEVFEAKDVNLVLSDINMPHMNGLEMAARIRGLDKDVPIIFLTAYGNDENVLSAIELGSFGVLKKPFEKRDLIMQMS--------
----VNIVITDDHPMMLEGLKNILTETDFKVLDCFTDGKSTLANIKISQPDILLLDINLPDCNSIELVSLLKKQCPGMKILAISVHNEYAVINSMISEGADGYIQKNASGLEIIEGIRTVLQ----
----VNIMVVEDEKPISNLIALSLKKAGYH-SECAYDGLEAIDMLEKNYPDLILLDIMLPGADGFEILEYVKPL--EIPVIFLTAKGDLNDRVNGLRYGAEDYIVKPFEIMELLARIEVVLRRY--
----VNILVVEDNKINQQVAVELLRKVKAQ-VEIADNGKKAIAKIKKQKFDLVLMDVQMPEMDGYQATKKIRQNLNKLPIIAMTANAIKGHKEKALAMGMDDYITKPLDLDQFFSTLKKWL-----
----VNILVVDDEPDIRLLYRSELEDQGFN-IHEASNSKECFEQLEKNKIDLVLLDIKLKGESGIDILQSISGKDKKAKVVLATAYS--AYQDDFSTWLADGYWVKTQDIETLTEEINKVLAK---
----VNILVLEDNQVQRKILVETIRQIDKHIIYEGDSEKEGLEIANEKEISLFYVDISLKGSSGLDFAKKVRTKYKLTWIVFITTYVK-YMLEAFKEVHCYDYIIKPYKKEKVREVTLTLLENK--
----VNILLVEDDAAVREMLLLPLRRAGFE-ITGVADVAQGKAALLERVPDLILLDWMLPDVSGIDWARELKRDTRDVPLIMLTARGEEEDKVRGLEVGADDYVTKPFSPRELIARIRAVLRRT--
----VNILLTDDEEGFVDAVARRLDKRGYT-IHQAHSGRTALEALNQGEMDVVVLDVRMAGIDGLETLHLIKTSHPDVEVIMLSAYGTPLCVTECRRWGARAFLNKPVELDALIKAIDEAAEAA--
----VNILIVEDESIVAQDLQMTLEELGYEVCAIADSGELAIEKVTIFKPDLILMDIRLIEMDGIEAAGIIVKN-WNIPIVYLTAHGDEETVARAKLTNPYGYLIKPFVEQDLRITLEIALYKH--
----VNILIVEDESIVAQDLQMTLEELGYEVCAIADSGELAIEKATTFKPDLILMDIRLIEMDGIEAAGIIVKN-WNIPIVYLTAHGDEETVARAKLTNPYGYLIKPFVEQDLRITLEIALYKH--
----VNILIVEDERDLANTLEYSLKQEGFN-ARVALTGEEGMRIATVERPDLVLLDLMLPGVSGIEVCRRMREETRTMPVIMLTARGEEIDKVMGFEAGADDYVVKPFKVRELVLRIRAILRRV--
----VNILIVEDEKPISDLIKLSLKGAGYF-CSCVYDGETAADMIEENRYDLILLDIMIPYIDGFELLEYIKPF--DIPVIFITAMNSIDDRVKGLKMGAEDYIVKPFEVVELLARVEVVLRRF--
----VNILIVDDMRTNRSILTRRLAKLGIRQITEAVDGRDACEKFVAGDFQLILMDCLMPVLDGFEATSTIHNHIEPVPVVAVTASVSSDIREKCLNHGMKFVVTKPYTEQDLLLSVQACLQN---
----VNILICDDSSLARKQLARALPDWDAN-VTYAQHGQEALDIINSSSVDIMFLDLNMPVLDGYQTLQGLQGKANAPVVVVVSGDVQPLAIKRVSDLGALDFLKKPVSSDILLDTLSD-------
----VNIALCDDGPALRRMMEAMIHSYEVKNICHFDSGEELLEKFLETRFELIFLDQCMKKLSGVETALCIREYDPACTIVFCTASE---VLEQFAAVSPLTVLSKPVKMGDIFAVLDKVWAE---
----VNCLIVDDDQTILDYVASHLNNEGYH-TYTKPSGTAALQFLEQQTVDIAIVDIMMAGMDGFELCQQIKLD-FDLPVIMLTARDALTDKERAFLSGTDDYVTKPFEIKELIFRIKAVLRRYQ-
----VNALIIDDERSIAELICSVAELVNVP-CHIVTDATTIKE-SDLQNINLIFLDLWMPDKDGIEVLGWLQQQEYSGCLVLMSGVDSSEGLASAYGIKVIGHLNKPFDVKEVQTLIKKAQ-----
----VNAFIVEDSPIILESLVATLEELPVKVVGTAADESSALQWLRTRPCDLLIIDIFLKSGSGLGVLRQAAQSGVRGRRVVLTNYATPDMREKCQALGAHRVFDKSNELDELISYC---------
------VMVVTPHAIASSLLARRLARWGAQ-VCETTDLAIAEALLPERAWHAVLIDHALG-ADAVQAFGR-RAAAVAAHCIAMFTPAERHDVQPAEMTAFTGYLVKPVRAASLAARLT--------
------VMVVEDQPQLLTLTCEMVEELGYG-VRGYPDAETAAKALHEQRFDQLLLDVNLPGRSGPEFAAEALKTQPWLRLVFVSGEGRIDSRLPAR------SLPKPFSFDQLAEVLR--------
------VMVVEDQPQLLTLTCEMVEELGYG-VRGYPDAETAAKALHEQRFDQLLLDVNLPGRSGPEFAAEALKAQPWLRLVFVSGEGRIDSRLPAR------SLPKPFSFDQLAEVLR--------
------VMVVEDEVPVRRFLGAALGAHGYR-VVEAGSVAEAERLAPGHNPEVFLLDLGLPDGDGIDLARRLRE-WSRAPIIVLSARGREEDKVGALDAGADDYLTKPFGVNELLARVRVALRHA--
------VMVVEDEDRVRAVSAEALRELGYS-VVEASGPNEAIKMIEAQQLSLLFTDVVMPEMSGRQLVDILRRGNPKLKVLYTTGYTRNAIVHNGILDPVTQLLPKPFSLEDLAEKVRTILD----
------VMVVEDDRLSRELLVFTLKEAGYR-VVQAATGEEALSLAQKLKPFVITLDLMLPEMNGWDVLENLKKDTSGIPVLVLSITEK----NDCKLWGAFDHLVKPVDKSVLLSSLDRLK-----
------VMVVEDDEMAKELLTITLSEAGYR-VVTVSSGREALLLARELKPSVITLDIMLPGVSGWDILKNLKHATSDIPILVISMNDE---KNCSILWGAVDHLIKPVEKERLLSSLQKV------
------VMVVEDDDEYRDMLVMILEDKGLQ-VFPTENGEVALTHLEHKKPALILLDLNMPIMDGFEFIEHLRNKWQAIPVVVLTSRNLSPEEQASLNRHVESIFQKDYQRDELISQIHQRIS----
------VMVVDDSVTVRKVTSRLLERHGMS-VLTAKDGVDAMALLEEHRPDVLLLDIEMPRMDGFEVATRIRRRLKGLPIIMITSRTGQKHRDRAMAIGVNDYLGKPYQESVLLQSIAHWSQT---
------VMVVDDSRAFLDLMVELLSPI-CR-VSVALDGPSCLALAEREPPDLFLMDVQMPGMSGFDVCRVLKSALRHIPVMFVSSINDMESRIKGLSLGAVDYVVKPFFSQELLLRVEAHLN----
------VMVVDDSLTVRRVTQRLLTREGYQ-VVLAKDGVDALQHLQSVTPDVMLVDIEMPRMDGFDLTRNIRDRTRDIPIIMITSRTASKHRNYAMELGVNEYLGKPYQEEALVKLIAGFIKK---
------VMVVDDSLTVRRVTQRLLTREGYQ-VVLAKDGVDALQHLQSVTPDVMLVDIEMPRMDGFDLTRNIRDRTRDIPIIMITSRTASKHRNYAMELGVNEYLGKPYQEDVLLELIAGFVAK---
------VMVVDDSLTVRRVTQRLLAREGFQ-VVLAKDGIDALEQLQSITPDIMLVDIEMPRMDGFDLTRNVRGRTRAIPIIMITSRTAAKHRNYAMELGVDAYLGKPYQEADLLGEIREFLGRK--
------VMVVDDSLTVRKVTQRLLTRSGYQ-AVLARDGVDALRQLQEVTPDAMLVDIEMPHMDGFDLTRNVRARIGATPIIMITSRTADKHRRYAAEIGVNVYLGKPYNEEELLQHLRNLIG----
------VMVVDDSLTVRKVTQRLLTRSGYQ-AVLARDGVDALRQLQEVTPDAMLVDIEMPHMDGFDLTRNVRARIGAMPIIMITSRSADKHRRYAAEIGVNVYLGKPYNEDELLRHLRNLI-----
------VMVVDDSLTVRKVTQRLLTRSGYQ-AVLARDGVDALRQLQEVTPDAMLVDIEMPHMDGFDLTRNVRARIGAMPIIMITSRAADKHRRYAAEIGVNVYLGKPYNEDELLRHLRNLI-----
------VMVVDDSLTVRKVTQRLLTRSGYQ-AVLARDGVDALRQLQEITPDAMLVDIEMPHMDGFDLTRNVRARIGATPIIMITSRTADKHRRYAAEIGVNVYLGKPYNEEELLQHLRNLIG----
------VMVVDDSLTMRKVTSRVLERHNLD-VTTARDGVEALELLEERVPDLMLLDIEMPRMDGYELATAMRARFKAVPIVMITSRSGEKHRQRAFEIGVQRYLGKPYQELDLMRNVYDL------
------VMVVDDSLTMRKVTSRVLERHNLD-VSTARDGVEALELLEERVPDLMLLDIEMPRMDGYELATAMRARFRAVPIVMITSRSGEKHRQRAFEIGVQRYLGKPYQELDLMRNVYDL------
------VMVVDDSLTMRKVTSRVLERHNLD-VSTARDGVEALELLEERVPDLMLLDIEMPRMDGYELATAMRARFKAVPIVMITSRSGEKHRQRAFEIGVQRYLGKPYQELDLMRNVYDL------
------VMVVDDSLTMRKVTSRVLERHNFS-VSVARDGIEALELLEERIPDLMLLDIEMPRMDGYELVAAMRARFKSIPILMITSRSGDKHRQRAFEIGVQRYLGKPYQEFDLMKNVYDL------
------VMVVDDSLTMRKVTGRVLERHNLD-VTTARDGVEALELLEERVPDLMLLDIEMPRMDGYELATAMRARFKAVPIVMITSRSGEKHRQRAFQIGVQRYLGKPYQELDLMRNVYDL------
------VMVVDDSLTMRKVTGRVLERHNLD-VITARDGVEALELLEDRVPDLMLLDIEMPRMDGYELATAMRARFKAVPIVMITSRSGEKHRQRAFQIGVQRYLGKPYQELDLMRNVY--------
------VMVVDDSLTMRKVTGRVLERHNFE-VATARDGVEALERLEERVPDLMLLDIEMPRMDGYELATAMRARFRDVPIVMITSRTGEKHRQRAFEIGVQRYLGKPYQELDLMRNVYDL------
------VMVVDDSLTMRKVTGRVLERHNFD-VVSARDGVEALELMEERVPDLMLLDIEMPRMDGYELAAAMRARYAAIPIVMITSRSGEKHRQRAFELGVQRYLGKPYQELDLMRNVYDL------
------VMVVDDSLTMRKVTGRILERHNFE-VSVARDGVEALERLEERVPDLMLLDIEMPRMDGYELATAMRARYREVPIVMITSRSGDKHRQRAFEIGVQRYLGKPYQELDLMRNVYDL------
------VMVVDDSLTMRKVTGRILERHNFE-VSVARDGVEALERLEERVPDLMLLDIEMPRMDGYELATAMRARYKDVPIVMITSRSGDKHRQRAFEIGVQRYLGKPYQELDLMRNVYDL------
------VMVVDDSLTMRKVTGRILERHNFE-VSVARDGVEALERLEERVPDLILLDIEMPRMDGYELATAMRARYRDVPIVMITSRSGDKHRQRAFEIGVQRYLGKPYQELDLMRNVYDL------
------VMVVDDSITVRKVTARLLQRNQFQ-VMTAKDGVDAITQLHDDIPDVMLLDIEMPRMDGFELATIIRHRLKHLPIIMITSRTGEKHRERAEQIGVNRYLGKPYNEEALLGTIDEMLK----
------VMVVDDSITTRTLQKTILQSHGYD-VCLAVDGEEALGLLQQRHVDVVVTDVEMPRMDGLALLAAMRAHLAAIPVVLMTSRDDGEDVRRGMEGGARAYLTKKFDQGELIDTIRGL------
------VMVVDDSITTRTLQKTILQAHGFD-VMLAVDGEEALMLLLQRRVDVVVTDVEMPRMDGFALLAAIHARLATIPVVLMTSRDNDEEIRRGLEGGARAYITKKFDQGELLETIRGL------
------VMVVDDNKEIVYSISELLKYEGYR-VIPAYDGMEALNLLEQNPVDLILLDVMMPRLNGLSALMKLREK-YRIPVIILSAKTEESDKVSGLVLGADDYVEKPYNPAELMARVKAHLRRY--
------VMVVDDEGSIRSAVEQWLSLSGFQ-VQLFSRADECLARLPEHFPGVILSDVRMPGLSGLELLAEVRRRDPDLPVILLTGHGDVPMAVEAMRDGAYDFLEKPFSPEALLGSLRRALDKR--
------VMVVDDDTAIQTLLCHFMKKIGWS-YVTAMHGQEAIDLIPKCQPDVILMDAKMPVLDGFEACKRIKENTAHIQVLIITSLEDDESINHAYEVGASDYVPKPIHWVSLQNRVQFLY-----
------VMVVDDDQAVRLMARQTLEHSGFA-VRDAEDGAQALEDFAAHAPDIVLLDVMMPGIDGFCVCSAIRRTGRDTPVLMMTGLDDLESIDSAYEAGATDFITKPINWHILGYRVNYMLRAS--
------VMVVDDDQAVRLLARETLESSGFA-VRDVENGEQALEEFDAHAPDIVLLDVMMPGIDGFSVCSAIRRSGRDTPVLMMTGLDDLESIDCAYEAGATDFITKPINWHVLGYRVSYMLRAS--
------VMVVDDDQAVRLLARETLENSGFA-VRDVENGEQALEEFDVHAPDIVLLDVMMPGIDGFSVCSAIRRSGRDTPVLMMTGLDDLESIDCAYEAGATDFITKPINWHVLGYRVSYMLRAS--
------VMVVDDDMICRTSLCSLIENQGWR-VFEAENGQVALEHLSHKKPALILLDLNMPVMDGFEFLAHLQKKWCSTPVIVLTAKNLTAEELAHLNQHVETVFQKEAESQE--------------
------VMVVDDDELFSESVVSILEHQGWR-VFQAENGQVALEQLDRKKPTLILLDLNMPIMDGFEFLEHLHNKWNNTPVVILSAQNLSPDEHAHLNEYVETIFNKEFQKEDLIKYIHGTISE---
------VMVVDDDCKVLDAITKQLVTWGCL-VQSLSCKAETLAALAERAPDLLISDFYLQRETAHDIIEAVYADCGPLPTIILSARAIPDHEKAKLRADT-LLLRKPAGPASLMETMARAL-----
------VMVTDDSVTVRKVTTRLLERNGYE-VVTAKDGIDAIAKLEDIRPDVMLLDIEMPRMDGFEVATHVRHRLQDVPIIMITSRTGEKHRERAFDIGVNCYMGKPFQENELLSTIRELLG----
----VMVLLVDDQTIVAEAVRRALADEDNIDFHYCTHSRDAMIAAVQTRPTVILQDLVMPGTDGLSLVKAYRAATRDVPIIVLSTKDEPEIKSAAFTAGANDYLVKLPDRIELVARIRYHSR----
----VMVLLVDDQAMIGEAVRRSLAEAGID-FHFCSDPQQAVAVANQIKPTVILQDLVMPGVDGLTLLAAYRGATRDIPIIVLSTKEEPTVKSAAFAAGANDYLVKLPDAIELVARIRYHSR----
----VMVLLVDDQAMIGEAVRRLLGEEGID-FHYCSDPTQAIAVAEQLRPTVILQDLVMPGVDGITLLGEYRARLRDVPIIVLSTKDDATVKSSAFAAGANDYLVKLPDTIELVARIRYHSR----
----VMVLLVDDQAMIGEAVRRALASEDID-FHYCATPDDAVAVAERTRPTVILQDLVMPGVDGLTLVRRYRDATRDIPIIVLSTKEEAAMKSAAFSAGANDYLVKLPDSIELVARIRYHSR----
----VMVLLVDDQAIVAEAIRQALAGEDID-FHYCARSDEAMVAAIQTRPTVILQDLVMPGTDGLTLVRDYRANLRDVSIIVLSTKEEPVIKSAAFAAGANDYLVKLPDRIELLARIRYHSR----
------VMVIENDVDVLYGVTQRLELWGAS-VLAARTTAEALEFIDDMPPDIILADYQLDGETGVQATLDLRAKGTAIPAILITADRSETVRRLGAQHDM-SVMTKPAELSRLRRLV---------
------VMVIENDEDVLYGTTQWLEQWGAS-VLAARSTEEALAHVNDMPPDIILADYQLDGDTGISAISAIRSTGSDVPAIMITADRSDLVRRLGIENDL-TVMTKPAALSRLRPLIDWTIQRH--
------VMVIENDADVLYGVTQRLELWGAS-VLAARTTAEALDFIDDMPPDIILADYQLDGETGVQATLDLRAKGTAIPAILITADRSETVRRLGAQHDM-SVMTKPAELSRLRRLV---------
------VMVIDNEPAILASMKLLLECWGCL-VIASPDEHQALEYLRQTNPAALLADYHLDEKTGWQAISAIRKLGTPVPAALITADRG-DELRTLMRAQGLSILNKPVKPNRLRALLTSLL-----
------VMVIDDSTTIRKIVEITLRREGFS-VQSFPDGVEAVKSFQIQIPDLVILDIDLPKMNGYEIARYLRSAWKETPMMMLSRHNGVVDRLKARLAGVHLYLSKPFTTQALIQTVQDALSKR--
------VMVIDDDEDWRELVVEFLSHAGFD-AVGARHGREALARIGARTPDLIVLDLEMPVMSGWEFRREQLRRLAGVPVLVASSADPN-------GLPADGYLSKPYDAADLLRAIAGV------
------VMVCDDIDSIRAIIRINLELEGFD-VLEAADGHEAMSHLIDRVPDVIVLDAQTPRRDGWWAIAAIRARLADVPTLLVTASTTEHDRSAATLAGFDAFVGKPFDPVELVEVISRLAA----
---VMRVLVVDDSPVDRRVAQLLLSSDSCASFHVIDSARKAMEFLEEQAVDIVLTDYCMPEMTGYDLLKAIKALNPPIPVVVMSSEDEPQRISRCLSAGAEDFIVKPLQSKDVQR-----------
---VMRVLVVDDSPVDRRVAQLLLSSDSCAHVIAVDSARKAMEFLEEQAVDMVLTDYCMPEMTGYDLLKAIKALNPPIPVVVMSSEDEPQRISRCLSAGAEDFIVKPLQSKDVQR-----------
---VMRVLLVEDDEFLGDGIRAGLKQYGHT-IDWVRDGQAAHDVLSSETFDIIILDLGLPKRSGLDVLKTIREKNDPTPVVILTARDTVDDRIKGLDTGSDDYMTKPFDLEELCARMRAMQRRS--
---VMRVLLVEDDEFLGDGIRAGLKQYGHT-IDWVRDGQAAHDVLSSETFDIIILDLGLPKRSGLDVLKTIREKNDPTPVVILTARDTVDDRIKGLDAGSDDYMTKPFDLEELCARMRAMQRRS--
---VMRVLLVDDSPVDRRVAQLLLSSNSCAHVIAVDSAKKAMEFLKEQAIDMVLTDYCMPEMTGYDLLKAIKALLKPIPVIVMSSEDEPQRISRCLNAGAEDFIVKPLQSKDVQR-----------
---VMRIMVVEDDPINSQILQKRLKMDKHV-VVAVTNGQEAVDQLEKRDIDAILMDIQMPIMDGRTSAKEIRELEARTPIFAVSASLYEDDRAN-LAENFDGWLLKPLDFSRVRAILEG-------
---VMRIMVVEDDPINSQILQKRLKMDKHV-VVAVTNGQEAVDQLEKRDIDAILMDIQMPIMDGRTSAKEIRELEARTPIFAVSASLYEDDRAN-LAENFDGWLLKPLDFSRVRAILE--------
---VMRILVVDDSEDARDIMAVTLSSGGYEDLTFATSGQEGLDRLAQDAFDLVLLDVMMPGMDGIEVCARIRARHQDLPILMVSSLSDSDSLSQAFIAGANDYVTKPIHRLELLARVRSIAR----
---VMRILLVEDERDMASWLMRALAQSGFV-PDHAADARTAEAFMAGTEYDAIVMDLRLPDKHGLVVLREMRNRDDRTPVLLLTAQGALQDRVRGLNLGADDFLTKPFALEELEARLTALVRRS--
---------------------------------------------------------VMPGMNGYELAEQAYKLYPNLKILLTSGFTKKVAARHSQAHFAANLLSKPYSRDDLIKRIQDVLD----
------VMMVDDTVANLTHARSILKG-HYQ-VFTVASGEKFFSVLERVNPDLILLDVDLPVMDGFEILKKLKAKNLDIPVIFLTSRSDAESELEGLSLGAIDYIYKPFSEALLLKRIENHL-----
------VMLVEDEAAVRKATQKALQSFGYQ-VITANDGAEALAIYRQRQIAVVLTDMMMPIMDGMVMIERLRKMHPEVKIVAASGNFSKN----WEATGVKAVLAKPYKAETLLRTLRQVLG----
------VMLVEDDAVIRMALVLMLEEWGYR-VVEAGSGVEAGACLDSEAPDLILADYRLPGTTGLMVMDMVRRRSRDVPGVLLTGDTSADRLREAASAQC-ALLHKPIQPSRLHETLVSA------
------VMLVDDNETDNFIHRRVLEMGNFSNIIVKNSGKSALEYLEANQPEVIFLDINMPIVDGFVFLFEFESIKERCKIIVLSSSDNKKDIDRIVDNDVVHFITKPLSEDSIAE-----------
------VMLVDDNDTDNFISKRIIEITEFAYVEIKNSGKSALEYLEENKPNIIFLDINMPIVDGFVFLYEFEKVKDKCKVIILSSSDNKRDIDKIVNNHVIKFITKPLTENALNE-----------
------VMLVDDEAHLRITASQTLELAGYV-PEVYESAEAALSALRADFPGVLVSDIRMPGMDGMALLREIRQRDPDLPVVLITGHGDISTAVEAMRDGAWDFLEKPFAGERLVEVVRRGIEKR--
------VMLVDDDPIFRRITSGFLLSQGYK-VVEAENGLDGLRKLKSAEPDIIMCDLAMPVLDGIEFVEEVSLEYPSLPLIVVSATDDMADVAKALRYGIKDFLPKPINYEHLMCAIENTLDD---
------VMLVDDDPIFRRITSAFLVSQGFK-VVEAENGLEGLRKLRDCEPDIIMCDLAMPVLDGIEFVEEVSLEYPSLPLIVVSATDDMSDVAKALRYGIKDFLPKPINYEHLVCAIENTLDD---
------VMLVAPQAIETSLLARRLERWGAE-ICTASDLTVARALLPERAWHAVVVDHAMGGGAIWRFGQAARQH-TERRIIMVTPSTR-HDLQVAGAAAFTGYLVKPLRTASIAARLS--------
-----VMLTVDDDPSVSRAVARDLRRHDHR-IVRAESGPDALGTLKEETVALLIADYRMPQMSGIEFLEQAMDLYPAARRVLLTAYADTHAAIDAINVDLDHYLLKPWDPPE--------------
--------------------------------------------------------VMLPLVSGTDVLSAVRR-CSDTPVIMVTAMGDEPEKLGALRYGADDYVVKPYNPKEVVARVHAVLRRS--
------VMLLEDDPDTSSLYQNVLRREGLR-VVRFDTGHKASNWLAENRPDLMIIDVRLPDGSGVEICRRICQRAPGAPVLMLSAHTDPRLPELCKQAGAREFLDKLVDLDQFRRTVHQLLS----
-----VMLIVDDNEEMLNFLSGNFSN-QYS-ILTAEDGIEALEKLKENDVTLIVSDWMMPRMDGVELCKALRAAISHIPFILLTAKTDTNSKIEGMDCGADAYIEKPFSVQYLEACIKNLLD----
------VMLIEDDPTTRQMMIRMLQKVGWQ-VIEAENGEVALQKVQKQQPDLILLDLMMPKMDGFEFLIQLRQQCSSIPVVVLTAKDISMEDRLWLNNKVDTIFQKSYTRDELLVQLRQLL-----
------VMLIDDEPAVRMVTERMLQRLGLT-VQGFSDGESAIKVFREHEYQLVLLDLTMPQFNGIDTAHGLRAIRADVPIVLMSGYSVDSMLDPLLNDGLAGFLQKPFTLGDLQRTVNSVS-----
------VMLIDDEPAQSRLITAIAAREGWR-TVVAGDAETAIAMLGTRQLSAILLDQWVPGDDACSLIAELKERRPALPILMLTTSASPLLAVEAMRAGASDYLVKPVSPDRLMEALRAVTTRE--
---VMKVLIADDEQDMLKILKAYFEKEGFE-VLLAKDGEEALQIFYDEKIDLAILDWMMPKSSGITVCQEIKK-NSSVKVLMLTAKSESEDELAALQSGADEYVKKPFHPGVLITRAKKLVQHE--
---VMKILVVDDSEHIRLRLSWQVGAIGLEQVWVALTGIQAQKLLTRMKPALLVLEPQLSDGDPVHLIPLFKSTHADLKVAVLTDDATGHSRQRCLQAGADWFFDKSTEFTQLLDLIHQLS-----
---VMKILLVEDSATLRHAMRNYIIEAGHE-PLIARSGEEALQMLENTPVDMIIMDVEMPGLNGFETTRLIREGGHWIPIIFVTGLNEDESYREGIEAGGDDYLIKPVSFMIIKAKIRAM------
------VMIVEPDEVGRKRLEAVFQTESFS-YQITGRPEEALDILEHQKTDVLVCETSLSVLSGREFFTMAKMISPDTVRVAMTSAEHVKDILSFLECDIYKLIMKPCSFADFIEPVNAALE----
------VMIVENDADELHAMTQVLESWGAS-VLAAGSTADAAALMQETAPDILLVDYQLNDDNGIETIRTLRAAGAEIPAIIISANRQRQFLQLCTEMSF-AVLTKPVQLVRLRALI---------
------VMIVENDADELHAMTQVLESWGAS-VLAADSTADAAALMQETAPDILLVDYQLDEDNGIETIHTLRAAGAEIPAIIISANRQRQFLQLCNEMSF-AVLTKPVQLVRLRALI---------
------VMIVEDDPTFATILIDLAHQCGLK-GVISSAGSGTVAMVRKLKPSAITLDLGLSDIDGFVLLDLLRNDTSSVPVHVISGAD---QAAHALTLGAAGVIEKPASREELQALFESIADRS--
------VMIVEDDMVIREVMAGMFKKEGWR-VFKAENGKVALEQLNHKNPSLILLDLMMPVMDGFDFLTEMRAQWQSIPVVILTSTHLTPEEYARLQGDVETIYQKSYNQQDLLLHIHQLIA----
------VMIVEDDKLSRELLIFTLKEAGYR-VVRALSGKQALSLAQKLNPFVITLDLMLPEMNGWDVLKNLKKETAGIPILLLSIDER----DECMVWGAFDHLVKPVEKSILLSTLERLNKKT--
------VMIVDEDKSHANFARGMLSSLNFH-VIVYSSPVNALVFLENQDVAVVLVAVDMKQLSGFQFLEAARVKRQDLQVIMMSAETTMSTMMRCVKLGARFLVKKPLNEETVGNLWQHV------
------VMIVDEDKSHANFARGMLSSLNFH-VIVYSSPVNALVFLENQDVAVVLAAVDMKQLSGFQFLEAARVKRQDLQVIMMSAETTMSTMMRCVKLGARFLVKKPLNEETVGNLWQHV------
------VMIVDDVPDNLALLSGALDQAGYM-VLVALDGSSALERMQRLKPDIVLLDAMMPGLDGFETCRRIKAMLEDVPVLFMTALTESEHVLEGFEAGGIDYVTKPIHTEQVLARVAAHLRTA--
------VMIVDDSLTVRKVTSRLLERQGYE-ILIAKDGVGALQLLRETTPAIMLVDIEMPHMDGFELIRAVRDQLHTLPIIIISSRTADKHRKVAEELGVNEFMGKPYQEEELLYHIERLIK----
------VMIVDDSLTVRKVTSRLLERQGYE-ILIAKDGVGALQLLRETIPAIMLVDIEMPHMDGFELIRAVRNELQNIPIIIISSRTAEKHRKVAEELGVNEFMGKPYQEDELLQHIERLIKE---
------VMIVDDMEINREILNRQLQRLGLK-VIPVTSGAGALEQMSK-DVDLVITDRNLPGMDGLKLARSLRHAWSDVPVLLLSSDP-ADASDPAIRDIFAGVLQKPIPRGALFTALSKLS-----
------VMIVDDMDINREILNRQLQRLDLK-VVAVTSGAEALDVLNA-EIDLVITDRNLPGMDGLKLARSLHHASPQTPVLLLSSDPA-DGSDPALSDLFAGILQKPIPRGALFRALSKL------
------VMIVDDEQPLLELAEELLASLGYE-PVGFGTSERALAAFEARRFDAVLTDEMLPGMPGSELARLLRSKRPELPVALVSGNVNVALEQRARDAGVAEVLHKPLGLQELAECLARILA----
------VMIVDDEDLVTILAQRVLTDEGYR-IVTAKDGFQAIEIYRKEQIALIILDFTMPIMDGADVFAELLQINPKAPVVLSSGFAEQERLRSMLARGLRGFIPKPYTQQKLLTQIRSVLDT---
------VMIIEDDEIQRYAMAALFEFKNLP-VLPAENGQIALELLEHKTPSLILLDLVMPVMDGFEFLSHFQEEWRSIPIIVLTAKELSTEEYAHLNHYVKTIVSKKYNQEQLIVQIDQLITE---
------VMIIDDSPTVRKIVEISLRREGFR-VAAFNDGVEALQAVTNREPDLVILDIDLPKMNGYEIARYLRSAWSNTPIIMLSRHNGVVDRLKARLAGVQTYLSKPFTTQMIREAVNASLK----
------VMIAENDGLHRSFARRTVEQLDVE-VIEASDGEDAINLATEREPLHVVLDLQMPKATGIEVARAIWNRRAGTHILFWSNFADEAYVRGVARISVYGYVLKSATEEGMRSALRGVFRE---
------VMIAEDSQSVHT-VRAVLANPECE-VLVADNVPAGLELLRKPYVACLIVDCGVPELTEMRHLLQYSAEIAGIPVLWITPYGAREPLAQELGLSRLNLLPKPFTPLQLLERVQQ-------
------VMIAEDETLEQEFLKSIIADALHPELLTCESGVEAIELSKKHRPNIIIMDLMLAELDGLSAIEEIRNFLPESCIAIISAYSDFSYAQRAIRLNVHEYLLKPIKPAKIKSILNKMLE----
------VMIADDSTVARNQVRRALEPLGIN-MVLAKNGRDALEQLLTEKVALMISDIEMPEMDGYTLTAEVKGRMSKMPIILHTSLSGVFNNAMVEKVGAEDFIPK-FHPDELATAVKKWLK----
----------------------------------------VMDTFEAFNPEIVILDVQLPKYDGFYWCRKMRQV-SNVPILFLSSRDNPMDQVMSMELGADDYIQKPFYTNVLIAKLQAVYRRV--
-----------------------------------------------------VMDITMPDMNGIDATKMLSQRHPHIKIIALSMHLDRGMISQVLEAGARGYILKDCSIDEFVRGIKAVSQ----
------VMAVDDSSVDRAVITALLRRSKYR-VTAVDSGKRALEILGSEPVSMIITDYWMPEMTGYDLLKKIKEELKQIPVVIMSSENVPTRISRCLEEGAEDFLLKPVRPADISRITSRML-----
------VMAVDDSSVDRAVITALLRRSKYR-----DSGKRALEILGSEPVSMIITDYWMPEMTGYDLLKKIKEELKQIPVVIMSSENVPTRISRCLEEGAEDFLLKPVRPADISRITSRML-----
------VMAIDDQEDALDALEAVLTSSGAR-VHTASSGTAALDWLAHTPPHALLCDIVLADEDGYDVLRRLRRLQDRVPAIALTGYAQGEDRMRAKMAGFQAHLTKPVAPEKLIGEIRNLA-----
------VMAIDDQEDALDALEAVLTASGAR-VRTASSGKEALDWLAQTPPHALLCDIVLADEDGYDVLRRLRRLQDRVPAIALTGYAQSEDRMRAKMAGFQAHLTKPVAPEKLIGEIRNLA-----
------VMAIDDQEDALDALEAVLTASGAR-VLTASSGKEALDWFAQTAPHALLCDIVLADEDGYDVLRRLRRLQDRVPAIALTGYAQAEDRMRAKMAGFQAHLTKPVAPQKLIGEIRNLA-----
------VLYVYDKKADEEIVTLLNK--EFKKVFLAANLKEAQNSYKKYSPCIIIIEDSFKDRKMVDYLQEIRKIDMKTAVIILTNNETNLYSLELIELYITKYIITPYKEEVLYFSLLKCL-----
------VLYVYDKKADEEIVTLLNK--EFKKVFLAANFKEAQNSYKKYSPCIIIIEDTFKDRKMVDYLQEIRKIDMKTAVIILTNNETNLYSLELIELYITKYIITPYKEEVLYSSLLKCLD----
------VLYVESNPVDLQLMSVLMRRYEHLRLDAVRDLEVAQAQLQQGEVDLLLINIGGGVERCAPLFAWMQQHLKALPVIAISADDEVESGVRNLP-GSPRFMQKPLDLEPLIAHIGLLLEK---
------VLYVEDNPVNLAVMEHLFERLGVE-FLSAIDGETAMALLTERRPDLVLMDINLPGMSGIEILRWMRDHLRDIPVIAVSANAIPETIQASLEADFQAYITKPFGVDQLLAQLRAYL-----
------VLYVEDNPANAALMEEIVAERDLR-LLRATDGERGLELALLHQPDLILMDLNLPGISGQQVAARLKKETAAIPILALSADATLPARQQAEESGFQGYLTKPIDLAQVHAV----------
------VLYVEDEPAVLELGVSALEEGGFR-VASASTGAGAIRQLETAAFAALVTDIDLGNSSGWEVARRARELFPDLPVVYVSGGSAHEWASRGVPG--SVMLTKPFALAQLVVAVSNA------
------VLYVDPDETARRRLSRDLAAGAID-VEGVATAAALRDALADEAYACVVTEYRLDDMDALTLYDSLRADLATVPFVLYTADGSETLASEAITAGFSGYVPKTDSVERLREQLRAV------
------VLYVDDEDMARKYFARAVGS-EYE-VLLAAGADEAMATLRAGRIAILVTDFRMPGRDGGDLLREVAQAYPQIVRILVTAYADKDMLLQTVNSGVFRILEKPLSVGDVRQVLHLA------
------VLYIEDSRVVAEATKRMLERQSLK-VVHVLTAEDAFALLTARRIDMVLTDVTLKELNGRDVVERIRIDKRRLPVLVMTGDTNPRNQSELLRAGANDLVQKPIEERLLVTKV---------
------VLYIEDNPDNMLLVERLLIARGCQ-MLKAINGSTGIELALAHNPQIILLDINLPDIDGYEVARRLRDQTATIPIVAVTANALKGDAEKAIAAGCDGYVSKPINLRDLWNAMLQFIE----
-------VLYDLVKDQAELLNQYLSRAGME-VEYVTKKENLWRLLKIDPMDLVIIETGVENSDAYEVMQQTKDQFTEVHFICISGPVSLERRLQFLNAGALDYLTRPVHLSTIAQSV---------
------VLYCDDDALNLRVFEANFGQ-RFR-ILRCSSPNEALTVLEQRRIGVVISDQRMPGMSGVELLERARTLAPDAKRMLVTAYADLQAVVDAVNRGVTRYFVKPWDRAEMLAALDDALK----
------VLYADSKESDQVLVRRAFERYGFTNLITVGDGDAVIAYLSGRGPALIVLETRLGGRVARDLVQWIRFNLRKIPIVIFSSWEMSSDIQEAYNIGVNSYIVKASDPKAFESQVRRVI-----
------VLYADDSAVARSQIEKTLKKLQLP-FIATKTGKEAWERLERNRVALVLTDLEMPEMDGFTLTRKIKEHLRNIPVVIHSSLSGSANESHANSVGADGYVAK-FVPEELAQTLSRALES---
------VLWVDDRPSNNLYERHALESLGVR-FVLATSTDEALSLLKHQSFDMIISDMGHPDRAGYTLLDRLRVQGDRTPFFIYAASRAPEHVRESREHGAIGC-----------------------
------VLVYADRADVRARVIAAIGRLGPLEFVEAADAAAAIDVVDHHEADLCIFDGEATPTGGMGLCRQLKNEVADCPTVLLVARAD--DRWLATWSQADAVVAHPVDPGRLTEAVVTLLRA---
------VLVVSASPAERRVLHDLLSRYGYG-VTLARSTDEAVRMCDEQCYGFVFLGLGQDGIDGFQACRRIKRRTGLAPIVALAHRAGAIDRIRATFAGCDAYLTTPLDEAELLRVLAQ-------
------VLVVGTGADEFASIEHRLTKIGVT-VMSVDGGEQGLEKIKVKPFSIIIADQHLPDMQGHDFLERAKKLTPDSVRFLVTGNPSMDVIIAAVNRGAIRYILKPLDTEAFFNTVRSGLSK---
------VLVVESISTSIEQMTDLLTRLGYR-VVIARTGTEALEKARQLQPATIFLNPLLPVLSGWDVLKLLKSATKQIKVIVTSFHCDQP---HSEKVGADGFLSLPVEESNLQAILHK-------
------VLVVESIATTIEQLTDLLTRLGYR-FVIARTGTEALEKARQLQPEMIFINPLLPLLSGWDVLKLLKSSTKQIKVIVTSSQSE---QSHSQQVGADGFLSLPLDPLELEKVLNN-------
------VLVVEPSGADPASLLDSFDSRRSE--ERVSSATAALEALETESVDCVLTPQSVADATGLELVERIRDRDPDVPIVLAEGNGGESLAGDAIAAGVTEYVPADRDASTLETAVERAIE----
------VLVVEPFEKRRDDMTRALHKKGIRHICQAINGLDALVQFKRQRPGMVIMAAEMPVKSGIDACRLIRSEMAHILLVVNAEHRRDDILKSVYESGATDYVMSSMTPQELA------------
------VLVVEDTLSEQELISLYLRNAGYT-VITANDGKEAMEKTLAQKPDVIVTDVVMPNMNGFELCRSIKKQTQKLPVIACTSKTQELDRLWGMKQGIDVYVTKPFTQEELVRAVRSVA-----
------VLVVEDTDVSASLLCMHLRKLNCT-SHRAENGEVAMEMLRSAPYSLILMDLRMPVMDGFEATTIIKGNASNIPVVALTGETSDEHRRKCEEIGFDDYKTKPLKRPQLKELLKKFV-----
------VLVVEDSRAVAGWLAGRIEALGLR-ALVAGSRAAAREWLHTERISAAVLDLDLPDAPHGEVAGDLVER--QIPSVVLTATIEDDLRDQLVAAGVCDYVLKPDAIDSVLRTLHRIHRNH--
------VLVVEDSPAQQKMIATILKKNGWQ-VIIAEDGFQALESIKDSSPDLIVLDIVMPKMNGYEVCRRIKTSTQNVPIVMCSSKGEEFDRYWGIKQGADAYISKPFEDIELIGTIQQLLRQ---
------VLVVEDQEQLRKFICECLGD-QYR-YMEAENGIQGVEMAKEYLPDILISDVMMPEMNGVELCGELKNLTSHIPIILLTAKSDQEDKEVGLEIGADDYLTKPFSVAELKLRVRNILR----
------VLVVEDNSIDSLMIERTFCKAAADECHWVSSAEEAMRYLEGAGPRIVVTDLRLPGSSGLELLAWIQKELKDLPVLVLTGTGN-RELERAYQMGAYFYLLKPLATETLVEVLSS-------
------VLVVEDNSDIREYIKSSFADI-YE-VITAKDGQEGWELTQARIPNVIVSDIMMPIMDGVELCKKVKERTSHIPVILLTAKDSLHDKEEGYASGADAYLTKPFSAKLLHSCINNLLETR--
------VLVVEDNRNISEMIGEYLESRGFE-VDYAADGLDGYRLAAENSYDAVVLDLMLPRLDGIEVCRRLRSARKSTPVLMLTARDTLDDKLTGLGHGADDYLTKPFAIQELEARLRALIRRE--
------VLVVEDNRNISEMIGEYLEGRGFE-VDYAVDGLDGYRLAAENSYDVVVLDLMLPRLDGIEVCRRLRNARKSTPVLMLTARDTLDDKLTGLGFGADDYLTKPFAIQELEARLRALIRRE--
------VLVVEDNRNISEMIGEYLEGRGFE-VDYAQDGLDGYRLAAENSYDVVVLDLMLPRLDGIEVCRRLRNARKSTPVLMLTARDTLDDKLTGLGFGADDYLTKPFAIQELEARLRALIRRE--
------VLVVEDNRNISEMIGEYLEGRGFE-VDYACDGLDGYRLAAENSYDVVVLDLMLPRLDGIEVCRRLRNARKSTPVLMLTARDTLDDKLTGLGFGADDYLTKPFAIQELEARLRALIRRE--
------VLVVEDNRDMIAYIVDILRPH-HQ-VAVAFDGEEGLRKALDLRPDLIVCDVMMPRVDGQRMVEQLRRGMADVPVLMLTAKADDELRVHLLHGAVQGYIQKPFTAAGLLASVHAELRD---
------VLVVEDNQELCAFISGELAE-SCR-IMTANDGIEGWEIARNELPDVVLTDIMMSGLDGFELTRRLKAETDHIAVLMLTAKTAQSSRMEGLQTGADDYIAKPFHLDELKLKLNNLLDRQ--
------VLVVEDNPINRIVAVRLLARLGYV-AHTAANGQEALAMLALQNYAVILMDCQMPVMDGFEATRLIRATARHMTTVAMTANAMQGDRERCLAAGMDDYLSKPIAFRELDLMMRSCCP----
------VLVVEDNPDMRRFVGDALSG-EFE-VATAPDGEAGLAAALARPPDAVVTDMMMPRMSGEELVRAARRHLAGVPVLVLTARADDALRAQLLRDGAQDYLMKPFSPEELRARTANLV-----
------VLVVEDNPDMRDYLGGILGGR-YR-TAMASNGREGLEAALVLHPDLIVSDVMMPEVSGQDMVRELRRAMDDVPVVMLTAKADDELARTLIAERVQDYLVKPFDARELLARVGRLLADK--
------VLVVEDNPDMNAFVSEIVAG-HYR-VISAFDGQEGLEKAHETLPDLIISDVMMPRMSGETMADTLRQLTSDIPIIMLTAKADEAMRARMLRGVVQDYLFKPFSRLELLARADGLIAD---
------VLVVEDNLDMREYIRQLFTPY-CT-VLEACNGEQAYNMAIQNPPNLILSDVLMPKLSGMELLQKIRCHTHIVPMVLISAIAGDESRVEALLNGADDYLAKPFKPKELIARVH--------
------VLVVEDNELNMKLFHDLLEAHGYA-TLQTKDGMEALRLARQHRPDLILMDIQLPEVSGLEVTKWLKEDLRGIPVVAVTAFAMKGDEEKIREGGCEDYIAKPISVARFIQTVQRFL-----
------VLVVEDNEEVGAFARQALVELGYE-AVWVKDAQAALATIEAQEIEVVFSDVVMPGMNGVDLAREIRRRRPYLPVVLASGYS---HVLASEGTHGFELLHKPYSVADLSRALRRALRER--
------VLVVEDNDLVRHAIKIRLIHLGYD-VMTVAEGKAALKALKTQPFSWVLLDIGLPDLSGTEVAQQYRQNKAYLPFFALTAHAGEKVEEKCYEAGIDYFLKKPLAEKDIK-IIKQVIKK---
------VLVVEDNDIQLDLLSSSLGRWGYE-VITATSGGAALALCADRLPDLVLCSWIMPGMSALDFCRAFREEDQYGYFILLTTEQERGEVARALNAGADDFLICPVSDPELRARIM--------
------VLVVEDNDDIRDYVASSFDE-GYR-VVTAMNGREGWREAQRLVPDIIVSDIMMPEMDGIGLCRRVKERTSHIPVILLTAKDSIRDKEEGYDSGADSYLTKPFSATLLNSRVRNLLD----
------VLVVEDETVVRSLIVEVLCELGYQ-VREAADAQEAIPILESQRIDLMISDVGLPGMNGRQLADLGQARRPGLKVLLATGYAEGSNVSGYLASNM-EIITKPFAIDTLANKISELLSSQ--
------VLVVEDETVVRSLIVEVLCELGYQ-VREAADADEAIPILESQRVDLLISDVGLPGMNGRQLADLGQIRRPGLKVLLATGYAEGSNVSGYLASNM-EIITKPFAIDTLANKISEMLNSQ--
------VLVVEDETAIAELAALYLRRDGFG-VEVEPDGAKALAAIRRLRPVAVVLDIGLSGMDGIEICRALRAAGDWTPVLFVTARDDELDRLLGLEIGADDYLTKPFSPRELAARVRTVLRRA--
------VLVVEDESLILLDIEHSLREAGFE-VIAVYKGDNAIATFDRNPVAALLTDIRIGGPTGWDVARHMRTVNPSLPVIYMSGDGAEDWPSL--GVPNSLMITKPFVMPQIITGLANLLNS---
------VLVVEDESAIAELIAVNLRHNGFR-PRWAMDSDSAQREIDAGVPDLILLDWMLPGESGLTLAKRWRSRTKEVPIIMLTARGDEADRVAGLDAGADDYIAKPFSTKELLARVRAVLRRR--
------VLVVEDERDTRELAESVLEETEMR-VIGCDSAERALSVLQERDVALVFADIRLAAMDGLQLARAIATLWPRTRLVVTSGVEPE--PGVALPEGA-VFIPKPWRA----------------
------VLVVEDEQLILLDVESALEEAGFE-VVAAHNAAKALAAFDAEKFKGLVTDIRLGGKSGWDVARHLRQANPTIPVIYMSGDSAIHWGAEGVPESV--MITKPFFLPQIITALSTLLNQQ--
------VLVVEDEPVILMVLTDYLSGQGYR-VLQAENGEQAFEILASKHLDMLITDFRLPGISGVQIAEPAVKLRPDLKVIFISGYPQEIRETGSPITRRAPILEKPFDLDVLQEKIQELL-----
------VLVVEDEPLLRMNAVDMIEAAGFH-VLEAGSADDAIEVLEKDDICLVFTDIQIPSMDGLKLARAVRGRWPPIKIITTSGRVQ--VAADDLPDGG-RFVPKPYTQAQITGLLREML-----
------VLVVEDEPLLQQRLRNVLLALGYAELLFAATLAQARACLADQPLALALIDLHLPDGNGCELIAQLRADDPGLGILVVSAWSSEDAILGALRAGATGYVLKERDDVEVQLSVRSVLR----
------VLVVEDEPLIRQRLQSVLGQLGYTALLFAGSLAQARACLA-EPVALALVDLGLPDGSGIDLIAEMRSADPAVGILVISAWSTEDAILAALRAGATGYVLKERDDLEVSLSIRSVLR----
------VLVVEDEPLIRLFLADALEDAGFA-VLEAGSVLEAVGILGLTDVDAIFTDVDMPGLNGIDLARMVASVSPHIGIVVTSGRADIDRSDLPAKA---SFLPKPYNTIVAVATVENVIQHN--
------VLVVEDEPGIATILSAYLQRDGLR-ARQAHDGLEALRLFRQLKPDMVLLDIHLPGMDGLDLLRAIRED-GQTPVIMVTALADDVDKLVGLRLGADDYVVKPFSPPEVVARVRAVLRRA--
------VLVVEDEPGIATILSAYLQRDGLR-AHQAHDGLEALRLFRQLKPDMVLLDIHLPGMDGLDLLRAIRED-GQTPVIMVTALADDVDKLVGLRLGADDYVVKPFSPPEVVARVRAVLRRV--
------VLVVEDEPEIAEILEGYLRRDGYR-TERAADGKAALGLYRAAKPDLVLLDIQLPELDGLEVLRRIRAD-GNTPVILVTARSEDLDKLLGLELGADDYVTKPFSPREVVARVKAVLRRA--
------VLVVEDEPAVLEMAVESLGELGYR-TLTATQASEALDRLQGERIDILFSDVVMPGMNGVQLSVEARRLRPGLRVLLTSGYTGTALDDQGVPADL-PLLSKPYQREELATKMRLVL-----
------VLVVEDEPAVLEMAVESLGELGYR-TLTATQAAQALERLRGERIDILFSDVVMPGMNGVQLSVEARRLRPGLRVLLASGYTGTALGEQGVPADL-PLLSKPYRRDELANKLRVIL-----
------VLVVEDEPAQREVLAYNLEAEGFA-VSRAENGEEAMMLVDETAPDLIVLDWMMPNLSGIEVCRRLKTETRAIPIIMLSARSEEVDRVRGLETGADDYVIKPYSIVELMARVRSQLRRV--
------VLVVEDEPAQREVLAYNIRAEGFD-VVTAAAGDEALVAVRETPPDVIVLDWMLPHVSGIEVCRQLKMETKKIPVIMLSARSEDTDKVRGLETGADDYITKPYSVAELLARLRTQLRRV--
------VLVVEDEPAIRMILRDYLAGEGYH-VLVAEDGEQAFEILASKHLDLMVTDFRLPGISGVEIAEPAVRLRPDLKVIFISGYPAEILESGSPIARRAPILAKPFDLDTLREEIQGLLR----
------VLVVEDEPAIRMILRDYLAGEGYH-VLVAEDGEQAFAILASKHLDLMVTDFRLPGISGVEIAEPAVKLRPDLKVIFISGYPAEILESGSPITRKAPILAKPFDLDTLHEQIQALLR----
------VLVVEDEPAIRMILRDYLAGEGYH-VLVAEDGEQAFAILASKHLDLMVTDFRLPGISGVEIAEPAVKLRPDLKVIFISGYPAEILESGSPIARKAPILAKPFDLDTLHKQIQDLLR----
------VLVVEDEPAIRMILRDYLAGEGYH-VLVAEDGEQAFAILASKHLDLMVTDFRLPGISGVDIAEPAVKLRPDLKVIFISGYPAEILESGSPITRKAPILAKPFDLDTLHEQIQSLLR----
------VLVVEDEPAIASILTAYLERDGLR-SRMASDGQEALQLFRLLRPDLVLLDIHLPGMDGIDVLRAIRDD-SQTPVIMVTALADDVDKLLALRLGADDYVVKPFNPPEVVARVRAVLRRT--
------VLVVEDEPAIAGVLSAYLERDGLR-IRMAQDGEEALQSFRQLRPDLVLLDIHLPKVDGVDVLRMIRN-DSDVPVIMVTALADDVDKLLALRLGADDYVVKPFNPPEVVARVRAVLRRT--
------VLVVEDEPAIADLVRLYLTRDGFG-VHLERDGEAGLAAARRLRPVACVLDIALPGLAGTEICRRLRAAGDWTPVIFLTARDDEVDRVVGLELGADDYVTKPFSPRELLARLRAVLRRT--
------VLVVEDEPAIADLIRLYLRKDGFG-VHVEHDGAAGLDAVRRLAPVAVVLDVGLPGLDGVEVCRRLRAADDWTPVLFVTARDDEVDRILGLEMGADDYVTKPFSPRELVARVRTVLRRSG-
------VLVVEDEDLVRMMAVDMLEDAGCT-VVEAASADEAWAMLESQDISVLFTDIEMPSMNGFALAARVAERWPHIRLVVTSGRCRPAPR-EVPDQG--KFVAKPYLADQLLSA----------
------VLVVEDEDALATLLHYNLDKEGYV-VGVAGDGEEALTMASERAPDLVILDWMLPKVSGIEVCRRLRGETRNVPIIMLTARGEESDRIRGLDTGADDYVVKPFSMIELTARVRAVLRRI--
------VLVVEDEDALATLLHYNLDKEGYR-VGVAGDGEEALIMANERGPDLVILDWMLPKVSGIEVCRRLRGETRNVPIIMLTARGEETDRIRGLDTGADDYVVKPFSMVELTARVRAVLRRI--
------VLVVEDEDALATLLHYNLDKEGYR-VGVAGDGEEALIMANERAPDLVILDWMLPKVSGIEVCRRLRGETRNVPIIMLTARGEETDRIRGLDTGADDYVVKPFSMVELTARVRAVLRRI--
------VLVVEDEDALATLLHYNLDKEGYR-VAVAGDGEEALTLASERAPDLVILDWMLPKVSGIEVCRRLRGETRNVPIIMLTARGEESDRIRGLDTGADDYVVKPFSMVELTARVRAVMRRI--
------VLVVEDEAPVRRFLRAALAAHGYR-IEEAGTVAEAEQLAPGHNPDVFLLDLGLPDGDGIDLARRLRE-WTRAPIIVLSARGREEDKVTALDAGADDYLTKPFGVNELLARVRVALRHA--
------VLVVEDEAPVRRFLRAALAAHGYR-IEEAGTVAEAEQLAPGHNPDVFLLDLGLPDGDGIDLARRLRE-WTRAPIIVLSARGREEDKVTALDAGADDYLTKPFGVNELLARLRVALRHA--
------VLVVEDEAPLVTLLRYNLEKSGFR-VDEAGDGGEALGRINEAMPDLVLLDWMLPTMSGIEVCRQLRRSTRHLPVIMLTARAEDQDTVRGLETGADDYITKPFSPEALIARIRALLRRSG-
------VLVVEDEAIVRTLVVDQLRELGYH-VLQAADGPEGVDILNSSQINLLLTDIGLPGMNGRLVAQAGRTCRPDLPILFMTGYAETATQAAGFLEPGMGLITKPFEMEVLAQRVRETMTQ---
------VLVVEDEAIVAADLSHKLEDAGFRVVGVEDTGEGAVSAAAELQPDVVIMDVYLREMDGIEAAEVIQGE-HGIPVIYLTAYSDDSTLARILETEPYGYLLKPFSTEQLRAEIEVVLQNI--
------VLVVEDEAHIAELIRMYLVREGFA-VEVRADGPAGLAAARALTPVAVILDVRLPGLDGRELLRALRADGDWVPVLLVTARDDEVDRVVGLELGADDYVTKPFSPRELVARLRAVLRRT--
------VLVVEDEADILRLCAFVLRGEGFT-VLTASSPFEALEVARRHAIDLLLTDVIMPAMNGGDLHRALLETYPALRAVFMSGYTADIIGEKGVAGEGLNFLQKPFSVRNLTGKVQEVL-----
------VLVVEDEAAVRQFSVEALRELGYR-VLEADGAAAALKLIDAHPIDLLFTDVVMPDVNGRKLAEEALRRRPGLKVLFTTGYTRNAVVHNGVLDAGVHLLGKPYTLEDLAQRVREALDA---
------VLVVEDEAAVRMLVVEVLQELGYQ-VLEACDATSALPYLHGQRLDLLVSDFGLPGLNGRQLVESARQHRPELKVLFITGYVPDEMRNDFIGPGM-DILAKPFSIDILAARIRSLID----
------VLVVEDEAAVRMLVVEVLQELGYQ-VLEACDATSALPYLHGQRLDLLVSDFGLPGLNGRQLVESARQHRPELKVLFITGYVDEEMRNDFIGPGM-DILAKPFSIDILAARIRSLID----
------VLVVEDEAALATMLRYNLEKEGYR-VAEAADGEEALTVLAERKPDLVLLDWMLPSLSGIEICRQIRRATRELPIIMLTARGEEGDKIRGLNTGADDYLTKPFSLPELMARVRALLRRA--
------VLVVEDEAAIAELAALYLKRDGFG-VHVEADGGRALDAVRRLKPVAIVLDIGLSGMDGIEICKALRAAGDWTPVLFVTARDDELDRLLGLEIGADDYLTKPFSPRELAARVRTVLRRA--
------VLVVEDDYVLASDLASNLSEIGAKVVGPAPNVEQALKYIDDSQIDVAILDINLAGTMVFPVADELSKR--NIPFFFATGYSRDVVPPRFAD-R--IFVEKPLDKSAVYDALSDCR-----
------VLVVEDDYVLASDLASKLGDIGVTVAGPAPNVEQALRCIEESRIDVAILDINLAGTMVFPVADELSRR--KIPFFFATGYSRDVVPPRFAD-R--IFVEKPLDKNAVYSA----------
------VLVVEDDYVLASDLASKLGDIGVTVAGPAPNVEQALRCIEESRIDVAILDINLAGTMVFPVADELSRR--KIPFFFATGYSRDV------------------------------------
------VLVVEDDPVVRTAMIRDLSAREWV-VRSVGTALASLREVAENPPDV--LDLGLPDLDGGETLKMIRGI-SDVPTIVATARDDEREIVRLLRAGADDYVVKPFSSEHLNARIEAVLRRA--
------VLVVEDDPSSRELLVEMLSQWGYE-PLPVGSAEEAEFAVRNKRMDAAVVDVFLPGRSGALLMSRLRERFPQAVLIGVSAMSDASMARKCKGLGADLFIGKPVLPEKLAQALQS-------
------VLVVEDDPAVRRVAERRLARLGYS-TIDAATGAAGIAALEAHPIAVLFTDIVLAGMSGLDLAIAARAARPELPVLFTSGYGDPIVKGRALPAGA-IWLQKPYAEAALANALAALLR----
------VLVVEDDPAVRDLAVALLTETVLD-VVACESGEAAVALLKQNDVAMVFTDVRLPDMDGVALARAVSQLWPGVRLVVTSGYAD--GRVAGLPPSA-VYMPKPWRALDVLAQVDHAVRH---
------VLVVEDDPAVRDLAVALLRDTVLD-VAACGSGEEAVALLKQTEVAMVFTDVRLPGMDGIALARAVSQLWPGVRVVVTSGFAD--ARIAGLPQGA-VYMPKPWRALDVLAQVDHAVRH---
------VLVVEDDNAVRNLIATTLETHDYK-YHTSQTGKQAIIETASQKPDIMLLDLGLPDLDGVEIIKKVRT-WTNMPIIVISARSEDRDKIEALDAGADDYLTKPFSVEELLARLRVILRRL--
------VLVVEDDMDIRGLLTRFLIHGGHD-VASAMTASEVLAILAARTPDIVLLDLMLPRESGHDICRLIRAR-CATRIIMVTALADIRERIAGLDLGADDYVSKPFDLGELAARIRAVLRR---
------VLVVEDDLRFGRIIIEKAHENGLK-AIVATNYLEVFDFINRFMPIAITLDVKLPETSGWKVIDLLRNTYRHIPIHVISGE---ENKVLALKRGARSFILKPLNNDILNSLFEDIIT----
------VLVVEDDKDLNRQLSEAMIAAGYV-VDSAYDGEEGHYLGDTEPYDAVVLDIGLPQMDGISVVERWRRSGRTIPVLMLTARDRWSDKVAGIDAGADDYIT---------------------
------VLVVEDDEQVLSLTAQMLRDLGYG-VIEAGDGAEALAALSDNPIRLLFTDVVMPDMNGRRLAEEAQRRRPGLKVLFTTGYTRNGVVHEGVLDPGVNLLQKPASLEQLAAKIRMVL-----
------VLVVEDDEATRSYLRRILTQGGWN-VVEAENGLTGLECLREHRPQIILLDLMMPEMDGFQFIHALRSEWRVIPVIVLTAKNLTFEEKRLLEGCVAKILQKSLSREELLREVS--------
------VLVVEDDDMNRMAAQRMLVKLGFT-VHTACNGQEALDFLAGQTVDLILMDIQMPVMDGLEATRRIRENDPLTPIIALTAYAMAGDRERFLQAGLDDHLAKPVKVAEMLDAMKRALDRR--
------VLVVEDDDMIRDLIDIYLKKEGYD-VILAADGETAKEQFLKYSPCLVILDLMLPKISGEEVCQWIRAERNEVSIIMVTAKTSSDHKISGLKMGADDYVTKPFSPNELMARIEAVLRRG--
------VLVVEDDARVRRVAVARLASMGYT-VREAENGHRALDLLRENPIALLFTDIVMPGMTGDELAREVRILRPDIAVLFTSGYSEPGLAGKGIVPGA-QWLRKPYTARELALKLRELLD----
------VLVVEDDARVRRVAVARLASMGYT-VREAENGHRALDLLKENPVALLFTDIVMPGMTGDELAKEVRILRPDIAVLFTSGYSEPGLAGNDTVPGA-QWLRKPYTAKELALRVRELLD----
------VLVVEDDARVRRVAVARLASMGYK-VREAENGHRALDLLKENPVALLFTDIVMPGMTGDELAKEVRILRPDIAVLFTSGYSEPGLAGNDTVPGA-QWLRKPYTAKELALRVRELLD----
------VLVVEDDANVREMVCECLAELGLE-VLAAADGEAGLEFLQSRGIDLLVTDVGLPGLNGRQLADAARVARPGLRVLLMTGYAESAARGQGFLEQGLELIVKPFRLDKLSERVQGMLD----
------VLVVEDDADSRDMLAALAQSQQLR-CETTATLAEARRLIAGNPPDLILCDLVLPDGNGMDLFKDLPK-GTHCEMVLMTGHASLETAIDALRRGASDYLVKPVNMQRLTRILSRL------
------VLVVEAVARYIEDLTDQLKTLGYR-VVIARSGTEAVEKARRLQPKAIFLNPLLPLLSGWDVLTLLKSATRHIPVVVTATGA---EKEIAFANRADGFLSLPVEQQSLTPLLDKLCGKS--
------VLVVEANPQVIEQFVDRLSELGLK-AIIARSGTEAIEKARQLKPRCVFLNPNLPLLSGWDVLTLLKSQTKDMKVIVTAADS---ERNRSQQQGADSFLVPPITSAALQACLN--------
------VLVVEANPQVIEQFVDRLSELGLK-AIIARSGTEAIEKARQLKPRCVFLNPNLPLLSGWDVLTLLKSQTKDIKVIVTAADS---ERNRSQQQGADSFLVPPITSAALQACLN--------
------VLVVDVDTEMAEYLAGQLRDNGFD-TSVARDGYQALAQIARRRPDLVLIEVDLPLIDGFELTRQLRGMTASLPIIMVTARGLSSDRIAGLTVGADDYIVKPYDAAEVVARVRSALRRH--
------VLVVDNETDILDLMEMTLMKMGLR-VHTASGVAEAKNKLDSQRYSLVLTDMRMPDGSGLEVVQHINSRLLDTPVAVITAFGNADQAQEALRCGAFD------------------------
------VLVVDNDPAILSGMEALLENWGLD-VVAVGDPQDPAALTMKQGPAMLIVDYHLDEVTGDVAIAQLREAGSQVPAMVITADRGEETKARLAGLSL-PVLHKPVKPAQLRALLRQL------
-------VLVVDEPDAATLARGVLEARGMR-CHATSDPHEALAQARRRRPRLVVYDPRVVALAGVPLADILRHD-AETRQAAVLAFADPTQREAAFRAGAEAFVPKPSPPSVFAASAEPLLRR---
------VLVVDDYQDAREMYAEYLEFSGFR-VAEAKNGQEALDKAFELRPDIILMDLSLPIMDGWEATRRLKGRTRAIPVVALTGHAMTGQSDEAKGAGCDSFVTKPCLPDALVDEVRRVLATH--
------VLVVDDYQDAREMYAEYLEFSGFR-VAEAKNGAEALDKAFELLPDVILMDLSLPIIDGWEATRRLKNRTKTIPVVALTGHALTGQPGGAQDAGCDSFVIKPCLPDALVEEVRRMLA----
------VLVVDDYPLNLKFLCASLSRAKYE-VLVAQTGESALEIAVSQQPELIVLDIRMPEMDGYEVCRQLKASTRDIPVIFMTALSETDNKVKGLKLGAADYITKPIHPEEALSRIQTHLS----
------VLVVDDYANTRAYLRALLEHEGFG-VLEAGTGERALEILSSRSVRAILLDLKLPNQSGIDLIAPFRSLCPRAPIIIMTAHASVPTAVSAIQKGAFHYLEKPLAEEELLETLSRAM-----
------VLVVDDVPENLALLNDSLDEAGYT-VLVATSGEAALTLAARAQPDIVLLDAVMPGLDGFETARRLKAETAPIPIVFMTGLTETEHVVAAFGAGGTDYVTKPIRPREVLARIAAHLHQA--
------VLVVDDVPDNLAVLHDALDESGYT-VLVATSGETALARAAQAMPDVVLLDAMMPGMDGFEVARRLKAQTAHIPIIFMTGLTETEHLEAALAAGGVDYVTKPIKPREVLARMHVHLQ----
------VLVVDDVEENLELTSALLEAFGLQ-VATAKDGEEAVEIAQNLEPKLILMDLRMPKMDGFEATKEMRKALRSTPIVALTASLIEKGKMEAHQDLFDEIWQKPLPLQTLQALLLRYF-----
------VLVVDDTPTKLYILSSWLRRSGHE-VVQATGGLEALAKVRELRPDLVVLDVRLPDISGYEVCEQIKAATSSIPVIQISGAATPADRAQGLERGADAYLAEPVEPDEFAATVEATLR----
------VLVVDDTPDNLQLISELLID-RYR-VKVASNGAKALRIAQASPPDLILLDIMMPEMDGYEVCRQLKAQTRDIPVIFLTAKSEVAAEQMGFDLGAADYITKPISPPILLARVRAQLQ----
------VLVVDDTPDNLLLMRELLEE-RYR-VRTADSGTAGLRAAREERPDLILLDVSMPGMDGYEVCQRLKALTRDIPLMFLTARAEQADEQRGLALGAVDYLSKPVSPPIVLARVRTHLQ----
------VLVVDDTPDNLLLMRELLEE-QYR-VRTAGSGPAGLRAAVEPRPDLILLDVNMPGMDGYEVCRRLKALTRDIPLMFLTARADRDDEQQGLALGAVDYLGKPVSPPIVLARVRTHLQ----
------VLVVDDTPDNLLLMRELLEE-QYR-VRTAGSGPAGLRAAVEPRPDLILLDVNMPGMDGYEVCRRLKALTCDIPLMFLTARADRDDEQQGLALGAVDYLGKPVSPPIVLARVRTHLQ----
------VLVVDDTPANLTLLAQVLNR-DYQ-VKIAINGRRALEIAGRSPPDVIVLDVMMPELDGYEVCRRLKALLADVPVLFLTALTRPEDETQGFRVGGADFIHKPFNPETVLARVATQL-----
------VLVVDDTIANIRILDDLLRGE-YT-VRVATNGATALRLALSERPDIVLLDIMMPDMDGYEVCRRLKSLTSNIAVVFITAMGNEEHEAKGLDLGAVDFIAKPFQPRLVRARVSNHV-----
------VLVVDDTAANLGLVVDTLEAEGMR-VAVARDGHEALRRAELVKPDLILLDVMMPGLDGFQTCRALKDNTRDIPVIFMTSLTQTEDKITGFRVGAMDFVTKPLQMEEVAVRVQTHLQ----
------VLVVDDSVVQREHAMALCRQLGAVAVDGAVDGHAALAWLSSAAPSLLLIDLEMPGMDGVQLLDALARGNYSVPVIVVSQRGGAMQLSRSAGVRVLGGIEKPMHLQDLATVL---------
------VLVVDDSVVQREHAMALCRQLGASVVEGAGDGHAALDWLSRSAPSLLLIDLEMPGMDGVQLLDALARGQHSVPVVVVSQRGGAMQLSRSAGVRVLAGLEKPLRLQDLATTLD--------
------VLVVDDSVVQREHAMALCRQLGASVVDGAVDGNAALEWLTRQAPSLLLVDLEMPGMDGVQLLDALARGKYSVPVVVVSQRGGAMQLSRSAGVRVLGGIEKPMNLQDLATVL---------
------VLVVDDSVVQREHAMALCRQLGASVVDGAAGGHAALAWLTRGGPSLLLVDLEMPGMDGVQLLDALARGKYSVPVVMMSQRGGAMQLSRSAGVRVLGGIEKPMNLQDLATVL---------
------VLVVDDSVVQREHAMALCRQLGASVVDGAADGHAALAWLTRDAPSLLLVDLEMPGMDGVQLLDALARGKYSVPVVVVSQRGGTMQLSRSAGVRVLGGIEKPMNLQDLATVL---------
------VLVVDDSVVQREHAMALCRQLGASSVDGAVDGHAALEWLTHDAPSLLLVDLEMPGMDGVQLLDALARGKYRVPVVVVSQRGGAMQLSRSAGVRVLGGIEKPMNLQDLATVL---------
------VLVVDDSVTAREELRAALEHAGLE-VVTAGSAEEGLLLAAELRPRAIVVDGVMPGMDGAAFVQAIRAALRTTPCILLTASGSVG-ELRALDAGADAYVRKDEDGNELVARLQALLRS---
------VLVVDDSPGSLGMINDTLDEAGLT-VLVALEGAQALNITQSITPDIILMDAIMPGMDGFDTCRHLKSNLEHTPIIFMTGLSDTESIIKGFNAGGIDYVQKPVNSSELIARIKAHLNNA--
------VLVVDDSPFIRAFVAAALARIDVA-TCEAESVRAARAICHERALEAVVVDFELPDEPGVALCREMQRL-SNVPVVLMSGHSEADVRAQFPLHQQPYFLAKPFTLNQIQGLIQQII-----
------VLVVDDSPETLSLLTDALEDAGVT-VLVAVEGANALTLVEQITPDVILLDAIMPGMDGFETCRRLKAALAHVPVIFMTGLSETEHIVKGLDAGGVDYVTKPVVPNEIIARMRVHLAN---
------VLVVDDSPETLSLLTDALEAAGAT-VLVAVEGANALALIERITPDVILMDAVMPGMDGFETCRRLKRSVAHVPVIFMTGLSETEQIVKGLEAGGVDYVTKPISPDELIARIRVHLAN---
------VLVVDDSPETLSFLTDALEAAGAT-VLIAVDGANALALVERITPDIILMDAVMPGMDGFETCRRLKRDVTHVPVIFMTALSDTEQIVMGLEAGGVDYVTKPIALDELMARMRVHLTN---
------VLVVDDSPETLRMLTDALDGAGMT-VMVALDGAAAMRIVEQITPDIVLLDAIMPGLDGFETCRRLKRAVSDVPVIFMTGLAESEHIVRGLEAGGVDYVTKPIVIVEMLARIRVHL-----
------VLVVDDSPETLRMLTDALDGAGMT-VMVALDGAAAMRIVEQITPDIILLDAMMPGLDGFETCRRLKRNVSDVPVIFMTGLTESEHIVRGLEAGGVDYVTKPIVIAEMLARIRVHL-----
------VLVVDDSPETLGFLTQALERSGVT-VLVATSGQAALSVAERVTPDMVLMDAVMPEMDGFETCRRIKTRLQHVPVIFMTGLSETEHVVHALESGGVDFLTKPINIDELQARIRVHLAN---
------VLVVDDSPESLGMLNVALNTQGFT-ALVALNGVQALAIVEKVKPDVILLDAVMPEMDGFETCKKLKEALPNTPIIFMTGLTEIDDVVKGFDAGGIDYVTKPIAPDEVIARIKTHIQTA--
------VLVVDDSPESLGMLNVALNTQGFT-ALVALNGIQALAIVEKVKPDVVLLDAVMPEMDGFETCKRLKKILPNTPIIFMTGLTEIDDVVKGFDAGGIDYVTKPISPDEVIARIKTHIQTA--
------VLVVDDSPESLGMLNVALNSQGYT-ALVALNGLQALAIAEKVPPDVVLLDAMMPQMDGFETCRRLKLILPNTPIIFMTGLTDVEDVVKGFEAGGVDYVTKPISPDEVIARIKRHIETA--
------VLVVDDSPENLSLVMNILENGGFT-TLLSQSAEHALSILLEVDVDLVLLDALMPEIDGFQMCTEMKKKYYDIPVIFMTGLSEQKDIVQAFNVGSVDYIIKPIQPAELLARVQTHLKNA--
------VLVVDDSPENLSLIMNILENSGFT-TLVSQSAKNALSILLDVDVDLVLLDALMPETNGFEMCTQMKQALCDIPVIFMTGLSEQKHIVQAFDVGSVDYIIKPIQPPELLARVQTHLKNA--
------VLVVDDSPDTLSFLTEAIERSGAT-VLVAVGGDLALDLVEEITPDIILLDAVMPGMDGFETCRRLKARLAHVPVIFMTGLSETEHIVKGLEAGGIDYVTKPIAPDEILARIRVHLAN---
------VLVVDDSPDTLSFLTEAIERSGAT-VLVAVGGDLALDLVEEITPDIILLDAVMPGMDGFETCRRLKAHLAHVPVIFMTGLSETEHIVKGLGAGGTDYVTKPIAPDEILARIRVHLAS---
------VLVVDDSPDTLSFLTEAIERSGAT-VLVAVGGDLALDLVEEITPDIILLDAVMPGMDGFETCRRLKAHLAHVPIIFMTGLSETEHIVKGLGAGGTDYVTKPIAPDEILARIRVHLAS---
------VLVVDDSPDALSLINDALEDAGMD-VLVALEGKQALTIAKRIRPDIILLDAIMPTMDGFETCENLKALLADIPVIFMTGLTDTCDVVRGLDVGGVDYLTKPINPSELLARMRVHLKN---
------VLVVDDSPDALSLIHDTLEAANMD-VLVALEGKQALTIARRIRPDIILLDAIMPNMDGFETCRALKASLASIPVIFMTGLSDTDDIVRGLEAGGVDYLTKPIQPNELIARMRVHLSN---
------VLVVDDSMVQREHAMALCRQLGASLVEGASDGHAALAWLGREAPSLLLIDLEMPGMDGVQLLDALARGQHNVPVVVVSQRGGAMQLSRSAGVRVLAGLEKPLRLQDLATTLD--------
------VLVVDDSLTVRRVTQRLLVREGYR-VLLAKDGLEALERLAEERPSVVLSDIEMPRMDGFDLVRNIRAQLAALPVIMITSRIAQKHRDYASQLGVNHYLGKPYSEEELLALIGRYC-----
------VLVVDDSLTVRRVTQRLLHREGWR-VETAKDGVEALERLAQERPAVMLSDIEMPRMDGFDLLRAVRAALAGLPVVMITSRIAQKHRDHAADLGADHYLGKPYAEEELLALVARY------
------VLVVDDSLTVRRVTKRLLEREGYR-VALAKDGLEALDALSGERPVAVLSDIEMPRMDGFDLLRNIRGELASLPVIMITSRIAKKHRDIATELGANHYLGKPYSEEELLGLLRQH------
------VLVVDDSLTVRRITQRLLQREGYR-VALAKDGVEAMDRLAEERPAVLLSDIEMPRMDGFDLLRNVRARLAGLPVVMITSRTAQKHRDHADMLGADGYLGKPFTEDELLAVLARLAG----
------VLVVDDSLTVRKITTRLLSREGFR-VDAAKDGVDALEKMHDLIPDVVLLDVEMPRMDGFELARVMRARLASVPIIMITSRTADKHRNHALEIGVNVYLGKPYQEQQLLDAIAEQL-----
------VLVVDDSKYILNVVKTGLTSAGFK-VITASNGFEAFEIASEIVPHLILSDINMPVMDGIKFCEKIQNSLSHVPFVIMSSGADRRTMRELLHKGAAAFLVKPFNIDQLVITAEKLLSD---
------VLVVDDSKLQRRILSASLTRWGFE-VVEAASGDEALEQCRIRLPDLVISDWVMPGMNGLQFCRAFRDNFQYGYFILLTSKSEKAEVAKGLDNGADDFLSKPVDVHELRARIT--------
------VLVVDDSITVRRVTQRLLQREGYR-VTLAADGLQAMERLQDERPTLVLSDIEMPRMDGFDLLRNIRATLEGMPVVMITSRIAQKHREMARDLGANHYLGKPYSDEELLGLIQHYA-----
------VLVVDDSITVRRVTQRLLQREGYR-VTLAADGLQAMERLQDERPTLVLSDIEMPRMDGFDLLRNIRATLEGLPVVMITSRIAQKHREMARDLGANHYLGKPYSDEELLGLIRHYA-----
------VLVVDDSITVRRVTQRLLQREGYR-VSLAADGLQALERLQQERPSVVLSDIEMPRMDGFDLARNIRAALAELPIIMITSRIAEKHRDYARTLGVNHYLGKPYSEEELLRLVRAYTT----
------VLVVDDSITVRRVTQRLLQREGYR-VSLAADGLQALERLQQERPAVVLSDIEMPRMDGFDLARNIRASMAGLPIIMITSRIAEKHRDYARTLGVNHYLGKPYSEEELLRLVRSYTS----
------VLVVDDSITVRRVTQRLLQREGYR-VALAADGLQAMERLAEERPTLVLSDIEMPRMDGFDLLRNIRAALRDLPVVMITSRIAQKHREMARQLGANHYLGKPYSDEELLGLIQHY------
------VLVVDDSITVRRVTQRLLQREGYR-VALAADGLQAMERLAEERPTLVLSDIEMPRMDGFDLLRNIRAALRDLPVVMITSRIAQKHREMARQLGANHYLGKP-------------------
------VLVVDDSITVRRVTQRLLQREGYR-VALAADGLQALERLQQERPAVVLSDIEMPRMDGFDLARNIRGALRDLPIIMITSRIAQKHRDHAAQLGVNHYLGKPYSDEELMSLVRHYAR----
------VLVVDDSITVRRVTQRLLQREGYR-VALAADGLQALERLQEERPTVVLSDIEMPRMDGFDLARNIRAALRDLPIIMITSRIAEKHREHAMELGVNHYLGKPYSDEELLSLIQHYAR----
------VLVVDDSITVRRVTQRLLQREGYR-VALAADGLQALERLQEERPTVVLSDIEMPRMDGFDLARNIRAALRDLPIIMITSRIAEKHREHAIELGVNHYLGKPYSDEELLDLIQHYAR----
------VLVVDDSITVRRVTQRLLKREGYR-VALANDGLQALEKLQEEIPAVVLSDIEMPRMDGFDLARNIRAKLQRLPIIMITSRIAEKHREHARELGVDHYLGKPYSEDELLGLVRGYC-----
------VLVVDDSITVRRVTQRLLKREGYR-VALAADGLQALERLQEERPAVVLSDIEMPRMDGFDLARNIRAELHELPIIMITSRIAQKHREHAAELGVNHYLGKPYSDEELLSLVHHYARAA--
------VLVVDDSITVRRVTQRLLKREGYR-VALAADGLQALERLQEERPAVVLSDIEMPRMDGFDLARNIRAELHALPIIMITSRIAQKHREHAAELGVNHYLGKPYSDEELLSLVHHYARAA--
------VLVVDDSGVQRQYMADLCRTLGASEVLQARGGAEALEILSTDRLRLVIVDLEMPDVDGVQVMQESLQLKLEVPIIVASSRESSSIETMCANLGVNLALAKPLTVMQLTTAVSRI------
------VLVVDDSGLQRASAVNCLQQLGIDKIYEAGDGQDALTILYSQQPAVMLLDLELPGLDGIEVLQRLQGAIRRPEIILVSSSDEVATMAEAIGIPLLGAYRKPMTPDMLARALERY------
------VLVVDDSEYDRFFIASLFKEMGMD-VLLAEDGAQALEIAAADRPDLITLDLLMPGMDGAAVLDKLRSSTAAIPVVVITSKDLNSAELERLSSGVSAILSKGLEREVVLDELVHSLE----
------VLVVDDSEIVLAMAREALEAGGFD-VVTALNAKGADNFIFSDKPDLIILDVMLPMLDGDKKAKMLKDLSKGIPILLLSSKPEDELRRLVKESGADGFIRKPFAHGQLVEKAEKTIREK--
------VLVVDDSEHDRFFIASLFKEMGMD-VLLAEDGAQALELAAADQPDLITLDLLMPRMDGAAVLDKLRSSTAAIPVVVITSKDLSSTELERLSCGVSAILSKGLEREVVLDELVHSLE----
------VLVVDDSAVARNMLSKALDKDGYK-VLLGRNGEEGLTVLSQDDLAAIISDVEMPVMDGYSFVKKIKEEWKNIPIIMNSSMSGTENVRKGRELGIDEYVVK-FEPQKFLEALNAALAKHQ-
------VLVVDDSADNIQILHGLLSD-KYS-IRAATSGAKALALAAIEPPDLILLDVMMPEMDGFQTCIRLKHLTRHIPIIFVTAKTDIVDERTGFELGAVDYISKPVKPAILEARVKTHLT----
------VLVVDDSADALSLIHDTLEDAHMD-VLVALEGKQALTIAKRIRPDIILMDAIMPNMDGFEACKALKAALANIPVIFMTGLNHTDDIVRGLEAGGVDYLTKPIQPNELIARMKVHLSN---
------VLVVDDRPANRYTIVHALKRAGFE-TMEADTGKEALDLAK-QVPAVILLDVKLPDILGYEVCRRLKSRTSHIPVLQLSAFLDNESRVYALESGADAYLTQPVEPNVLIATVKSLIKV---
------VLVVDDQVRNLQMVTNLLTHRGFE-VITASGGREALNCLATKIPDLILLDVIMPEMDGFEVCRQIKSATSHVPVVFLSGSADQSSIVRGFETGGVDYIAKPFNKAELLARVLTHV-----
------VLVVDDQPRMLQSLQDLMVGSGYN-VITALGGQQATERLLEHDVDLMLLDLKMPGFNGHQVMDFVEERELNTTVIVVSGETCFDAMSQVLKSRAYDYIRKPYVPEDLLHTVENALNA---
------VLVVDDQKGVRRLLYEAFHLVGVP-VEVAASGAEALEKLGRREYSLMLLDVRMPAMTGLEALAEARRRGHRLPVILMSAYEDLSLIKEAGALDILDHLIKPFDVMELTQKITRW------
------VLVVDDNVWSRNLLAEHLRRLGVT-AHVARGGTEALAMLRAHPIGIVMTDLDMPGMSGQALLATLRGADPHAIVIAVSASVGDDDVEAGLRAGFDDYIGKPATFDVLSTALLAAYARL--
------VLVVDDNVDAADSLAELVEMLGHS-AMVAYDGPSAIARAAANPPDVVLCDLGLPGMSGYEVARALRARGDDLRLVAVSGYAQPEDVKRAAEAGFDRHVAKPTDPGVIERI----------
------VLVVDDNSENLKVLGNILKEHDLS-PAFAQSGFKALTSINKKIPDLILLDIMMPDMDGFEVCKRLKQTTKGIPIIFLTAKVETDDVVTGLELGAVDYVTKPFNSRELMSRVNTHLA----
------VLVVDDNPVTRYATVRVLATAGFR-TVEAEIGQRALEIAD-VSVSAVVLDVNLPDIDGFQVCRILRGETATIPVVHLSATYMADDKVRGLDAGASAYLTHPAEPAILVATISSLIRAS--
------VLVVDDNPVNSEALCLYLKSRGID-CMQADGAQEAMFKLHYERIALMITDLRMQPKDGLELIRQIREERAALSIIVVSGDTDVKEAVDVMHLGVVDFLLKPVDLGKLLGLVKK-------
------VLVVDDNPANLQVLSSFLDQSSFE-VWAARSGEKALQRLENDDPDLILLDVMMPGIDGFETCKQLKSRVQDIPVIFMTALSETADKVKGLQLGAVDYITKPFQHEEVLVRIENHLK----
------VLVVDDNPAIRDMVSWALEMDGYE-PAEAAEGQEALNWIQCRYPAVILLDLAMPGMDGQTFLACLRQQPQPLPVIVITAAR---QSPEASSLGVERVIIKPFHVRDLLDAVRL-------
------VLVVDDNPAALQSLVLCVTRLGFA-CEAVGSGQQALTAMLRGRFSLVILDWDMPELDGPTTLSRLRALPDDVPVLALSCHEDP-QGREIRDIGAAGQLIKPVTTFGLLDAIMTAT-----
------VLVVDDNEYDRFFIASLFKEKGLD-VLLAESGPEALELAAADHPDLITLDLLMPGMDGAAVLDRLRSNTADIPVVVITSKELSMAELQRLSSGVSAILSKNLDRQAVLDELVKSLER---
------VLVVDDNETNRLLLQDMLNSWGLE-VTSMSRAADALAYLEALPLPLLVSDVNMPGMDGFTLVETIRDRLHELCVILLTSGTRPGDLTRSSQLGVSSHLLKPIKQSELLEAIM--------
------VLVVDDNEINRQIAKELLEQAGLA-VTVVGNGREAVEYVRRQPVSLVLMDVQMPVMDGLEATCRIRESPEELPILAMTAHADKGSRMDGKSVGMNDYLTKPVNPAELYAALEEWL-----
------VLVVDDNEFNRYVLQKLLLTYNIQ-HVQAQNGQVAIDKVMCCHFKIIFMDLDMPVKNGYEAVQEIKSLQKEAPIVACTAFVGEEDKRKCEIYGMDYFLPKPISPKEIEKLLIEILQK---
------VLVVDDNDALRENLAECLEDEGYA-VDLAASGAEALVRLERAPPAVVLLDLMMPGMDGGALAAAIRARWDGIRLVITTGHS----ASRVRDLPVDAVLMKPFGVDDLLAVLKRV------
------VLVVDDNAVNREALILYLKSRGID-CVGADGAEEARLYLHQQRIGLMITDLRMQPEDGLELIRKIRGERAALSIIVVSGDTDVAEAVDVMHLGVVDFLLKPVDLGKLLELVKK-------
------VLVVDDNAVNREALILYLKSRGID-AVGADGAEEARLYLYHQRISLMITDLRMQPEDGLDLIRTIREERAALSIIVVSGDTDVEEAVDVMHLGVVDFLLKPVDLGKLLELVKK-------
------VLVVDDNAVNREALILYLKSRGID-AVGADGAEEARLYLHYKRIGLMITDLRMQPESGLDLIRTIRAERAALSIIVVSGDTDVEEAVDVMHLGVVDFLLKPVDLGKLLELVNK-------
------VLVVDDMPDNLAFMAGLLND-EYK-VLFAKDGKAALKICQSTPPDAVLLDVMMPEMDGHQVLQALRSKSAQIPVIFVSALGEVEHHLQGLRGGAIDYLNKPVQPEILKLKLANVLAQM--
------VLVVDDMPDNLAFMAGLLND-DYK-VLFAKDGKAGLKICQSTPPDVVLLDVMMPEMDGHQVLQALRTRSAEIPVIFVSALGEVEHHLQGLRGGAIDYLTKPVQPEILKLKLANVLAQV--
------VLVVDDLPAVAESIVAGLTAAGLR-AEAAYDGHTAIQRARDAAVDVCVLDLRMPSLDGVRTHEQIRRLSRGITVIAMTGHATPEMIHAFTSQGGYACLHKPFEVRELMHTIARA------
------VLVVDDHVDHRKVLSGMLTPLGFE-VVQASNGQEAIRQVALLGPDLILMDLSMPTMDGWETSRLIRRALSTAPIIVISANAFNDERERSLASACNDYLAKPVHTPELLERIQKQL-----
------VLVVDDHREVVYAVRRLLQSRGLE-VISAPSAAEAEPLVP--RADALILDIQLEQDNGLALLQRLRSAGDETPAVVLSAHTFPDNVVEASKRGAMQILAKPIEAEALVGAVEEALSQT--
------VLVVDDHPVNLQMIGIQLAALHCN-ATLVDAGQAALDFVERGAYEIVLLDCNLPDLDGYTVARRIRSSLPYLPIVAISAQTSDEHLKRCMESGMDGVLRKPLILKELAAMID--------
------VLVVDDHPVNLQMIGIQLAALHCN-ATLVDAGQAALDEVERGAYEIVLLDCNLPDLDGYTVARRIRSSLPYLPIVAISAQTSDEHLKRCMESGMDGVLRKPLILKELAAMID--------
------VLVVDDHIEHRKVISGMLEPLGFT-VAQAENGMEAVRQVSLLHPDLILMDLSMPDMDGWATLRMIRRARSNAPVIVLSANANASTDDDI----GHDYLSKPVHLRDLLDRLKHHLN----
------VLVVDDGSENRELIQLVLAGVGIQ-STTAVHGLEGLTLAQQGDYDLILMDVQMPVMDGYTAVAKMRELGVEIPVVALTAHAMKGIEQRCLSAGYSHYMTKPIDINALLKLMAELL-----
------VLVVDDFQDNREMFAEYLSFSGFR-VAEAATGREALDRAFELIPDLILMDLSLPEIDGWEATRHLKSRTMRIPIVALTGHTLAGHSREAKDAGCDAFLTKPCLPDTLVLEIRRLLSR---
------VLVVDDEVGIRELLSEILIDEGYD-VRLAENATAARLVREELRPDLVLLDIWMPDTDGISLLKEWHAAHLNMPVVMMSGHGTIDTAVEATRFGAFDFLEKPIALQKLLSTVQKALKH---
------VLVVDDETDILDLMEMTLMKMGLR-VHTASGVTEAKNKLDSQRYSLVLTDMRMPDGSGLEVVQHINSRLLDTPVAVITAFGNADQAQEALRCGAFDYIQKPITLARLRSLVKSAIS----
------VLVVDDETDILDLMEMTLMKMGLR-VHTASGVTEAKNKLDSQRYSLVLTDMRMPDGSGLEVVQHINSRLLDTPVAVITAFGNADQAQEALRCGAFDYIQKPITLARLRSLVKSAI-----
------VLVVDDETDILDLMEMTLMKMGLR-VHTASGVAEAKNKLDSQRYSLVLTDMRMPDSSGLEVVQHINSRLLDTPVAVITAFGNADQAQEALRCGAFD------------------------
------VLVVDDETDILDLMEMTLMKMGLR-VHTASGVAEAKNKLDSQRYSLVLTDMRMPDGSGLEVVQHINSRLLDTPVAVITAFGNADQAQEALRCGAFD------------------------
------VLVVDDETDILDLMEMTLMKMGLR-VHTASGVAEAKNKLDSQRYSLVLTDMRMPDGSGLEVVQHINSRALDIPIAVITAFGNADQAQEALRCGAFDYIQKPITLARLRSLVKSAI-----
------VLVVDDETDILDLMEMTLMKMGLR-VHTASDVTEAKNKLNSQRYSLVLTDMRMPDGSGLEVVQHINSRLLDTPVAVITAFGNADQAQEALRCGAFDYIQKPITLAQLRSLVKSAV-----
------VLVVDDESSVREVLTDIFLDSGFN-VKTASNGRDALDKIDQYQPDVVFMDIRMPEMGGIEVLEIINRRGSQIPIILMTAYGSTETTIEAMKLGAFDYLMKPLNIKEVMRVLEKAVE----
------VLVVDDESPNLESLGKIFEREGWR-VALAGSGAAALEVLRRERAAVVVTDLMMPGMSGDELLRAVKTVSPESEVVVMTAYGTVEAAVAAMKQGAYDFITKPVKRHAIVKAVRQALERAS-
------VLVVDDESPNLESLGKIFEREGWR-VALAASGLAALELLRRERAAVVVTDLMMPGMSGDELLRAVKAVSPESEVVVMTAYGTVEVAVAAMKQGAYDFITKPVKRHAIVKTVRQALERAS-
------VLVVDDESPNLESLGKIFEREGWR-VALAASGLAALELLRRERAAVVVTDLMMPGMSGDELLRAVKAVSPESEVVVMTAYGTVEAAVAAMKQGAYDFITKPVKRHAIVKTVRQALERAS-
------VLVVDDESGIVDSLTKIFQREGLR-VLGASDGAEGLELLRKHRVGVLLTDLMMPHTTGMDLLKAAKTVAPETEVVLMTAYGTVETAVQAMKEGAYDFVTKPLKRAHVVRIVKNALEKQS-
------VLVVDDEQDIRDLMEMTLMKMGLS-VETAEGVNAAKKWLDSKKFSLVLTDMRMPDGSGLEVVEYINEKELDVPVAVITAFGNADQAVQAIKTGAFDYLQKPITLAQLRTLVKSAIK----
------VLVVDDEPTNLAVLANLLRPL-YT-VRACKSGEQALAAAREPRPDLILLDVMMPGMDGFSVLHRLRQHSRDIPVIFVTALSDELDEEHGLRLGAVDYITKPIKPAVVLSRVQVHVE----
------VLVVDDEPSVRALVVEVLHEMGYQ-TIEAHDGASALQVLQSTHLDLLITDVGLPGMNGRQLADGGRLTRPDLQILFITGYAENAAVGNGHLERGMHVLTKPFTLDALAHRVRTLIRQ---
------VLVVDDEPRMITFMRMNLELEGMR-VTTATNGREAVEKVREEMPDIVLLDIMMPVMDGFEALRRIRS-FSQVPVIILTAKDEEEDRVRGLELGADDYVGKPFSQRELVSRIRAVLRRH--
------VLVVDDEPRMINFMRLNLELEGMR-VATAANGREALDRARDDMPDVILLDVMMPVMDGFEALRRLRQ-FSQVPILMLTAKDEEEDRVRGLELGADDYIGKPFSHRELISRIRAVLRRH--
------VLVVDDEPRMIAFMRMNLELEGMR-VTTATNGREAVEKVREEMPDIVLLDVMMPVMDGFEALRRIRS-FSQVPVIILTAKDEEEDRVRGLELGADDYVGKPFSQRELISRIRAVLRRH--
[truncated: 9,104,250 more chars]
