# Supplementary material for: Accurate Simulation and Detection of Coevolution Signals in Multiple Sequence Alignments
Source: PLoS One. 2012 Oct 16;7(10):e47108. doi: 10.1371/journal.pone.0047108 (PMC3473043; doi:10.1371/journal.pone.0047108)
Supplement: Toolbox S1 — MSAVOLVE_v1.0a Toolbox for Matlab. (ZIP) [file pone.0047108.s024.zip › MSAVOLVE_v1.0a/COEVOLUTION_METHODS/FUNCTIONS/PSICOV/demo.observed]

REMARK Observed CB-CB (CA-CA for Gly) contacts in demo.pdb
1 2 0 8 1.000000
1 3 0 8 1.000000
1 5 0 8 1.000000
1 117 0 8 1.000000
1 121 0 8 1.000000
1 126 0 8 1.000000
2 3 0 8 1.000000
2 4 0 8 1.000000
2 5 0 8 1.000000
2 126 0 8 1.000000
3 4 0 8 1.000000
3 5 0 8 1.000000
3 28 0 8 1.000000
3 29 0 8 1.000000
3 30 0 8 1.000000
4 5 0 8 1.000000
4 6 0 8 1.000000
4 30 0 8 1.000000
4 31 0 8 1.000000
5 6 0 8 1.000000
5 7 0 8 1.000000
5 29 0 8 1.000000
5 31 0 8 1.000000
5 51 0 8 1.000000
5 52 0 8 1.000000
6 7 0 8 1.000000
6 8 0 8 1.000000
6 31 0 8 1.000000
6 32 0 8 1.000000
6 33 0 8 1.000000
6 49 0 8 1.000000
6 50 0 8 1.000000
6 51 0 8 1.000000
6 52 0 8 1.000000
7 8 0 8 1.000000
7 9 0 8 1.000000
7 24 0 8 1.000000
7 29 0 8 1.000000
7 31 0 8 1.000000
7 32 0 8 1.000000
7 33 0 8 1.000000
7 50 0 8 1.000000
7 51 0 8 1.000000
7 52 0 8 1.000000
7 53 0 8 1.000000
7 54 0 8 1.000000
8 9 0 8 1.000000
8 10 0 8 1.000000
8 32 0 8 1.000000
8 33 0 8 1.000000
8 34 0 8 1.000000
8 35 0 8 1.000000
8 41 0 8 1.000000
8 44 0 8 1.000000
8 45 0 8 1.000000
8 50 0 8 1.000000
8 52 0 8 1.000000
8 53 0 8 1.000000
8 54 0 8 1.000000
8 55 0 8 1.000000
9 10 0 8 1.000000
9 11 0 8 1.000000
9 17 0 8 1.000000
9 20 0 8 1.000000
9 21 0 8 1.000000
9 24 0 8 1.000000
9 32 0 8 1.000000
9 33 0 8 1.000000
9 34 0 8 1.000000
9 35 0 8 1.000000
9 54 0 8 1.000000
10 11 0 8 1.000000
10 17 0 8 1.000000
10 34 0 8 1.000000
10 35 0 8 1.000000
10 36 0 8 1.000000
10 37 0 8 1.000000
10 38 0 8 1.000000
10 40 0 8 1.000000
10 41 0 8 1.000000
10 53 0 8 1.000000
10 54 0 8 1.000000
10 55 0 8 1.000000
10 56 0 8 1.000000
10 59 0 8 1.000000
10 64 0 8 1.000000
10 67 0 8 1.000000
11 12 0 8 1.000000
11 13 0 8 1.000000
11 16 0 8 1.000000
11 17 0 8 1.000000
11 20 0 8 1.000000
11 36 0 8 1.000000
11 55 0 8 1.000000
11 56 0 8 1.000000
11 59 0 8 1.000000
11 83 0 8 1.000000
12 13 0 8 1.000000
12 36 0 8 1.000000
12 37 0 8 1.000000
12 56 0 8 1.000000
12 59 0 8 1.000000
12 60 0 8 1.000000
13 14 0 8 1.000000
13 15 0 8 1.000000
13 16 0 8 1.000000
13 17 0 8 1.000000
14 15 0 8 1.000000
14 16 0 8 1.000000
14 17 0 8 1.000000
14 18 0 8 1.000000
15 16 0 8 1.000000
15 17 0 8 1.000000
15 18 0 8 1.000000
15 19 0 8 1.000000
16 17 0 8 1.000000
16 18 0 8 1.000000
16 19 0 8 1.000000
16 20 0 8 1.000000
16 56 0 8 1.000000
16 83 0 8 1.000000
16 106 0 8 1.000000
17 18 0 8 1.000000
17 19 0 8 1.000000
17 20 0 8 1.000000
17 21 0 8 1.000000
17 34 0 8 1.000000
17 36 0 8 1.000000
18 19 0 8 1.000000
18 20 0 8 1.000000
18 21 0 8 1.000000
18 22 0 8 1.000000
19 20 0 8 1.000000
19 21 0 8 1.000000
19 22 0 8 1.000000
19 23 0 8 1.000000
19 107 0 8 1.000000
20 21 0 8 1.000000
20 22 0 8 1.000000
20 23 0 8 1.000000
20 24 0 8 1.000000
20 54 0 8 1.000000
20 83 0 8 1.000000
20 113 0 8 1.000000
21 22 0 8 1.000000
21 23 0 8 1.000000
21 24 0 8 1.000000
21 25 0 8 1.000000
21 32 0 8 1.000000
21 34 0 8 1.000000
22 23 0 8 1.000000
22 24 0 8 1.000000
22 25 0 8 1.000000
22 26 0 8 1.000000
23 24 0 8 1.000000
23 25 0 8 1.000000
23 26 0 8 1.000000
23 27 0 8 1.000000
23 108 0 8 1.000000
23 109 0 8 1.000000
23 110 0 8 1.000000
23 113 0 8 1.000000
24 25 0 8 1.000000
24 26 0 8 1.000000
24 27 0 8 1.000000
24 28 0 8 1.000000
24 29 0 8 1.000000
24 30 0 8 1.000000
24 32 0 8 1.000000
24 113 0 8 1.000000
25 26 0 8 1.000000
25 27 0 8 1.000000
25 28 0 8 1.000000
25 29 0 8 1.000000
25 30 0 8 1.000000
25 32 0 8 1.000000
26 27 0 8 1.000000
26 28 0 8 1.000000
26 110 0 8 1.000000
27 28 0 8 1.000000
27 29 0 8 1.000000
27 110 0 8 1.000000
27 113 0 8 1.000000
27 114 0 8 1.000000
27 117 0 8 1.000000
28 29 0 8 1.000000
28 30 0 8 1.000000
29 30 0 8 1.000000
29 31 0 8 1.000000
29 32 0 8 1.000000
30 31 0 8 1.000000
30 32 0 8 1.000000
31 32 0 8 1.000000
32 33 0 8 1.000000
32 34 0 8 1.000000
33 34 0 8 1.000000
33 35 0 8 1.000000
33 44 0 8 1.000000
33 50 0 8 1.000000
34 35 0 8 1.000000
34 36 0 8 1.000000
35 36 0 8 1.000000
35 37 0 8 1.000000
35 38 0 8 1.000000
35 40 0 8 1.000000
35 41 0 8 1.000000
35 43 0 8 1.000000
35 44 0 8 1.000000
36 37 0 8 1.000000
36 40 0 8 1.000000
36 59 0 8 1.000000
37 38 0 8 1.000000
37 39 0 8 1.000000
37 40 0 8 1.000000
37 41 0 8 1.000000
37 59 0 8 1.000000
37 60 0 8 1.000000
37 61 0 8 1.000000
37 62 0 8 1.000000
38 39 0 8 1.000000
38 40 0 8 1.000000
38 41 0 8 1.000000
38 42 0 8 1.000000
38 55 0 8 1.000000
38 59 0 8 1.000000
38 61 0 8 1.000000
38 62 0 8 1.000000
38 63 0 8 1.000000
38 64 0 8 1.000000
38 66 0 8 1.000000
38 67 0 8 1.000000
39 40 0 8 1.000000
39 41 0 8 1.000000
39 42 0 8 1.000000
39 43 0 8 1.000000
39 61 0 8 1.000000
39 62 0 8 1.000000
40 41 0 8 1.000000
40 42 0 8 1.000000
40 43 0 8 1.000000
40 44 0 8 1.000000
41 42 0 8 1.000000
41 43 0 8 1.000000
41 44 0 8 1.000000
41 45 0 8 1.000000
41 53 0 8 1.000000
41 55 0 8 1.000000
41 62 0 8 1.000000
41 67 0 8 1.000000
42 43 0 8 1.000000
42 44 0 8 1.000000
42 45 0 8 1.000000
42 46 0 8 1.000000
42 62 0 8 1.000000
42 67 0 8 1.000000
42 70 0 8 1.000000
42 71 0 8 1.000000
43 44 0 8 1.000000
43 45 0 8 1.000000
43 46 0 8 1.000000
43 47 0 8 1.000000
44 45 0 8 1.000000
44 46 0 8 1.000000
44 47 0 8 1.000000
44 50 0 8 1.000000
45 46 0 8 1.000000
45 47 0 8 1.000000
45 48 0 8 1.000000
45 50 0 8 1.000000
45 53 0 8 1.000000
45 71 0 8 1.000000
45 75 0 8 1.000000
45 78 0 8 1.000000
46 47 0 8 1.000000
46 48 0 8 1.000000
46 75 0 8 1.000000
47 48 0 8 1.000000
47 49 0 8 1.000000
48 49 0 8 1.000000
48 50 0 8 1.000000
48 74 0 8 1.000000
48 75 0 8 1.000000
49 50 0 8 1.000000
49 51 0 8 1.000000
50 51 0 8 1.000000
50 52 0 8 1.000000
50 53 0 8 1.000000
50 75 0 8 1.000000
50 78 0 8 1.000000
51 52 0 8 1.000000
51 53 0 8 1.000000
51 78 0 8 1.000000
51 79 0 8 1.000000
52 53 0 8 1.000000
52 54 0 8 1.000000
52 78 0 8 1.000000
52 79 0 8 1.000000
52 81 0 8 1.000000
53 54 0 8 1.000000
53 55 0 8 1.000000
53 67 0 8 1.000000
53 71 0 8 1.000000
53 78 0 8 1.000000
53 79 0 8 1.000000
53 80 0 8 1.000000
53 81 0 8 1.000000
54 55 0 8 1.000000
54 80 0 8 1.000000
54 81 0 8 1.000000
54 83 0 8 1.000000
55 56 0 8 1.000000
55 57 0 8 1.000000
55 59 0 8 1.000000
55 64 0 8 1.000000
55 67 0 8 1.000000
55 68 0 8 1.000000
55 80 0 8 1.000000
55 81 0 8 1.000000
55 82 0 8 1.000000
55 83 0 8 1.000000
56 57 0 8 1.000000
56 58 0 8 1.000000
56 59 0 8 1.000000
56 64 0 8 1.000000
56 82 0 8 1.000000
56 83 0 8 1.000000
56 84 0 8 1.000000
57 58 0 8 1.000000
57 59 0 8 1.000000
57 63 0 8 1.000000
57 64 0 8 1.000000
57 65 0 8 1.000000
57 82 0 8 1.000000
57 83 0 8 1.000000
57 84 0 8 1.000000
57 85 0 8 1.000000
57 91 0 8 1.000000
57 95 0 8 1.000000
58 59 0 8 1.000000
58 63 0 8 1.000000
58 64 0 8 1.000000
58 84 0 8 1.000000
58 85 0 8 1.000000
59 60 0 8 1.000000
59 61 0 8 1.000000
59 62 0 8 1.000000
59 63 0 8 1.000000
59 64 0 8 1.000000
59 67 0 8 1.000000
60 61 0 8 1.000000
60 62 0 8 1.000000
60 63 0 8 1.000000
61 62 0 8 1.000000
62 63 0 8 1.000000
62 64 0 8 1.000000
62 66 0 8 1.000000
62 67 0 8 1.000000
62 70 0 8 1.000000
63 64 0 8 1.000000
63 65 0 8 1.000000
63 66 0 8 1.000000
63 67 0 8 1.000000
64 65 0 8 1.000000
64 66 0 8 1.000000
64 67 0 8 1.000000
64 68 0 8 1.000000
64 82 0 8 1.000000
65 66 0 8 1.000000
65 67 0 8 1.000000
65 68 0 8 1.000000
65 69 0 8 1.000000
65 94 0 8 1.000000
65 95 0 8 1.000000
65 98 0 8 1.000000
66 67 0 8 1.000000
66 68 0 8 1.000000
66 69 0 8 1.000000
66 70 0 8 1.000000
67 68 0 8 1.000000
67 69 0 8 1.000000
67 70 0 8 1.000000
67 71 0 8 1.000000
67 80 0 8 1.000000
68 69 0 8 1.000000
68 70 0 8 1.000000
68 71 0 8 1.000000
68 72 0 8 1.000000
68 80 0 8 1.000000
68 82 0 8 1.000000
68 95 0 8 1.000000
68 98 0 8 1.000000
68 99 0 8 1.000000
68 100 0 8 1.000000
69 70 0 8 1.000000
69 71 0 8 1.000000
69 72 0 8 1.000000
69 73 0 8 1.000000
69 98 0 8 1.000000
70 71 0 8 1.000000
70 72 0 8 1.000000
70 73 0 8 1.000000
71 72 0 8 1.000000
71 73 0 8 1.000000
71 75 0 8 1.000000
71 76 0 8 1.000000
71 78 0 8 1.000000
71 80 0 8 1.000000
72 73 0 8 1.000000
72 76 0 8 1.000000
72 98 0 8 1.000000
72 99 0 8 1.000000
73 76 0 8 1.000000
74 75 0 8 1.000000
74 76 0 8 1.000000
75 76 0 8 1.000000
75 77 0 8 1.000000
75 78 0 8 1.000000
76 77 0 8 1.000000
76 78 0 8 1.000000
77 78 0 8 1.000000
77 79 0 8 1.000000
78 79 0 8 1.000000
78 80 0 8 1.000000
79 80 0 8 1.000000
79 81 0 8 1.000000
79 101 0 8 1.000000
79 120 0 8 1.000000
79 124 0 8 1.000000
79 126 0 8 1.000000
80 81 0 8 1.000000
80 82 0 8 1.000000
80 99 0 8 1.000000
80 100 0 8 1.000000
80 101 0 8 1.000000
80 102 0 8 1.000000
81 82 0 8 1.000000
81 83 0 8 1.000000
81 100 0 8 1.000000
81 101 0 8 1.000000
81 102 0 8 1.000000
81 103 0 8 1.000000
81 104 0 8 1.000000
81 116 0 8 1.000000
81 117 0 8 1.000000
81 120 0 8 1.000000
82 83 0 8 1.000000
82 84 0 8 1.000000
82 95 0 8 1.000000
82 100 0 8 1.000000
82 102 0 8 1.000000
82 103 0 8 1.000000
82 104 0 8 1.000000
83 84 0 8 1.000000
83 103 0 8 1.000000
83 104 0 8 1.000000
83 105 0 8 1.000000
83 106 0 8 1.000000
84 85 0 8 1.000000
84 86 0 8 1.000000
84 87 0 8 1.000000
84 88 0 8 1.000000
84 91 0 8 1.000000
84 103 0 8 1.000000
84 104 0 8 1.000000
84 105 0 8 1.000000
84 106 0 8 1.000000
85 86 0 8 1.000000
85 105 0 8 1.000000
85 106 0 8 1.000000
86 87 0 8 1.000000
86 88 0 8 1.000000
86 105 0 8 1.000000
87 88 0 8 1.000000
87 89 0 8 1.000000
87 91 0 8 1.000000
87 92 0 8 1.000000
87 103 0 8 1.000000
87 105 0 8 1.000000
88 89 0 8 1.000000
88 90 0 8 1.000000
88 91 0 8 1.000000
88 92 0 8 1.000000
89 90 0 8 1.000000
89 91 0 8 1.000000
89 92 0 8 1.000000
89 93 0 8 1.000000
90 91 0 8 1.000000
90 92 0 8 1.000000
90 93 0 8 1.000000
90 94 0 8 1.000000
91 92 0 8 1.000000
91 93 0 8 1.000000
91 94 0 8 1.000000
91 95 0 8 1.000000
91 103 0 8 1.000000
92 93 0 8 1.000000
92 94 0 8 1.000000
92 95 0 8 1.000000
92 96 0 8 1.000000
92 103 0 8 1.000000
93 94 0 8 1.000000
93 95 0 8 1.000000
93 96 0 8 1.000000
93 97 0 8 1.000000
94 95 0 8 1.000000
94 96 0 8 1.000000
94 97 0 8 1.000000
94 98 0 8 1.000000
95 96 0 8 1.000000
95 97 0 8 1.000000
95 98 0 8 1.000000
95 99 0 8 1.000000
95 100 0 8 1.000000
95 102 0 8 1.000000
95 103 0 8 1.000000
96 97 0 8 1.000000
96 98 0 8 1.000000
96 99 0 8 1.000000
96 100 0 8 1.000000
96 102 0 8 1.000000
96 103 0 8 1.000000
97 98 0 8 1.000000
97 99 0 8 1.000000
98 99 0 8 1.000000
98 100 0 8 1.000000
99 100 0 8 1.000000
99 101 0 8 1.000000
100 101 0 8 1.000000
100 102 0 8 1.000000
100 103 0 8 1.000000
101 102 0 8 1.000000
101 120 0 8 1.000000
101 123 0 8 1.000000
101 124 0 8 1.000000
102 103 0 8 1.000000
102 104 0 8 1.000000
102 116 0 8 1.000000
102 119 0 8 1.000000
102 120 0 8 1.000000
103 104 0 8 1.000000
104 105 0 8 1.000000
104 106 0 8 1.000000
104 108 0 8 1.000000
104 112 0 8 1.000000
104 113 0 8 1.000000
104 116 0 8 1.000000
105 106 0 8 1.000000
105 108 0 8 1.000000
106 107 0 8 1.000000
106 108 0 8 1.000000
107 108 0 8 1.000000
107 109 0 8 1.000000
108 109 0 8 1.000000
108 112 0 8 1.000000
108 113 0 8 1.000000
108 116 0 8 1.000000
109 110 0 8 1.000000
109 111 0 8 1.000000
109 112 0 8 1.000000
109 113 0 8 1.000000
110 111 0 8 1.000000
110 112 0 8 1.000000
110 113 0 8 1.000000
110 114 0 8 1.000000
111 112 0 8 1.000000
111 113 0 8 1.000000
111 114 0 8 1.000000
111 115 0 8 1.000000
112 113 0 8 1.000000
112 114 0 8 1.000000
112 115 0 8 1.000000
112 116 0 8 1.000000
113 114 0 8 1.000000
113 115 0 8 1.000000
113 116 0 8 1.000000
113 117 0 8 1.000000
114 115 0 8 1.000000
114 116 0 8 1.000000
114 117 0 8 1.000000
114 118 0 8 1.000000
115 116 0 8 1.000000
115 117 0 8 1.000000
115 118 0 8 1.000000
115 119 0 8 1.000000
116 117 0 8 1.000000
116 118 0 8 1.000000
116 119 0 8 1.000000
116 120 0 8 1.000000
117 118 0 8 1.000000
117 119 0 8 1.000000
117 120 0 8 1.000000
117 121 0 8 1.000000
118 119 0 8 1.000000
118 120 0 8 1.000000
118 121 0 8 1.000000
118 122 0 8 1.000000
119 120 0 8 1.000000
119 121 0 8 1.000000
119 122 0 8 1.000000
119 123 0 8 1.000000
120 121 0 8 1.000000
120 122 0 8 1.000000
120 123 0 8 1.000000
120 124 0 8 1.000000
120 126 0 8 1.000000
121 122 0 8 1.000000
121 123 0 8 1.000000
121 124 0 8 1.000000
121 125 0 8 1.000000
121 126 0 8 1.000000
122 123 0 8 1.000000
122 124 0 8 1.000000
122 125 0 8 1.000000
122 126 0 8 1.000000
123 124 0 8 1.000000
123 125 0 8 1.000000
124 125 0 8 1.000000
124 126 0 8 1.000000
125 126 0 8 1.000000
