# Supplementary material for: Accurate Simulation and Detection of Coevolution Signals in Multiple Sequence Alignments
Source: PLoS One. 2012 Oct 16;7(10):e47108. doi: 10.1371/journal.pone.0047108 (PMC3473043; doi:10.1371/journal.pone.0047108)
Supplement: Toolbox S1 — MSAVOLVE_v1.0a Toolbox for Matlab. (ZIP) [file pone.0047108.s024.zip › MSAVOLVE_v1.0a/COEVOLUTION_METHODS/FUNCTIONS/PSICOV/demo.pdb]

HEADER    PDB CODE 1JBE Chain A
EXPDTA    THEORETICAL MODEL, MODELLER 9v8 2011/08/01 22:41:31
ATOM      1  N   ALA     1      38.738  22.254   7.467  1.00  0.00           N
ATOM      2  CA  ALA     1      39.225  21.332   8.477  1.00  0.00           C
ATOM      3  CB  ALA     1      38.252  20.159   8.568  1.00  0.00           C
ATOM      4  C   ALA     1      40.638  20.863   8.184  1.00  0.00           C
ATOM      5  O   ALA     1      41.133  20.946   7.070  1.00  0.00           O
ATOM      6  N   ASP     2      41.279  20.353   9.219  1.00  0.00           N
ATOM      7  CA  ASP     2      42.612  19.773   9.157  1.00  0.00           C
ATOM      8  CB  ASP     2      43.027  19.449  10.586  1.00  0.00           C
ATOM      9  CG  ASP     2      44.377  18.821  10.778  1.00  0.00           C
ATOM     10  OD1 ASP     2      45.118  18.616   9.799  1.00  0.00           O
ATOM     11  OD2 ASP     2      44.731  18.502  11.937  1.00  0.00           O
ATOM     12  C   ASP     2      42.622  18.526   8.286  1.00  0.00           C
ATOM     13  O   ASP     2      41.900  17.578   8.590  1.00  0.00           O
ATOM     14  N   LYS     3      43.429  18.486   7.233  1.00  0.00           N
ATOM     15  CA  LYS     3      43.424  17.309   6.366  1.00  0.00           C
ATOM     16  CB  LYS     3      44.203  17.581   5.083  1.00  0.00           C
ATOM     17  CG  LYS     3      43.539  18.536   4.111  1.00  0.00           C
ATOM     18  CD  LYS     3      42.272  17.917   3.531  1.00  0.00           C
ATOM     19  CE  LYS     3      41.915  18.421   2.151  1.00  0.00           C
ATOM     20  NZ  LYS     3      40.444  18.338   1.955  1.00  0.00           N
ATOM     21  C   LYS     3      43.990  16.065   7.048  1.00  0.00           C
ATOM     22  O   LYS     3      43.770  14.958   6.557  1.00  0.00           O
ATOM     23  N   GLU     4      44.707  16.217   8.158  1.00  0.00           N
ATOM     24  CA  GLU     4      45.232  15.102   8.925  1.00  0.00           C
ATOM     25  CB  GLU     4      46.663  15.398   9.406  1.00  0.00           C
ATOM     26  CG  GLU     4      47.642  15.526   8.244  1.00  0.00           C
ATOM     27  CD  GLU     4      47.638  14.325   7.316  1.00  0.00           C
ATOM     28  OE1 GLU     4      47.731  13.193   7.831  1.00  0.00           O
ATOM     29  OE2 GLU     4      47.531  14.531   6.081  1.00  0.00           O
ATOM     30  C   GLU     4      44.339  14.754  10.112  1.00  0.00           C
ATOM     31  O   GLU     4      44.754  13.946  10.947  1.00  0.00           O
ATOM     32  N   LEU     5      43.124  15.282  10.187  1.00  0.00           N
ATOM     33  CA  LEU     5      42.113  14.789  11.112  1.00  0.00           C
ATOM     34  CB  LEU     5      40.767  15.396  10.740  1.00  0.00           C
ATOM     35  CG  LEU     5      39.656  15.433  11.781  1.00  0.00           C
ATOM     36  CD1 LEU     5      40.013  16.360  12.937  1.00  0.00           C
ATOM     37  CD2 LEU     5      38.343  15.849  11.139  1.00  0.00           C
ATOM     38  C   LEU     5      42.056  13.268  11.066  1.00  0.00           C
ATOM     39  O   LEU     5      41.980  12.705   9.982  1.00  0.00           O
ATOM     40  N   LYS     6      42.080  12.606  12.220  1.00  0.00           N
ATOM     41  CA  LYS     6      42.133  11.152  12.238  1.00  0.00           C
ATOM     42  CB  LYS     6      42.953  10.626  13.416  1.00  0.00           C
ATOM     43  CG  LYS     6      43.151   9.117  13.399  1.00  0.00           C
ATOM     44  CD  LYS     6      44.171   8.625  14.395  1.00  0.00           C
ATOM     45  CE  LYS     6      44.378   7.130  14.352  1.00  0.00           C
ATOM     46  NZ  LYS     6      45.525   6.691  15.194  1.00  0.00           N
ATOM     47  C   LYS     6      40.708  10.600  12.281  1.00  0.00           C
ATOM     48  O   LYS     6      39.949  10.794  13.242  1.00  0.00           O
ATOM     49  N   PHE     7      40.354   9.901  11.214  1.00  0.00           N
ATOM     50  CA  PHE     7      39.063   9.274  11.053  1.00  0.00           C
ATOM     51  CB  PHE     7      38.604   9.261   9.590  1.00  0.00           C
ATOM     52  CG  PHE     7      38.162  10.598   9.058  1.00  0.00           C
ATOM     53  CD1 PHE     7      39.091  11.577   8.770  1.00  0.00           C
ATOM     54  CD2 PHE     7      36.834  10.892   8.842  1.00  0.00           C
ATOM     55  CE1 PHE     7      38.705  12.810   8.284  1.00  0.00           C
ATOM     56  CE2 PHE     7      36.448  12.126   8.366  1.00  0.00           C
ATOM     57  CZ  PHE     7      37.376  13.103   8.081  1.00  0.00           C
ATOM     58  C   PHE     7      39.053   7.834  11.534  1.00  0.00           C
ATOM     59  O   PHE     7      40.018   7.108  11.300  1.00  0.00           O
ATOM     60  N   LEU     8      37.970   7.432  12.192  1.00  0.00           N
ATOM     61  CA  LEU     8      37.656   6.036  12.440  1.00  0.00           C
ATOM     62  CB  LEU     8      37.372   5.778  13.916  1.00  0.00           C
ATOM     63  CG  LEU     8      37.192   4.303  14.274  1.00  0.00           C
ATOM     64  CD1 LEU     8      38.467   3.480  14.079  1.00  0.00           C
ATOM     65  CD2 LEU     8      36.714   4.141  15.707  1.00  0.00           C
ATOM     66  C   LEU     8      36.449   5.648  11.590  1.00  0.00           C
ATOM     67  O   LEU     8      35.384   6.249  11.751  1.00  0.00           O
ATOM     68  N   VAL     9      36.612   4.686  10.712  1.00  0.00           N
ATOM     69  CA  VAL     9      35.572   4.160   9.844  1.00  0.00           C
ATOM     70  CB  VAL     9      36.077   4.023   8.403  1.00  0.00           C
ATOM     71  CG1 VAL     9      35.045   3.332   7.533  1.00  0.00           C
ATOM     72  CG2 VAL     9      36.451   5.381   7.833  1.00  0.00           C
ATOM     73  C   VAL     9      35.095   2.827  10.407  1.00  0.00           C
ATOM     74  O   VAL     9      35.900   1.891  10.515  1.00  0.00           O
ATOM     75  N   VAL    10      33.823   2.743  10.759  1.00  0.00           N
ATOM     76  CA  VAL    10      33.270   1.621  11.498  1.00  0.00           C
ATOM     77  CB  VAL    10      32.694   2.020  12.860  1.00  0.00           C
ATOM     78  CG1 VAL    10      32.522   0.780  13.712  1.00  0.00           C
ATOM     79  CG2 VAL    10      33.579   3.031  13.575  1.00  0.00           C
ATOM     80  C   VAL    10      32.166   0.975  10.668  1.00  0.00           C
ATOM     81  O   VAL    10      31.159   1.617  10.345  1.00  0.00           O
ATOM     82  N   ASP    11      32.346  -0.282  10.291  1.00  0.00           N
ATOM     83  CA  ASP    11      31.342  -1.070   9.590  1.00  0.00           C
ATOM     84  CB  ASP    11      31.154  -0.661   8.142  1.00  0.00           C
ATOM     85  CG  ASP    11      29.873  -1.149   7.507  1.00  0.00           C
ATOM     86  OD1 ASP    11      29.013  -1.751   8.178  1.00  0.00           O
ATOM     87  OD2 ASP    11      29.722  -0.894   6.281  1.00  0.00           O
ATOM     88  C   ASP    11      31.777  -2.533   9.680  1.00  0.00           C
ATOM     89  O   ASP    11      32.962  -2.809   9.821  1.00  0.00           O
ATOM     90  N   ASP    12      30.826  -3.452   9.558  1.00  0.00           N
ATOM     91  CA  ASP    12      31.123  -4.877   9.623  1.00  0.00           C
ATOM     92  CB  ASP    12      30.044  -5.653  10.378  1.00  0.00           C
ATOM     93  CG  ASP    12      28.677  -5.603   9.746  1.00  0.00           C
ATOM     94  OD1 ASP    12      28.336  -4.632   9.059  1.00  0.00           O
ATOM     95  OD2 ASP    12      27.891  -6.554   9.963  1.00  0.00           O
ATOM     96  C   ASP    12      31.367  -5.509   8.255  1.00  0.00           C
ATOM     97  O   ASP    12      31.456  -6.745   8.187  1.00  0.00           O
ATOM     98  N   PHE    13      31.507  -4.728   7.203  1.00  0.00           N
ATOM     99  CA  PHE    13      31.879  -5.174   5.867  1.00  0.00           C
ATOM    100  CB  PHE    13      30.811  -4.816   4.840  1.00  0.00           C
ATOM    101  CG  PHE    13      29.511  -5.580   4.940  1.00  0.00           C
ATOM    102  CD1 PHE    13      28.530  -5.185   5.826  1.00  0.00           C
ATOM    103  CD2 PHE    13      29.276  -6.677   4.135  1.00  0.00           C
ATOM    104  CE1 PHE    13      27.327  -5.857   5.908  1.00  0.00           C
ATOM    105  CE2 PHE    13      28.079  -7.364   4.205  1.00  0.00           C
ATOM    106  CZ  PHE    13      27.102  -6.943   5.087  1.00  0.00           C
ATOM    107  C   PHE    13      33.194  -4.524   5.460  1.00  0.00           C
ATOM    108  O   PHE    13      33.253  -3.301   5.353  1.00  0.00           O
ATOM    109  N   SER    14      34.205  -5.352   5.211  1.00  0.00           N
ATOM    110  CA  SER    14      35.472  -4.800   4.747  1.00  0.00           C
ATOM    111  CB  SER    14      36.534  -5.890   4.628  1.00  0.00           C
ATOM    112  OG  SER    14      36.238  -6.797   3.594  1.00  0.00           O
ATOM    113  C   SER    14      35.340  -4.047   3.443  1.00  0.00           C
ATOM    114  O   SER    14      36.067  -3.065   3.252  1.00  0.00           O
ATOM    115  N   THR    15      34.452  -4.485   2.546  1.00  0.00           N
ATOM    116  CA  THR    15      34.356  -3.760   1.285  1.00  0.00           C
ATOM    117  CB  THR    15      33.437  -4.455   0.268  1.00  0.00           C
ATOM    118  OG1 THR    15      32.129  -4.601   0.817  1.00  0.00           O
ATOM    119  CG2 THR    15      34.009  -5.811  -0.108  1.00  0.00           C
ATOM    120  C   THR    15      33.883  -2.329   1.510  1.00  0.00           C
ATOM    121  O   THR    15      34.366  -1.397   0.850  1.00  0.00           O
ATOM    122  N   MET    16      32.921  -2.135   2.414  1.00  0.00           N
ATOM    123  CA  MET    16      32.384  -0.792   2.635  1.00  0.00           C
ATOM    124  CB  MET    16      31.055  -0.819   3.386  1.00  0.00           C
ATOM    125  CG  MET    16      30.387   0.527   3.529  1.00  0.00           C
ATOM    126  SD  MET    16      30.048   1.341   1.954  1.00  0.00           S
ATOM    127  CE  MET    16      29.293   2.836   2.596  1.00  0.00           C
ATOM    128  C   MET    16      33.401   0.061   3.386  1.00  0.00           C
ATOM    129  O   MET    16      33.538   1.255   3.120  1.00  0.00           O
ATOM    130  N   ARG    17      34.136  -0.524   4.339  1.00  0.00           N
ATOM    131  CA  ARG    17      35.183   0.284   4.966  1.00  0.00           C
ATOM    132  CB  ARG    17      35.861  -0.507   6.069  1.00  0.00           C
ATOM    133  CG  ARG    17      34.978  -0.880   7.237  1.00  0.00           C
ATOM    134  CD  ARG    17      35.780  -1.256   8.481  1.00  0.00           C
ATOM    135  NE  ARG    17      36.712  -2.350   8.168  1.00  0.00           N
ATOM    136  CZ  ARG    17      36.422  -3.639   8.212  1.00  0.00           C
ATOM    137  NH1 ARG    17      35.230  -4.077   8.594  1.00  0.00           N
ATOM    138  NH2 ARG    17      37.344  -4.541   7.878  1.00  0.00           N
ATOM    139  C   ARG    17      36.202   0.734   3.918  1.00  0.00           C
ATOM    140  O   ARG    17      36.692   1.856   4.002  1.00  0.00           O
ATOM    141  N   ARG    18      36.529  -0.126   2.967  1.00  0.00           N
ATOM    142  CA  ARG    18      37.471   0.274   1.921  1.00  0.00           C
ATOM    143  CB  ARG    18      37.916  -0.920   1.109  1.00  0.00           C
ATOM    144  CG  ARG    18      38.923  -0.509  -0.003  1.00  0.00           C
ATOM    145  CD  ARG    18      40.354  -0.628   0.580  1.00  0.00           C
ATOM    146  NE  ARG    18      41.240  -0.019  -0.407  1.00  0.00           N
ATOM    147  CZ  ARG    18      42.199  -0.509  -1.146  1.00  0.00           C
ATOM    148  NH1 ARG    18      42.585  -1.776  -1.127  1.00  0.00           N
ATOM    149  NH2 ARG    18      42.812   0.346  -1.960  1.00  0.00           N
ATOM    150  C   ARG    18      36.885   1.355   1.029  1.00  0.00           C
ATOM    151  O   ARG    18      37.610   2.277   0.639  1.00  0.00           O
ATOM    152  N   ILE    19      35.604   1.246   0.676  1.00  0.00           N
ATOM    153  CA  ILE    19      34.961   2.326  -0.067  1.00  0.00           C
ATOM    154  CB  ILE    19      33.477   1.988  -0.327  1.00  0.00           C
ATOM    155  CG2 ILE    19      32.701   3.225  -0.737  1.00  0.00           C
ATOM    156  CG1 ILE    19      33.302   0.867  -1.345  1.00  0.00           C
ATOM    157  CD1 ILE    19      31.949   0.208  -1.343  1.00  0.00           C
ATOM    158  C   ILE    19      35.098   3.644   0.674  1.00  0.00           C
ATOM    159  O   ILE    19      35.523   4.640   0.084  1.00  0.00           O
ATOM    160  N   VAL    20      34.735   3.663   1.955  1.00  0.00           N
ATOM    161  CA  VAL    20      34.742   4.923   2.684  1.00  0.00           C
ATOM    162  CB  VAL    20      34.043   4.780   4.043  1.00  0.00           C
ATOM    163  CG1 VAL    20      34.131   6.071   4.835  1.00  0.00           C
ATOM    164  CG2 VAL    20      32.579   4.391   3.819  1.00  0.00           C
ATOM    165  C   VAL    20      36.162   5.457   2.827  1.00  0.00           C
ATOM    166  O   VAL    20      36.407   6.645   2.629  1.00  0.00           O
ATOM    167  N   ARG    21      37.111   4.581   3.144  1.00  0.00           N
ATOM    168  CA  ARG    21      38.512   4.987   3.203  1.00  0.00           C
ATOM    169  CB  ARG    21      39.415   3.798   3.563  1.00  0.00           C
ATOM    170  CG  ARG    21      40.878   4.060   3.257  1.00  0.00           C
ATOM    171  CD  ARG    21      41.776   2.873   3.513  1.00  0.00           C
ATOM    172  NE  ARG    21      41.785   2.386   4.875  1.00  0.00           N
ATOM    173  CZ  ARG    21      42.606   2.681   5.865  1.00  0.00           C
ATOM    174  NH1 ARG    21      42.444   2.119   7.059  1.00  0.00           N
ATOM    175  NH2 ARG    21      43.601   3.544   5.705  1.00  0.00           N
ATOM    176  C   ARG    21      38.963   5.599   1.889  1.00  0.00           C
ATOM    177  O   ARG    21      39.632   6.636   1.865  1.00  0.00           O
ATOM    178  N   ASN    22      38.613   4.986   0.763  1.00  0.00           N
ATOM    179  CA  ASN    22      39.059   5.501  -0.525  1.00  0.00           C
ATOM    180  CB  ASN    22      38.877   4.454  -1.642  1.00  0.00           C
ATOM    181  CG  ASN    22      40.186   3.710  -1.889  1.00  0.00           C
ATOM    182  OD1 ASN    22      40.611   3.548  -3.035  1.00  0.00           O
ATOM    183  ND2 ASN    22      40.775   3.285  -0.776  1.00  0.00           N
ATOM    184  C   ASN    22      38.382   6.805  -0.887  1.00  0.00           C
ATOM    185  O   ASN    22      39.012   7.695  -1.464  1.00  0.00           O
ATOM    186  N   LEU    23      37.119   6.963  -0.521  1.00  0.00           N
ATOM    187  CA  LEU    23      36.447   8.232  -0.756  1.00  0.00           C
ATOM    188  CB  LEU    23      34.963   8.111  -0.434  1.00  0.00           C
ATOM    189  CG  LEU    23      34.128   7.260  -1.394  1.00  0.00           C
ATOM    190  CD1 LEU    23      32.693   7.170  -0.891  1.00  0.00           C
ATOM    191  CD2 LEU    23      34.156   7.771  -2.817  1.00  0.00           C
ATOM    192  C   LEU    23      37.107   9.321   0.070  1.00  0.00           C
ATOM    193  O   LEU    23      37.330  10.437  -0.400  1.00  0.00           O
ATOM    194  N   LEU    24      37.438   9.015   1.323  1.00  0.00           N
ATOM    195  CA  LEU    24      38.120   9.993   2.171  1.00  0.00           C
ATOM    196  CB  LEU    24      38.343   9.453   3.588  1.00  0.00           C
ATOM    197  CG  LEU    24      37.099   9.393   4.482  1.00  0.00           C
ATOM    198  CD1 LEU    24      37.382   8.549   5.720  1.00  0.00           C
ATOM    199  CD2 LEU    24      36.640  10.793   4.867  1.00  0.00           C
ATOM    200  C   LEU    24      39.450  10.389   1.536  1.00  0.00           C
ATOM    201  O   LEU    24      39.812  11.567   1.501  1.00  0.00           O
ATOM    202  N   LYS    25      40.199   9.421   1.024  1.00  0.00           N
ATOM    203  CA  LYS    25      41.494   9.702   0.402  1.00  0.00           C
ATOM    204  CB  LYS    25      42.172   8.381   0.017  1.00  0.00           C
ATOM    205  CG  LYS    25      43.000   7.803   1.149  1.00  0.00           C
ATOM    206  CD  LYS    25      43.632   6.467   0.865  1.00  0.00           C
ATOM    207  CE  LYS    25      45.100   6.511   0.504  1.00  0.00           C
ATOM    208  NZ  LYS    25      45.986   7.160   1.517  1.00  0.00           N
ATOM    209  C   LYS    25      41.295  10.631  -0.786  1.00  0.00           C
ATOM    210  O   LYS    25      42.085  11.554  -1.018  1.00  0.00           O
ATOM    211  N   GLU    26      40.227  10.424  -1.558  1.00  0.00           N
ATOM    212  CA  GLU    26      39.901  11.268  -2.699  1.00  0.00           C
ATOM    213  CB  GLU    26      38.654  10.697  -3.359  1.00  0.00           C
ATOM    214  CG  GLU    26      38.125  11.574  -4.471  1.00  0.00           C
ATOM    215  CD  GLU    26      37.155  10.782  -5.333  1.00  0.00           C
ATOM    216  OE1 GLU    26      37.016   9.558  -5.114  1.00  0.00           O
ATOM    217  OE2 GLU    26      36.561  11.439  -6.202  1.00  0.00           O
ATOM    218  C   GLU    26      39.723  12.738  -2.315  1.00  0.00           C
ATOM    219  O   GLU    26      39.985  13.647  -3.100  1.00  0.00           O
ATOM    220  N   LEU    27      39.251  12.972  -1.094  1.00  0.00           N
ATOM    221  CA  LEU    27      39.020  14.306  -0.578  1.00  0.00           C
ATOM    222  CB  LEU    27      37.800  14.258   0.347  1.00  0.00           C
ATOM    223  CG  LEU    27      36.495  13.751  -0.298  1.00  0.00           C
ATOM    224  CD1 LEU    27      35.365  13.802   0.720  1.00  0.00           C
ATOM    225  CD2 LEU    27      36.174  14.519  -1.565  1.00  0.00           C
ATOM    226  C   LEU    27      40.238  14.869   0.145  1.00  0.00           C
ATOM    227  O   LEU    27      40.199  16.002   0.608  1.00  0.00           O
ATOM    228  N   GLY    28      41.285  14.063   0.280  1.00  0.00           N
ATOM    229  CA  GLY    28      42.504  14.481   0.942  1.00  0.00           C
ATOM    230  C   GLY    28      42.612  14.121   2.410  1.00  0.00           C
ATOM    231  O   GLY    28      43.511  14.640   3.074  1.00  0.00           O
ATOM    232  N   PHE    29      41.740  13.244   2.892  1.00  0.00           N
ATOM    233  CA  PHE    29      41.781  12.758   4.266  1.00  0.00           C
ATOM    234  CB  PHE    29      40.397  12.785   4.888  1.00  0.00           C
ATOM    235  CG  PHE    29      39.785  14.163   5.028  1.00  0.00           C
ATOM    236  CD1 PHE    29      40.259  15.060   5.963  1.00  0.00           C
ATOM    237  CD2 PHE    29      38.722  14.557   4.238  1.00  0.00           C
ATOM    238  CE1 PHE    29      39.699  16.306   6.104  1.00  0.00           C
ATOM    239  CE2 PHE    29      38.144  15.805   4.358  1.00  0.00           C
ATOM    240  CZ  PHE    29      38.637  16.684   5.298  1.00  0.00           C
ATOM    241  C   PHE    29      42.347  11.337   4.265  1.00  0.00           C
ATOM    242  O   PHE    29      41.650  10.385   3.930  1.00  0.00           O
ATOM    243  N   ASN    30      43.645  11.229   4.591  1.00  0.00           N
ATOM    244  CA  ASN    30      44.370   9.977   4.496  1.00  0.00           C
ATOM    245  CB  ASN    30      45.731  10.170   3.808  1.00  0.00           C
ATOM    246  CG  ASN    30      45.563  10.649   2.384  1.00  0.00           C
ATOM    247  OD1 ASN    30      45.418   9.845   1.468  1.00  0.00           O
ATOM    248  ND2 ASN    30      45.570  11.959   2.207  1.00  0.00           N
ATOM    249  C   ASN    30      44.639   9.323   5.847  1.00  0.00           C
ATOM    250  O   ASN    30      45.077   8.172   5.894  1.00  0.00           O
ATOM    251  N   ASN    31      44.375  10.041   6.932  1.00  0.00           N
ATOM    252  CA  ASN    31      44.668   9.535   8.278  1.00  0.00           C
ATOM    253  CB  ASN    31      45.046  10.687   9.192  1.00  0.00           C
ATOM    254  CG  ASN    31      45.607  10.243  10.520  1.00  0.00           C
ATOM    255  OD1 ASN    31      45.862   9.064  10.746  1.00  0.00           O
ATOM    256  ND2 ASN    31      45.787  11.221  11.405  1.00  0.00           N
ATOM    257  C   ASN    31      43.444   8.779   8.778  1.00  0.00           C
ATOM    258  O   ASN    31      42.580   9.355   9.450  1.00  0.00           O
ATOM    259  N   VAL    32      43.329   7.514   8.419  1.00  0.00           N
ATOM    260  CA  VAL    32      42.119   6.733   8.549  1.00  0.00           C
ATOM    261  CB  VAL    32      41.427   6.524   7.194  1.00  0.00           C
ATOM    262  CG1 VAL    32      40.172   5.682   7.371  1.00  0.00           C
ATOM    263  CG2 VAL    32      41.083   7.846   6.528  1.00  0.00           C
ATOM    264  C   VAL    32      42.436   5.382   9.177  1.00  0.00           C
ATOM    265  O   VAL    32      43.352   4.680   8.741  1.00  0.00           O
ATOM    266  N   GLU    33      41.685   5.032  10.211  1.00  0.00           N
ATOM    267  CA  GLU    33      41.698   3.721  10.811  1.00  0.00           C
ATOM    268  CB  GLU    33      42.175   3.789  12.265  1.00  0.00           C
ATOM    269  CG  GLU    33      43.524   4.484  12.416  1.00  0.00           C
ATOM    270  CD  GLU    33      44.666   3.789  11.704  1.00  0.00           C
ATOM    271  OE1 GLU    33      44.594   2.557  11.480  1.00  0.00           O
ATOM    272  OE2 GLU    33      45.667   4.452  11.354  1.00  0.00           O
ATOM    273  C   GLU    33      40.315   3.100  10.744  1.00  0.00           C
ATOM    274  O   GLU    33      39.357   3.809  10.459  1.00  0.00           O
ATOM    275  N   GLU    34      40.230   1.811  11.012  1.00  0.00           N
ATOM    276  CA  GLU    34      39.011   1.059  10.812  1.00  0.00           C
ATOM    277  CB  GLU    34      39.177   0.113   9.609  1.00  0.00           C
ATOM    278  CG  GLU    34      39.313   0.874   8.306  1.00  0.00           C
ATOM    279  CD  GLU    34      39.492   0.011   7.083  1.00  0.00           C
ATOM    280  OE1 GLU    34      39.100  -1.172   7.075  1.00  0.00           O
ATOM    281  OE2 GLU    34      40.024   0.567   6.105  1.00  0.00           O
ATOM    282  C   GLU    34      38.643   0.245  12.037  1.00  0.00           C
ATOM    283  O   GLU    34      39.488  -0.184  12.818  1.00  0.00           O
ATOM    284  N   ALA    35      37.352  -0.017  12.204  1.00  0.00           N
ATOM    285  CA  ALA    35      36.836  -0.896  13.236  1.00  0.00           C
ATOM    286  CB  ALA    35      36.480  -0.133  14.492  1.00  0.00           C
ATOM    287  C   ALA    35      35.616  -1.639  12.677  1.00  0.00           C
ATOM    288  O   ALA    35      34.964  -1.170  11.749  1.00  0.00           O
ATOM    289  N   GLU    36      35.324  -2.807  13.278  1.00  0.00           N
ATOM    290  CA  GLU    36      34.359  -3.707  12.650  1.00  0.00           C
ATOM    291  CB  GLU    36      34.949  -5.103  12.471  1.00  0.00           C
ATOM    292  CG  GLU    36      35.251  -5.858  13.724  1.00  0.00           C
ATOM    293  CD  GLU    36      36.039  -7.140  13.494  1.00  0.00           C
ATOM    294  OE1 GLU    36      36.405  -7.437  12.339  1.00  0.00           O
ATOM    295  OE2 GLU    36      36.292  -7.861  14.471  1.00  0.00           O
ATOM    296  C   GLU    36      33.005  -3.777  13.358  1.00  0.00           C
ATOM    297  O   GLU    36      32.103  -4.409  12.786  1.00  0.00           O
ATOM    298  N   ASP    37      32.854  -3.197  14.522  1.00  0.00           N
ATOM    299  CA  ASP    37      31.576  -3.049  15.217  1.00  0.00           C
ATOM    300  CB  ASP    37      31.075  -4.379  15.765  1.00  0.00           C
ATOM    301  CG  ASP    37      31.841  -4.978  16.910  1.00  0.00           C
ATOM    302  OD1 ASP    37      32.467  -4.240  17.689  1.00  0.00           O
ATOM    303  OD2 ASP    37      31.810  -6.225  17.068  1.00  0.00           O
ATOM    304  C   ASP    37      31.746  -1.970  16.276  1.00  0.00           C
ATOM    305  O   ASP    37      32.848  -1.416  16.426  1.00  0.00           O
ATOM    306  N   GLY    38      30.706  -1.648  17.039  1.00  0.00           N
ATOM    307  CA  GLY    38      30.817  -0.552  17.990  1.00  0.00           C
ATOM    308  C   GLY    38      31.751  -0.831  19.145  1.00  0.00           C
ATOM    309  O   GLY    38      32.340   0.113  19.692  1.00  0.00           O
ATOM    310  N   VAL    39      31.885  -2.093  19.546  1.00  0.00           N
ATOM    311  CA  VAL    39      32.793  -2.444  20.635  1.00  0.00           C
ATOM    312  CB  VAL    39      32.534  -3.883  21.111  1.00  0.00           C
ATOM    313  CG1 VAL    39      33.484  -4.212  22.249  1.00  0.00           C
ATOM    314  CG2 VAL    39      31.094  -4.082  21.556  1.00  0.00           C
ATOM    315  C   VAL    39      34.240  -2.254  20.195  1.00  0.00           C
ATOM    316  O   VAL    39      35.056  -1.632  20.874  1.00  0.00           O
ATOM    317  N   ASP    40      34.570  -2.778  19.018  1.00  0.00           N
ATOM    318  CA  ASP    40      35.901  -2.593  18.448  1.00  0.00           C
ATOM    319  CB  ASP    40      35.964  -3.294  17.103  1.00  0.00           C
ATOM    320  CG  ASP    40      37.313  -3.379  16.446  1.00  0.00           C
ATOM    321  OD1 ASP    40      38.324  -3.504  17.165  1.00  0.00           O
ATOM    322  OD2 ASP    40      37.347  -3.364  15.199  1.00  0.00           O
ATOM    323  C   ASP    40      36.207  -1.108  18.307  1.00  0.00           C
ATOM    324  O   ASP    40      37.298  -0.636  18.600  1.00  0.00           O
ATOM    325  N   ALA    41      35.195  -0.348  17.876  1.00  0.00           N
ATOM    326  CA  ALA    41      35.369   1.087  17.712  1.00  0.00           C
ATOM    327  CB  ALA    41      34.118   1.740  17.149  1.00  0.00           C
ATOM    328  C   ALA    41      35.735   1.749  19.033  1.00  0.00           C
ATOM    329  O   ALA    41      36.669   2.560  19.094  1.00  0.00           O
ATOM    330  N   LEU    42      35.021   1.429  20.113  1.00  0.00           N
ATOM    331  CA  LEU    42      35.359   2.011  21.406  1.00  0.00           C
ATOM    332  CB  LEU    42      34.284   1.674  22.430  1.00  0.00           C
ATOM    333  CG  LEU    42      32.940   2.371  22.261  1.00  0.00           C
ATOM    334  CD1 LEU    42      31.936   1.751  23.211  1.00  0.00           C
ATOM    335  CD2 LEU    42      33.028   3.858  22.534  1.00  0.00           C
ATOM    336  C   LEU    42      36.747   1.586  21.870  1.00  0.00           C
ATOM    337  O   LEU    42      37.461   2.417  22.444  1.00  0.00           O
ATOM    338  N   ASN    43      37.128   0.329  21.651  1.00  0.00           N
ATOM    339  CA  ASN    43      38.494  -0.084  21.990  1.00  0.00           C
ATOM    340  CB  ASN    43      38.733  -1.545  21.638  1.00  0.00           C
ATOM    341  CG  ASN    43      38.323  -2.527  22.711  1.00  0.00           C
ATOM    342  OD1 ASN    43      38.272  -2.230  23.907  1.00  0.00           O
ATOM    343  ND2 ASN    43      38.067  -3.774  22.313  1.00  0.00           N
ATOM    344  C   ASN    43      39.508   0.819  21.300  1.00  0.00           C
ATOM    345  O   ASN    43      40.496   1.218  21.901  1.00  0.00           O
ATOM    346  N   LYS    44      39.290   1.178  20.041  1.00  0.00           N
ATOM    347  CA  LYS    44      40.213   2.034  19.301  1.00  0.00           C
ATOM    348  CB  LYS    44      39.966   1.886  17.794  1.00  0.00           C
ATOM    349  CG  LYS    44      40.414   0.531  17.280  1.00  0.00           C
ATOM    350  CD  LYS    44      40.696   0.509  15.794  1.00  0.00           C
ATOM    351  CE  LYS    44      41.615  -0.650  15.433  1.00  0.00           C
ATOM    352  NZ  LYS    44      41.062  -1.951  15.909  1.00  0.00           N
ATOM    353  C   LYS    44      40.141   3.487  19.764  1.00  0.00           C
ATOM    354  O   LYS    44      41.182   4.134  19.946  1.00  0.00           O
ATOM    355  N   LEU    45      38.937   4.018  19.978  1.00  0.00           N
ATOM    356  CA  LEU    45      38.787   5.413  20.374  1.00  0.00           C
ATOM    357  CB  LEU    45      37.310   5.798  20.426  1.00  0.00           C
ATOM    358  CG  LEU    45      36.585   5.859  19.085  1.00  0.00           C
ATOM    359  CD1 LEU    45      35.088   6.041  19.289  1.00  0.00           C
ATOM    360  CD2 LEU    45      37.158   6.970  18.222  1.00  0.00           C
ATOM    361  C   LEU    45      39.449   5.696  21.716  1.00  0.00           C
ATOM    362  O   LEU    45      39.935   6.802  21.940  1.00  0.00           O
ATOM    363  N   GLN    46      39.480   4.705  22.590  1.00  0.00           N
ATOM    364  CA  GLN    46      40.143   4.849  23.887  1.00  0.00           C
ATOM    365  CB  GLN    46      39.889   3.613  24.767  1.00  0.00           C
ATOM    366  CG  GLN    46      38.470   3.561  25.282  1.00  0.00           C
ATOM    367  CD  GLN    46      38.200   2.384  26.190  1.00  0.00           C
ATOM    368  OE1 GLN    46      38.911   1.363  26.234  1.00  0.00           O
ATOM    369  NE2 GLN    46      37.137   2.512  26.949  1.00  0.00           N
ATOM    370  C   GLN    46      41.637   5.074  23.744  1.00  0.00           C
ATOM    371  O   GLN    46      42.242   5.560  24.707  1.00  0.00           O
ATOM    372  N   ALA    47      42.261   4.754  22.631  1.00  0.00           N
ATOM    373  CA  ALA    47      43.681   4.986  22.414  1.00  0.00           C
ATOM    374  CB  ALA    47      44.173   4.196  21.210  1.00  0.00           C
ATOM    375  C   ALA    47      43.983   6.463  22.212  1.00  0.00           C
ATOM    376  O   ALA    47      45.140   6.876  22.328  1.00  0.00           O
ATOM    377  N   GLY    48      42.963   7.249  21.904  1.00  0.00           N
ATOM    378  CA  GLY    48      43.095   8.684  21.793  1.00  0.00           C
ATOM    379  C   GLY    48      43.473   9.129  20.389  1.00  0.00           C
ATOM    380  O   GLY    48      43.860   8.331  19.541  1.00  0.00           O
ATOM    381  N   GLY    49      43.357  10.438  20.180  1.00  0.00           N
ATOM    382  CA  GLY    49      43.814  11.106  19.003  1.00  0.00           C
ATOM    383  C   GLY    49      42.841  11.155  17.847  1.00  0.00           C
ATOM    384  O   GLY    49      43.150  11.769  16.820  1.00  0.00           O
ATOM    385  N   TYR    50      41.672  10.519  17.975  1.00  0.00           N
ATOM    386  CA  TYR    50      40.696  10.577  16.894  1.00  0.00           C
ATOM    387  CB  TYR    50      39.659   9.451  17.057  1.00  0.00           C
ATOM    388  CG  TYR    50      40.291   8.130  16.667  1.00  0.00           C
ATOM    389  CD1 TYR    50      40.268   7.705  15.346  1.00  0.00           C
ATOM    390  CD2 TYR    50      40.906   7.313  17.593  1.00  0.00           C
ATOM    391  CE1 TYR    50      40.841   6.505  14.962  1.00  0.00           C
ATOM    392  CE2 TYR    50      41.485   6.116  17.230  1.00  0.00           C
ATOM    393  CZ  TYR    50      41.447   5.711  15.915  1.00  0.00           C
ATOM    394  OH  TYR    50      42.013   4.528  15.524  1.00  0.00           O
ATOM    395  C   TYR    50      40.015  11.923  16.804  1.00  0.00           C
ATOM    396  O   TYR    50      39.856  12.648  17.776  1.00  0.00           O
ATOM    397  N   GLY    51      39.611  12.259  15.579  1.00  0.00           N
ATOM    398  CA  GLY    51      38.962  13.515  15.291  1.00  0.00           C
ATOM    399  C   GLY    51      37.634  13.416  14.579  1.00  0.00           C
ATOM    400  O   GLY    51      36.945  14.421  14.448  1.00  0.00           O
ATOM    401  N   PHE    52      37.240  12.234  14.098  1.00  0.00           N
ATOM    402  CA  PHE    52      35.992  12.084  13.356  1.00  0.00           C
ATOM    403  CB  PHE    52      36.149  12.656  11.952  1.00  0.00           C
ATOM    404  CG  PHE    52      34.869  13.147  11.303  1.00  0.00           C
ATOM    405  CD1 PHE    52      33.904  12.250  10.868  1.00  0.00           C
ATOM    406  CD2 PHE    52      34.634  14.495  11.114  1.00  0.00           C
ATOM    407  CE1 PHE    52      32.737  12.695  10.280  1.00  0.00           C
ATOM    408  CE2 PHE    52      33.472  14.943  10.536  1.00  0.00           C
ATOM    409  CZ  PHE    52      32.505  14.046  10.125  1.00  0.00           C
ATOM    410  C   PHE    52      35.648  10.602  13.286  1.00  0.00           C
ATOM    411  O   PHE    52      36.552   9.788  13.067  1.00  0.00           O
ATOM    412  N   VAL    53      34.389  10.251  13.466  1.00  0.00           N
ATOM    413  CA  VAL    53      33.889   8.889  13.361  1.00  0.00           C
ATOM    414  CB  VAL    53      33.264   8.428  14.690  1.00  0.00           C
ATOM    415  CG1 VAL    53      32.659   7.039  14.521  1.00  0.00           C
ATOM    416  CG2 VAL    53      34.284   8.457  15.808  1.00  0.00           C
ATOM    417  C   VAL    53      32.857   8.805  12.251  1.00  0.00           C
ATOM    418  O   VAL    53      31.932   9.617  12.220  1.00  0.00           O
ATOM    419  N   ILE    54      32.997   7.843  11.352  1.00  0.00           N
ATOM    420  CA  ILE    54      31.972   7.486  10.386  1.00  0.00           C
ATOM    421  CB  ILE    54      32.476   7.575   8.942  1.00  0.00           C
ATOM    422  CG2 ILE    54      31.412   7.102   7.975  1.00  0.00           C
ATOM    423  CG1 ILE    54      32.976   8.981   8.639  1.00  0.00           C
ATOM    424  CD1 ILE    54      33.586   9.149   7.269  1.00  0.00           C
ATOM    425  C   ILE    54      31.544   6.065  10.737  1.00  0.00           C
ATOM    426  O   ILE    54      32.400   5.166  10.722  1.00  0.00           O
ATOM    427  N   SER    55      30.295   5.868  11.128  1.00  0.00           N
ATOM    428  CA  SER    55      29.843   4.583  11.598  1.00  0.00           C
ATOM    429  CB  SER    55      29.543   4.631  13.101  1.00  0.00           C
ATOM    430  OG  SER    55      29.138   3.374  13.615  1.00  0.00           O
ATOM    431  C   SER    55      28.558   4.133  10.914  1.00  0.00           C
ATOM    432  O   SER    55      27.633   4.941  10.753  1.00  0.00           O
ATOM    433  N   ASP    56      28.458   2.855  10.580  1.00  0.00           N
ATOM    434  CA  ASP    56      27.182   2.350  10.119  1.00  0.00           C
ATOM    435  CB  ASP    56      27.316   0.964   9.474  1.00  0.00           C
ATOM    436  CG  ASP    56      26.235   0.750   8.430  1.00  0.00           C
ATOM    437  OD1 ASP    56      26.435   1.207   7.287  1.00  0.00           O
ATOM    438  OD2 ASP    56      25.201   0.103   8.755  1.00  0.00           O
ATOM    439  C   ASP    56      26.195   2.275  11.278  1.00  0.00           C
ATOM    440  O   ASP    56      26.534   2.021  12.417  1.00  0.00           O
ATOM    441  N   TRP    57      24.932   2.468  10.911  1.00  0.00           N
ATOM    442  CA  TRP    57      23.807   2.300  11.817  1.00  0.00           C
ATOM    443  CB  TRP    57      22.540   2.763  11.124  1.00  0.00           C
ATOM    444  CG  TRP    57      21.254   2.732  11.860  1.00  0.00           C
ATOM    445  CD2 TRP    57      20.841   3.606  12.912  1.00  0.00           C
ATOM    446  CD1 TRP    57      20.218   1.860  11.648  1.00  0.00           C
ATOM    447  NE1 TRP    57      19.198   2.142  12.516  1.00  0.00           N
ATOM    448  CE2 TRP    57      19.548   3.207  13.299  1.00  0.00           C
ATOM    449  CE3 TRP    57      21.434   4.682  13.568  1.00  0.00           C
ATOM    450  CZ2 TRP    57      18.829   3.847  14.316  1.00  0.00           C
ATOM    451  CZ3 TRP    57      20.713   5.305  14.570  1.00  0.00           C
ATOM    452  CH2 TRP    57      19.433   4.899  14.934  1.00  0.00           C
ATOM    453  C   TRP    57      23.655   0.856  12.283  1.00  0.00           C
ATOM    454  O   TRP    57      23.329   0.581  13.444  1.00  0.00           O
ATOM    455  N   ASN    58      23.876  -0.088  11.370  1.00  0.00           N
ATOM    456  CA  ASN    58      23.589  -1.492  11.605  1.00  0.00           C
ATOM    457  CB  ASN    58      22.736  -2.051  10.465  1.00  0.00           C
ATOM    458  CG  ASN    58      22.466  -3.527  10.672  1.00  0.00           C
ATOM    459  OD1 ASN    58      22.381  -3.997  11.806  1.00  0.00           O
ATOM    460  ND2 ASN    58      22.368  -4.270   9.584  1.00  0.00           N
ATOM    461  C   ASN    58      24.887  -2.297  11.717  1.00  0.00           C
ATOM    462  O   ASN    58      25.546  -2.514  10.707  1.00  0.00           O
ATOM    463  N   MET    59      25.250  -2.696  12.935  1.00  0.00           N
ATOM    464  CA  MET    59      26.420  -3.512  13.171  1.00  0.00           C
ATOM    465  CB  MET    59      27.656  -2.678  13.532  1.00  0.00           C
ATOM    466  CG  MET    59      27.987  -1.575  12.556  1.00  0.00           C
ATOM    467  SD  MET    59      29.413  -0.600  13.023  1.00  0.00           S
ATOM    468  CE  MET    59      28.727   0.327  14.397  1.00  0.00           C
ATOM    469  C   MET    59      26.092  -4.459  14.321  1.00  0.00           C
ATOM    470  O   MET    59      25.270  -4.109  15.184  1.00  0.00           O
ATOM    471  N   PRO    60      26.736  -5.616  14.378  1.00  0.00           N
ATOM    472  CA  PRO    60      26.497  -6.551  15.476  1.00  0.00           C
ATOM    473  CD  PRO    60      27.724  -6.131  13.417  1.00  0.00           C
ATOM    474  CB  PRO    60      27.147  -7.836  14.970  1.00  0.00           C
ATOM    475  CG  PRO    60      28.257  -7.375  14.074  1.00  0.00           C
ATOM    476  C   PRO    60      27.180  -6.073  16.750  1.00  0.00           C
ATOM    477  O   PRO    60      28.119  -5.277  16.718  1.00  0.00           O
ATOM    478  N   ASN    61      26.694  -6.598  17.868  1.00  0.00           N
ATOM    479  CA  ASN    61      27.246  -6.460  19.212  1.00  0.00           C
ATOM    480  CB  ASN    61      28.739  -6.802  19.239  1.00  0.00           C
ATOM    481  CG  ASN    61      28.969  -8.208  18.714  1.00  0.00           C
ATOM    482  OD1 ASN    61      28.330  -9.176  19.123  1.00  0.00           O
ATOM    483  ND2 ASN    61      29.918  -8.328  17.802  1.00  0.00           N
ATOM    484  C   ASN    61      26.960  -5.074  19.777  1.00  0.00           C
ATOM    485  O   ASN    61      26.324  -4.948  20.811  1.00  0.00           O
ATOM    486  N   MET    62      27.411  -4.032  19.100  1.00  0.00           N
ATOM    487  CA  MET    62      27.053  -2.659  19.411  1.00  0.00           C
ATOM    488  CB  MET    62      28.166  -1.986  20.214  1.00  0.00           C
ATOM    489  CG  MET    62      27.794  -0.579  20.637  1.00  0.00           C
ATOM    490  SD  MET    62      29.083   0.281  21.547  1.00  0.00           S
ATOM    491  CE  MET    62      28.535  -0.011  23.218  1.00  0.00           C
ATOM    492  C   MET    62      26.804  -1.935  18.094  1.00  0.00           C
ATOM    493  O   MET    62      27.701  -1.862  17.253  1.00  0.00           O
ATOM    494  N   ASP    63      25.578  -1.457  17.929  1.00  0.00           N
ATOM    495  CA  ASP    63      25.171  -0.798  16.688  1.00  0.00           C
ATOM    496  CB  ASP    63      23.696  -1.029  16.396  1.00  0.00           C
ATOM    497  CG  ASP    63      22.700  -0.476  17.374  1.00  0.00           C
ATOM    498  OD1 ASP    63      23.019   0.422  18.160  1.00  0.00           O
ATOM    499  OD2 ASP    63      21.528  -0.972  17.300  1.00  0.00           O
ATOM    500  C   ASP    63      25.560   0.674  16.733  1.00  0.00           C
ATOM    501  O   ASP    63      26.169   1.178  17.682  1.00  0.00           O
ATOM    502  N   GLY    64      25.261   1.383  15.637  1.00  0.00           N
ATOM    503  CA  GLY    64      25.685   2.759  15.534  1.00  0.00           C
ATOM    504  C   GLY    64      25.092   3.663  16.590  1.00  0.00           C
ATOM    505  O   GLY    64      25.765   4.554  17.123  1.00  0.00           O
ATOM    506  N   LEU    65      23.808   3.486  16.907  1.00  0.00           N
ATOM    507  CA  LEU    65      23.167   4.317  17.910  1.00  0.00           C
ATOM    508  CB  LEU    65      21.679   4.002  17.981  1.00  0.00           C
ATOM    509  CG  LEU    65      20.856   4.858  18.951  1.00  0.00           C
ATOM    510  CD1 LEU    65      20.945   6.324  18.583  1.00  0.00           C
ATOM    511  CD2 LEU    65      19.417   4.363  18.965  1.00  0.00           C
ATOM    512  C   LEU    65      23.822   4.122  19.279  1.00  0.00           C
ATOM    513  O   LEU    65      24.077   5.068  20.032  1.00  0.00           O
ATOM    514  N   GLU    66      24.097   2.861  19.622  1.00  0.00           N
ATOM    515  CA  GLU    66      24.737   2.580  20.899  1.00  0.00           C
ATOM    516  CB  GLU    66      24.756   1.071  21.154  1.00  0.00           C
ATOM    517  CG  GLU    66      23.431   0.388  21.379  1.00  0.00           C
ATOM    518  CD  GLU    66      23.437  -1.118  21.324  1.00  0.00           C
ATOM    519  OE1 GLU    66      24.079  -1.753  20.460  1.00  0.00           O
ATOM    520  OE2 GLU    66      22.720  -1.754  22.143  1.00  0.00           O
ATOM    521  C   GLU    66      26.157   3.140  20.976  1.00  0.00           C
ATOM    522  O   GLU    66      26.588   3.678  22.000  1.00  0.00           O
ATOM    523  N   LEU    67      26.905   2.998  19.877  1.00  0.00           N
ATOM    524  CA  LEU    67      28.244   3.589  19.814  1.00  0.00           C
ATOM    525  CB  LEU    67      28.875   3.254  18.459  1.00  0.00           C
ATOM    526  CG  LEU    67      30.204   3.952  18.172  1.00  0.00           C
ATOM    527  CD1 LEU    67      31.253   3.616  19.224  1.00  0.00           C
ATOM    528  CD2 LEU    67      30.693   3.613  16.774  1.00  0.00           C
ATOM    529  C   LEU    67      28.188   5.090  20.051  1.00  0.00           C
ATOM    530  O   LEU    67      28.926   5.645  20.863  1.00  0.00           O
ATOM    531  N   LEU    68      27.295   5.742  19.320  1.00  0.00           N
ATOM    532  CA  LEU    68      27.106   7.180  19.440  1.00  0.00           C
ATOM    533  CB  LEU    68      26.006   7.614  18.479  1.00  0.00           C
ATOM    534  CG  LEU    68      25.475   9.043  18.619  1.00  0.00           C
ATOM    535  CD1 LEU    68      26.549  10.065  18.324  1.00  0.00           C
ATOM    536  CD2 LEU    68      24.274   9.239  17.701  1.00  0.00           C
ATOM    537  C   LEU    68      26.762   7.587  20.860  1.00  0.00           C
ATOM    538  O   LEU    68      27.348   8.519  21.410  1.00  0.00           O
ATOM    539  N   LYS    69      25.803   6.876  21.471  1.00  0.00           N
ATOM    540  CA  LYS    69      25.410   7.245  22.827  1.00  0.00           C
ATOM    541  CB  LYS    69      24.230   6.390  23.308  1.00  0.00           C
ATOM    542  CG  LYS    69      22.915   6.781  22.665  1.00  0.00           C
ATOM    543  CD  LYS    69      21.808   5.831  23.047  1.00  0.00           C
ATOM    544  CE  LYS    69      20.450   6.263  22.535  1.00  0.00           C
ATOM    545  NZ  LYS    69      19.430   5.258  22.959  1.00  0.00           N
ATOM    546  C   LYS    69      26.577   7.116  23.789  1.00  0.00           C
ATOM    547  O   LYS    69      26.762   7.917  24.706  1.00  0.00           O
ATOM    548  N   THR    70      27.384   6.081  23.607  1.00  0.00           N
ATOM    549  CA  THR    70      28.482   5.810  24.518  1.00  0.00           C
ATOM    550  CB  THR    70      29.079   4.411  24.252  1.00  0.00           C
ATOM    551  OG1 THR    70      28.053   3.421  24.424  1.00  0.00           O
ATOM    552  CG2 THR    70      30.245   4.242  25.201  1.00  0.00           C
ATOM    553  C   THR    70      29.552   6.884  24.393  1.00  0.00           C
ATOM    554  O   THR    70      30.093   7.365  25.386  1.00  0.00           O
ATOM    555  N   ILE    71      29.853   7.255  23.150  1.00  0.00           N
ATOM    556  CA  ILE    71      30.770   8.376  22.940  1.00  0.00           C
ATOM    557  CB  ILE    71      30.968   8.634  21.434  1.00  0.00           C
ATOM    558  CG2 ILE    71      31.680   9.950  21.153  1.00  0.00           C
ATOM    559  CG1 ILE    71      31.695   7.482  20.749  1.00  0.00           C
ATOM    560  CD1 ILE    71      31.676   7.502  19.235  1.00  0.00           C
ATOM    561  C   ILE    71      30.281   9.630  23.649  1.00  0.00           C
ATOM    562  O   ILE    71      31.005  10.260  24.417  1.00  0.00           O
ATOM    563  N   ARG    72      29.034   9.995  23.361  1.00  0.00           N
ATOM    564  CA  ARG    72      28.484  11.259  23.825  1.00  0.00           C
ATOM    565  CB  ARG    72      27.117  11.520  23.188  1.00  0.00           C
ATOM    566  CG  ARG    72      27.177  11.873  21.710  1.00  0.00           C
ATOM    567  CD  ARG    72      27.511  13.351  21.464  1.00  0.00           C
ATOM    568  NE  ARG    72      27.657  13.560  20.028  1.00  0.00           N
ATOM    569  CZ  ARG    72      28.765  13.402  19.337  1.00  0.00           C
ATOM    570  NH1 ARG    72      29.912  13.066  19.907  1.00  0.00           N
ATOM    571  NH2 ARG    72      28.737  13.589  18.029  1.00  0.00           N
ATOM    572  C   ARG    72      28.389  11.323  25.349  1.00  0.00           C
ATOM    573  O   ARG    72      28.458  12.418  25.918  1.00  0.00           O
ATOM    574  N   ALA    73      28.223  10.182  26.006  1.00  0.00           N
ATOM    575  CA  ALA    73      28.012  10.148  27.455  1.00  0.00           C
ATOM    576  CB  ALA    73      27.262   8.877  27.829  1.00  0.00           C
ATOM    577  C   ALA    73      29.306  10.199  28.232  1.00  0.00           C
ATOM    578  O   ALA    73      29.290  10.257  29.458  1.00  0.00           O
ATOM    579  N   ALA    74      36.810  12.555  27.393  1.00  0.00           N
ATOM    580  CA  ALA    74      37.522  13.396  26.441  1.00  0.00           C
ATOM    581  CB  ALA    74      39.018  13.091  26.481  1.00  0.00           C
ATOM    582  C   ALA    74      36.978  13.243  25.024  1.00  0.00           C
ATOM    583  O   ALA    74      36.998  14.214  24.277  1.00  0.00           O
ATOM    584  N   MET    75      36.506  12.064  24.654  1.00  0.00           N
ATOM    585  CA  MET    75      36.012  11.835  23.301  1.00  0.00           C
ATOM    586  CB  MET    75      36.065  10.337  22.964  1.00  0.00           C
ATOM    587  CG  MET    75      35.119   9.445  23.740  1.00  0.00           C
ATOM    588  SD  MET    75      35.011   7.750  23.184  1.00  0.00           S
ATOM    589  CE  MET    75      36.502   7.019  23.871  1.00  0.00           C
ATOM    590  C   MET    75      34.585  12.349  23.065  1.00  0.00           C
ATOM    591  O   MET    75      34.072  12.188  21.952  1.00  0.00           O
ATOM    592  N   SER    76      33.906  12.933  24.039  1.00  0.00           N
ATOM    593  CA  SER    76      32.458  13.030  23.975  1.00  0.00           C
ATOM    594  CB  SER    76      31.885  13.428  25.341  1.00  0.00           C
ATOM    595  OG  SER    76      32.292  14.752  25.651  1.00  0.00           O
ATOM    596  C   SER    76      31.896  13.962  22.896  1.00  0.00           C
ATOM    597  O   SER    76      30.718  13.781  22.557  1.00  0.00           O
ATOM    598  N   ALA    77      32.670  14.901  22.377  1.00  0.00           N
ATOM    599  CA  ALA    77      32.197  15.799  21.318  1.00  0.00           C
ATOM    600  CB  ALA    77      32.615  17.239  21.582  1.00  0.00           C
ATOM    601  C   ALA    77      32.686  15.381  19.936  1.00  0.00           C
ATOM    602  O   ALA    77      32.561  16.150  18.984  1.00  0.00           O
ATOM    603  N   LEU    78      33.250  14.188  19.800  1.00  0.00           N
ATOM    604  CA  LEU    78      33.740  13.731  18.513  1.00  0.00           C
ATOM    605  CB  LEU    78      34.171  12.280  18.642  1.00  0.00           C
ATOM    606  CG  LEU    78      35.620  11.945  18.938  1.00  0.00           C
ATOM    607  CD1 LEU    78      35.752  10.429  19.064  1.00  0.00           C
ATOM    608  CD2 LEU    78      36.549  12.472  17.863  1.00  0.00           C
ATOM    609  C   LEU    78      32.647  13.807  17.459  1.00  0.00           C
ATOM    610  O   LEU    78      31.550  13.306  17.700  1.00  0.00           O
ATOM    611  N   PRO    79      32.910  14.362  16.293  1.00  0.00           N
ATOM    612  CA  PRO    79      31.906  14.282  15.225  1.00  0.00           C
ATOM    613  CD  PRO    79      34.101  15.117  15.875  1.00  0.00           C
ATOM    614  CB  PRO    79      32.574  14.980  14.039  1.00  0.00           C
ATOM    615  CG  PRO    79      33.592  15.870  14.671  1.00  0.00           C
ATOM    616  C   PRO    79      31.612  12.828  14.897  1.00  0.00           C
ATOM    617  O   PRO    79      32.519  11.996  14.830  1.00  0.00           O
ATOM    618  N   VAL    80      30.339  12.537  14.652  1.00  0.00           N
ATOM    619  CA  VAL    80      29.880  11.219  14.257  1.00  0.00           C
ATOM    620  CB  VAL    80      29.168  10.465  15.391  1.00  0.00           C
ATOM    621  CG1 VAL    80      28.644   9.127  14.897  1.00  0.00           C
ATOM    622  CG2 VAL    80      30.088  10.270  16.595  1.00  0.00           C
ATOM    623  C   VAL    80      28.945  11.365  13.063  1.00  0.00           C
ATOM    624  O   VAL    80      27.874  11.985  13.181  1.00  0.00           O
ATOM    625  N   LEU    81      29.339  10.801  11.930  1.00  0.00           N
ATOM    626  CA  LEU    81      28.511  10.679  10.745  1.00  0.00           C
ATOM    627  CB  LEU    81      29.321  10.996   9.489  1.00  0.00           C
ATOM    628  CG  LEU    81      28.654  10.738   8.141  1.00  0.00           C
ATOM    629  CD1 LEU    81      27.390  11.564   7.960  1.00  0.00           C
ATOM    630  CD2 LEU    81      29.620  10.987   6.993  1.00  0.00           C
ATOM    631  C   LEU    81      27.971   9.253  10.680  1.00  0.00           C
ATOM    632  O   LEU    81      28.748   8.301  10.603  1.00  0.00           O
ATOM    633  N   MET    82      26.655   9.112  10.718  1.00  0.00           N
ATOM    634  CA  MET    82      25.994   7.826  10.661  1.00  0.00           C
ATOM    635  CB  MET    82      24.682   7.870  11.438  1.00  0.00           C
ATOM    636  CG  MET    82      24.157   6.503  11.857  1.00  0.00           C
ATOM    637  SD  MET    82      25.140   5.741  13.172  1.00  0.00           S
ATOM    638  CE  MET    82      24.667   6.742  14.555  1.00  0.00           C
ATOM    639  C   MET    82      25.716   7.445   9.206  1.00  0.00           C
ATOM    640  O   MET    82      25.225   8.278   8.440  1.00  0.00           O
ATOM    641  N   VAL    83      26.004   6.225   8.818  1.00  0.00           N
ATOM    642  CA  VAL    83      25.738   5.681   7.501  1.00  0.00           C
ATOM    643  CB  VAL    83      26.989   5.002   6.923  1.00  0.00           C
ATOM    644  CG1 VAL    83      26.692   4.412   5.556  1.00  0.00           C
ATOM    645  CG2 VAL    83      28.160   5.982   6.863  1.00  0.00           C
ATOM    646  C   VAL    83      24.603   4.671   7.604  1.00  0.00           C
ATOM    647  O   VAL    83      24.601   3.837   8.512  1.00  0.00           O
ATOM    648  N   THR    84      23.670   4.705   6.669  1.00  0.00           N
ATOM    649  CA  THR    84      22.557   3.767   6.715  1.00  0.00           C
ATOM    650  CB  THR    84      21.345   4.377   7.440  1.00  0.00           C
ATOM    651  OG1 THR    84      20.284   3.423   7.485  1.00  0.00           O
ATOM    652  CG2 THR    84      20.802   5.592   6.703  1.00  0.00           C
ATOM    653  C   THR    84      22.159   3.338   5.307  1.00  0.00           C
ATOM    654  O   THR    84      22.296   4.086   4.335  1.00  0.00           O
ATOM    655  N   ALA    85      21.654   2.113   5.163  1.00  0.00           N
ATOM    656  CA  ALA    85      21.253   1.561   3.873  1.00  0.00           C
ATOM    657  CB  ALA    85      21.211   0.040   3.938  1.00  0.00           C
ATOM    658  C   ALA    85      19.902   2.097   3.420  1.00  0.00           C
ATOM    659  O   ALA    85      19.539   2.013   2.244  1.00  0.00           O
ATOM    660  N   GLU    86      19.140   2.650   4.352  1.00  0.00           N
ATOM    661  CA  GLU    86      17.790   3.130   4.069  1.00  0.00           C
ATOM    662  CB  GLU    86      16.797   1.978   4.017  1.00  0.00           C
ATOM    663  CG  GLU    86      15.484   2.282   3.302  1.00  0.00           C
ATOM    664  CD  GLU    86      14.683   0.996   3.177  1.00  0.00           C
ATOM    665  OE1 GLU    86      14.314   0.626   2.045  1.00  0.00           O
ATOM    666  OE2 GLU    86      14.449   0.373   4.236  1.00  0.00           O
ATOM    667  C   GLU    86      17.392   4.149   5.131  1.00  0.00           C
ATOM    668  O   GLU    86      17.371   3.854   6.326  1.00  0.00           O
ATOM    669  N   ALA    87      17.070   5.356   4.671  1.00  0.00           N
ATOM    670  CA  ALA    87      16.604   6.384   5.597  1.00  0.00           C
ATOM    671  CB  ALA    87      16.575   7.739   4.912  1.00  0.00           C
ATOM    672  C   ALA    87      15.222   6.085   6.167  1.00  0.00           C
ATOM    673  O   ALA    87      14.339   5.605   5.463  1.00  0.00           O
ATOM    674  N   LYS    88      15.082   6.386   7.458  1.00  0.00           N
ATOM    675  CA  LYS    88      13.835   6.225   8.193  1.00  0.00           C
ATOM    676  CB  LYS    88      13.804   4.866   8.898  1.00  0.00           C
ATOM    677  CG  LYS    88      13.939   3.656   7.990  1.00  0.00           C
ATOM    678  CD  LYS    88      14.023   2.362   8.788  1.00  0.00           C
ATOM    679  CE  LYS    88      13.914   1.146   7.880  1.00  0.00           C
ATOM    680  NZ  LYS    88      14.173  -0.134   8.604  1.00  0.00           N
ATOM    681  C   LYS    88      13.658   7.358   9.202  1.00  0.00           C
ATOM    682  O   LYS    88      14.568   7.627   9.986  1.00  0.00           O
ATOM    683  N   LYS    89      12.502   8.013   9.207  1.00  0.00           N
ATOM    684  CA  LYS    89      12.254   9.185  10.033  1.00  0.00           C
ATOM    685  CB  LYS    89      10.770   9.581   9.993  1.00  0.00           C
ATOM    686  CG  LYS    89      10.433  10.698  10.966  1.00  0.00           C
ATOM    687  CD  LYS    89       8.950  11.043  10.978  1.00  0.00           C
ATOM    688  CE  LYS    89       8.632  12.076  12.044  1.00  0.00           C
ATOM    689  NZ  LYS    89       7.179  12.392  12.128  1.00  0.00           N
ATOM    690  C   LYS    89      12.660   8.988  11.492  1.00  0.00           C
ATOM    691  O   LYS    89      13.377   9.765  12.108  1.00  0.00           O
ATOM    692  N   GLU    90      12.202   7.868  12.046  1.00  0.00           N
ATOM    693  CA  GLU    90      12.450   7.566  13.450  1.00  0.00           C
ATOM    694  CB  GLU    90      11.605   6.355  13.872  1.00  0.00           C
ATOM    695  CG  GLU    90      10.127   6.528  13.598  1.00  0.00           C
ATOM    696  CD  GLU    90       9.621   5.987  12.277  1.00  0.00           C
ATOM    697  OE1 GLU    90      10.284   6.097  11.219  1.00  0.00           O
ATOM    698  OE2 GLU    90       8.503   5.428  12.283  1.00  0.00           O
ATOM    699  C   GLU    90      13.923   7.321  13.739  1.00  0.00           C
ATOM    700  O   GLU    90      14.414   7.702  14.817  1.00  0.00           O
ATOM    701  N   ASN    91      14.625   6.686  12.803  1.00  0.00           N
ATOM    702  CA  ASN    91      16.065   6.493  12.979  1.00  0.00           C
ATOM    703  CB  ASN    91      16.642   5.608  11.883  1.00  0.00           C
ATOM    704  CG  ASN    91      16.188   4.177  11.876  1.00  0.00           C
ATOM    705  OD1 ASN    91      15.520   3.665  12.775  1.00  0.00           O
ATOM    706  ND2 ASN    91      16.584   3.483  10.814  1.00  0.00           N
ATOM    707  C   ASN    91      16.812   7.823  12.940  1.00  0.00           C
ATOM    708  O   ASN    91      17.722   8.092  13.722  1.00  0.00           O
ATOM    709  N   ILE    92      16.423   8.685  12.008  1.00  0.00           N
ATOM    710  CA  ILE    92      17.066   9.990  11.881  1.00  0.00           C
ATOM    711  CB  ILE    92      16.501  10.755  10.673  1.00  0.00           C
ATOM    712  CG2 ILE    92      16.936  12.208  10.714  1.00  0.00           C
ATOM    713  CG1 ILE    92      16.884  10.062   9.365  1.00  0.00           C
ATOM    714  CD1 ILE    92      16.051  10.488   8.181  1.00  0.00           C
ATOM    715  C   ILE    92      16.912  10.805  13.155  1.00  0.00           C
ATOM    716  O   ILE    92      17.856  11.392  13.667  1.00  0.00           O
ATOM    717  N   ILE    93      15.705  10.818  13.698  1.00  0.00           N
ATOM    718  CA  ILE    93      15.456  11.582  14.926  1.00  0.00           C
ATOM    719  CB  ILE    93      13.943  11.686  15.165  1.00  0.00           C
ATOM    720  CG2 ILE    93      13.620  12.171  16.562  1.00  0.00           C
ATOM    721  CG1 ILE    93      13.266  12.541  14.077  1.00  0.00           C
ATOM    722  CD1 ILE    93      11.756  12.426  14.062  1.00  0.00           C
ATOM    723  C   ILE    93      16.177  10.967  16.108  1.00  0.00           C
ATOM    724  O   ILE    93      16.776  11.687  16.902  1.00  0.00           O
ATOM    725  N   ALA    94      16.152   9.641  16.229  1.00  0.00           N
ATOM    726  CA  ALA    94      16.849   9.009  17.337  1.00  0.00           C
ATOM    727  CB  ALA    94      16.651   7.501  17.315  1.00  0.00           C
ATOM    728  C   ALA    94      18.346   9.323  17.303  1.00  0.00           C
ATOM    729  O   ALA    94      18.953   9.630  18.322  1.00  0.00           O
ATOM    730  N   ALA    95      18.921   9.212  16.102  1.00  0.00           N
ATOM    731  CA  ALA    95      20.344   9.494  15.964  1.00  0.00           C
ATOM    732  CB  ALA    95      20.810   9.111  14.576  1.00  0.00           C
ATOM    733  C   ALA    95      20.651  10.957  16.262  1.00  0.00           C
ATOM    734  O   ALA    95      21.611  11.267  16.980  1.00  0.00           O
ATOM    735  N   ALA    96      19.857  11.874  15.717  1.00  0.00           N
ATOM    736  CA  ALA    96      20.095  13.298  15.964  1.00  0.00           C
ATOM    737  CB  ALA    96      19.110  14.135  15.163  1.00  0.00           C
ATOM    738  C   ALA    96      19.975  13.643  17.432  1.00  0.00           C
ATOM    739  O   ALA    96      20.833  14.324  18.004  1.00  0.00           O
ATOM    740  N   GLN    97      18.911  13.172  18.079  1.00  0.00           N
ATOM    741  CA  GLN    97      18.720  13.472  19.492  1.00  0.00           C
ATOM    742  CB  GLN    97      17.365  12.972  19.984  1.00  0.00           C
ATOM    743  CG  GLN    97      16.212  13.762  19.387  1.00  0.00           C
ATOM    744  CD  GLN    97      14.858  13.232  19.823  1.00  0.00           C
ATOM    745  OE1 GLN    97      14.786  12.101  20.288  1.00  0.00           O
ATOM    746  NE2 GLN    97      13.844  14.060  19.675  1.00  0.00           N
ATOM    747  C   GLN    97      19.814  12.852  20.348  1.00  0.00           C
ATOM    748  O   GLN    97      20.117  13.400  21.400  1.00  0.00           O
ATOM    749  N   ALA    98      20.395  11.741  19.913  1.00  0.00           N
ATOM    750  CA  ALA    98      21.494  11.105  20.637  1.00  0.00           C
ATOM    751  CB  ALA    98      21.553   9.620  20.321  1.00  0.00           C
ATOM    752  C   ALA    98      22.831  11.780  20.353  1.00  0.00           C
ATOM    753  O   ALA    98      23.835  11.423  20.965  1.00  0.00           O
ATOM    754  N   GLY    99      22.863  12.747  19.435  1.00  0.00           N
ATOM    755  CA  GLY    99      24.034  13.561  19.216  1.00  0.00           C
ATOM    756  C   GLY    99      24.730  13.354  17.889  1.00  0.00           C
ATOM    757  O   GLY    99      25.846  13.843  17.709  1.00  0.00           O
ATOM    758  N   ALA   100      24.121  12.659  16.921  1.00  0.00           N
ATOM    759  CA  ALA   100      24.788  12.471  15.641  1.00  0.00           C
ATOM    760  CB  ALA   100      23.934  11.608  14.722  1.00  0.00           C
ATOM    761  C   ALA   100      25.053  13.804  14.973  1.00  0.00           C
ATOM    762  O   ALA   100      24.227  14.706  15.010  1.00  0.00           O
ATOM    763  N   SER   101      26.206  13.903  14.318  1.00  0.00           N
ATOM    764  CA  SER   101      26.535  15.115  13.582  1.00  0.00           C
ATOM    765  CB  SER   101      28.046  15.198  13.391  1.00  0.00           C
ATOM    766  OG  SER   101      28.746  14.981  14.606  1.00  0.00           O
ATOM    767  C   SER   101      25.851  15.179  12.226  1.00  0.00           C
ATOM    768  O   SER   101      25.620  16.266  11.701  1.00  0.00           O
ATOM    769  N   GLY   102      25.564  14.023  11.651  1.00  0.00           N
ATOM    770  CA  GLY   102      24.858  13.916  10.386  1.00  0.00           C
ATOM    771  C   GLY   102      24.604  12.441  10.098  1.00  0.00           C
ATOM    772  O   GLY   102      25.060  11.576  10.834  1.00  0.00           O
ATOM    773  N   TYR   103      23.892  12.209   9.006  1.00  0.00           N
ATOM    774  CA  TYR   103      23.375  10.894   8.587  1.00  0.00           C
ATOM    775  CB  TYR   103      22.025  10.790   9.254  1.00  0.00           C
ATOM    776  CG  TYR   103      21.075   9.650   9.150  1.00  0.00           C
ATOM    777  CD1 TYR   103      20.392   9.452   7.950  1.00  0.00           C
ATOM    778  CD2 TYR   103      20.793   8.772  10.193  1.00  0.00           C
ATOM    779  CE1 TYR   103      19.493   8.419   7.790  1.00  0.00           C
ATOM    780  CE2 TYR   103      19.894   7.734  10.035  1.00  0.00           C
ATOM    781  CZ  TYR   103      19.243   7.558   8.838  1.00  0.00           C
ATOM    782  OH  TYR   103      18.333   6.534   8.661  1.00  0.00           O
ATOM    783  C   TYR   103      23.382  10.785   7.065  1.00  0.00           C
ATOM    784  O   TYR   103      22.819  11.697   6.445  1.00  0.00           O
ATOM    785  N   VAL   104      23.984   9.764   6.441  1.00  0.00           N
ATOM    786  CA  VAL   104      24.032   9.651   4.986  1.00  0.00           C
ATOM    787  CB  VAL   104      25.434  10.009   4.460  1.00  0.00           C
ATOM    788  CG1 VAL   104      26.490   9.028   4.953  1.00  0.00           C
ATOM    789  CG2 VAL   104      25.428  10.109   2.936  1.00  0.00           C
ATOM    790  C   VAL   104      23.614   8.253   4.571  1.00  0.00           C
ATOM    791  O   VAL   104      23.949   7.276   5.217  1.00  0.00           O
ATOM    792  N   VAL   105      22.845   8.187   3.489  1.00  0.00           N
ATOM    793  CA  VAL   105      22.419   6.936   2.889  1.00  0.00           C
ATOM    794  CB  VAL   105      21.049   7.114   2.214  1.00  0.00           C
ATOM    795  CG1 VAL   105      20.645   5.873   1.440  1.00  0.00           C
ATOM    796  CG2 VAL   105      19.994   7.474   3.252  1.00  0.00           C
ATOM    797  C   VAL   105      23.458   6.430   1.895  1.00  0.00           C
ATOM    798  O   VAL   105      23.943   7.168   1.034  1.00  0.00           O
ATOM    799  N   LYS   106      23.786   5.148   2.031  1.00  0.00           N
ATOM    800  CA  LYS   106      24.665   4.409   1.146  1.00  0.00           C
ATOM    801  CB  LYS   106      25.565   3.461   1.933  1.00  0.00           C
ATOM    802  CG  LYS   106      24.781   2.366   2.617  1.00  0.00           C
ATOM    803  CD  LYS   106      25.619   1.452   3.483  1.00  0.00           C
ATOM    804  CE  LYS   106      24.743   0.400   4.133  1.00  0.00           C
ATOM    805  NZ  LYS   106      25.437  -0.290   5.236  1.00  0.00           N
ATOM    806  C   LYS   106      23.857   3.656   0.096  1.00  0.00           C
ATOM    807  O   LYS   106      22.691   3.327   0.351  1.00  0.00           O
ATOM    808  N   PRO   107      24.435   3.354  -1.068  1.00  0.00           N
ATOM    809  CA  PRO   107      25.760   3.771  -1.509  1.00  0.00           C
ATOM    810  CD  PRO   107      23.750   2.562  -2.110  1.00  0.00           C
ATOM    811  CB  PRO   107      25.964   3.012  -2.823  1.00  0.00           C
ATOM    812  CG  PRO   107      24.581   2.807  -3.348  1.00  0.00           C
ATOM    813  C   PRO   107      25.812   5.270  -1.802  1.00  0.00           C
ATOM    814  O   PRO   107      24.804   5.838  -2.227  1.00  0.00           O
ATOM    815  N   PHE   108      26.978   5.863  -1.599  1.00  0.00           N
ATOM    816  CA  PHE   108      27.190   7.269  -1.874  1.00  0.00           C
ATOM    817  CB  PHE   108      27.092   8.120  -0.608  1.00  0.00           C
ATOM    818  CG  PHE   108      27.998   7.725   0.539  1.00  0.00           C
ATOM    819  CD1 PHE   108      29.330   8.122   0.573  1.00  0.00           C
ATOM    820  CD2 PHE   108      27.517   6.963   1.586  1.00  0.00           C
ATOM    821  CE1 PHE   108      30.151   7.762   1.613  1.00  0.00           C
ATOM    822  CE2 PHE   108      28.345   6.584   2.609  1.00  0.00           C
ATOM    823  CZ  PHE   108      29.668   6.988   2.644  1.00  0.00           C
ATOM    824  C   PHE   108      28.535   7.468  -2.586  1.00  0.00           C
ATOM    825  O   PHE   108      29.427   6.606  -2.554  1.00  0.00           O
ATOM    826  N   THR   109      28.628   8.621  -3.222  1.00  0.00           N
ATOM    827  CA  THR   109      29.778   9.060  -3.979  1.00  0.00           C
ATOM    828  CB  THR   109      29.318   9.843  -5.232  1.00  0.00           C
ATOM    829  OG1 THR   109      28.613  10.982  -4.716  1.00  0.00           O
ATOM    830  CG2 THR   109      28.420   9.010  -6.116  1.00  0.00           C
ATOM    831  C   THR   109      30.691   9.990  -3.198  1.00  0.00           C
ATOM    832  O   THR   109      30.360  10.474  -2.113  1.00  0.00           O
ATOM    833  N   ALA   110      31.870  10.269  -3.759  1.00  0.00           N
ATOM    834  CA  ALA   110      32.778  11.239  -3.158  1.00  0.00           C
ATOM    835  CB  ALA   110      34.065  11.385  -3.971  1.00  0.00           C
ATOM    836  C   ALA   110      32.127  12.600  -3.021  1.00  0.00           C
ATOM    837  O   ALA   110      32.335  13.271  -2.010  1.00  0.00           O
ATOM    838  N   ALA   111      31.386  13.045  -4.034  1.00  0.00           N
ATOM    839  CA  ALA   111      30.779  14.374  -3.974  1.00  0.00           C
ATOM    840  CB  ALA   111      30.099  14.730  -5.279  1.00  0.00           C
ATOM    841  C   ALA   111      29.779  14.440  -2.827  1.00  0.00           C
ATOM    842  O   ALA   111      29.683  15.439  -2.105  1.00  0.00           O
ATOM    843  N   THR   112      28.988  13.378  -2.671  1.00  0.00           N
ATOM    844  CA  THR   112      28.020  13.320  -1.570  1.00  0.00           C
ATOM    845  CB  THR   112      27.120  12.077  -1.722  1.00  0.00           C
ATOM    846  OG1 THR   112      26.322  12.313  -2.906  1.00  0.00           O
ATOM    847  CG2 THR   112      26.206  11.876  -0.535  1.00  0.00           C
ATOM    848  C   THR   112      28.727  13.345  -0.233  1.00  0.00           C
ATOM    849  O   THR   112      28.345  14.073   0.685  1.00  0.00           O
ATOM    850  N   LEU   113      29.775  12.552  -0.089  1.00  0.00           N
ATOM    851  CA  LEU   113      30.535  12.553   1.167  1.00  0.00           C
ATOM    852  CB  LEU   113      31.609  11.469   1.169  1.00  0.00           C
ATOM    853  CG  LEU   113      32.479  11.412   2.427  1.00  0.00           C
ATOM    854  CD1 LEU   113      31.638  11.109   3.663  1.00  0.00           C
ATOM    855  CD2 LEU   113      33.602  10.401   2.264  1.00  0.00           C
ATOM    856  C   LEU   113      31.149  13.916   1.452  1.00  0.00           C
ATOM    857  O   LEU   113      31.105  14.390   2.582  1.00  0.00           O
ATOM    858  N   GLU   114      31.715  14.547   0.427  1.00  0.00           N
ATOM    859  CA  GLU   114      32.302  15.874   0.601  1.00  0.00           C
ATOM    860  CB  GLU   114      32.915  16.354  -0.722  1.00  0.00           C
ATOM    861  CG  GLU   114      33.504  17.747  -0.657  1.00  0.00           C
ATOM    862  CD  GLU   114      34.185  18.191  -1.931  1.00  0.00           C
ATOM    863  OE1 GLU   114      35.066  19.080  -1.853  1.00  0.00           O
ATOM    864  OE2 GLU   114      33.855  17.656  -3.011  1.00  0.00           O
ATOM    865  C   GLU   114      31.267  16.869   1.105  1.00  0.00           C
ATOM    866  O   GLU   114      31.528  17.671   2.003  1.00  0.00           O
ATOM    867  N   GLU   115      30.075  16.843   0.508  1.00  0.00           N
ATOM    868  CA  GLU   115      29.021  17.760   0.942  1.00  0.00           C
ATOM    869  CB  GLU   115      27.804  17.639   0.027  1.00  0.00           C
ATOM    870  CG  GLU   115      26.697  18.639   0.282  1.00  0.00           C
ATOM    871  CD  GLU   115      25.557  18.513  -0.713  1.00  0.00           C
ATOM    872  OE1 GLU   115      25.703  17.776  -1.710  1.00  0.00           O
ATOM    873  OE2 GLU   115      24.513  19.158  -0.485  1.00  0.00           O
ATOM    874  C   GLU   115      28.664  17.503   2.400  1.00  0.00           C
ATOM    875  O   GLU   115      28.467  18.428   3.174  1.00  0.00           O
ATOM    876  N   LYS   116      28.571  16.220   2.743  1.00  0.00           N
ATOM    877  CA  LYS   116      28.232  15.861   4.112  1.00  0.00           C
ATOM    878  CB  LYS   116      28.008  14.354   4.184  1.00  0.00           C
ATOM    879  CG  LYS   116      27.477  13.888   5.524  1.00  0.00           C
ATOM    880  CD  LYS   116      26.155  14.531   5.899  1.00  0.00           C
ATOM    881  CE  LYS   116      25.066  14.224   4.882  1.00  0.00           C
ATOM    882  NZ  LYS   116      23.729  14.687   5.332  1.00  0.00           N
ATOM    883  C   LYS   116      29.288  16.341   5.107  1.00  0.00           C
ATOM    884  O   LYS   116      28.983  16.910   6.163  1.00  0.00           O
ATOM    885  N   LEU   117      30.558  16.063   4.804  1.00  0.00           N
ATOM    886  CA  LEU   117      31.628  16.513   5.684  1.00  0.00           C
ATOM    887  CB  LEU   117      32.986  15.996   5.206  1.00  0.00           C
ATOM    888  CG  LEU   117      33.161  14.475   5.213  1.00  0.00           C
ATOM    889  CD1 LEU   117      34.546  14.103   4.710  1.00  0.00           C
ATOM    890  CD2 LEU   117      32.924  13.899   6.602  1.00  0.00           C
ATOM    891  C   LEU   117      31.646  18.028   5.777  1.00  0.00           C
ATOM    892  O   LEU   117      31.789  18.547   6.891  1.00  0.00           O
ATOM    893  N   ASN   118      31.504  18.720   4.650  1.00  0.00           N
ATOM    894  CA  ASN   118      31.534  20.177   4.721  1.00  0.00           C
ATOM    895  CB  ASN   118      31.562  20.752   3.308  1.00  0.00           C
ATOM    896  CG  ASN   118      32.948  20.608   2.698  1.00  0.00           C
ATOM    897  OD1 ASN   118      33.910  20.457   3.450  1.00  0.00           O
ATOM    898  ND2 ASN   118      33.008  20.657   1.376  1.00  0.00           N
ATOM    899  C   ASN   118      30.362  20.718   5.531  1.00  0.00           C
ATOM    900  O   ASN   118      30.530  21.676   6.280  1.00  0.00           O
ATOM    901  N   LYS   119      29.184  20.112   5.412  1.00  0.00           N
ATOM    902  CA  LYS   119      28.018  20.544   6.183  1.00  0.00           C
ATOM    903  CB  LYS   119      26.777  19.750   5.769  1.00  0.00           C
ATOM    904  CG  LYS   119      25.507  19.950   6.576  1.00  0.00           C
ATOM    905  CD  LYS   119      24.353  19.115   6.040  1.00  0.00           C
ATOM    906  CE  LYS   119      23.050  19.381   6.772  1.00  0.00           C
ATOM    907  NZ  LYS   119      21.879  18.771   6.066  1.00  0.00           N
ATOM    908  C   LYS   119      28.293  20.383   7.670  1.00  0.00           C
ATOM    909  O   LYS   119      27.945  21.233   8.488  1.00  0.00           O
ATOM    910  N   ILE   120      28.899  19.248   8.037  1.00  0.00           N
ATOM    911  CA  ILE   120      29.230  18.996   9.435  1.00  0.00           C
ATOM    912  CB  ILE   120      29.650  17.533   9.646  1.00  0.00           C
ATOM    913  CG2 ILE   120      30.352  17.347  10.976  1.00  0.00           C
ATOM    914  CG1 ILE   120      28.447  16.598   9.503  1.00  0.00           C
ATOM    915  CD1 ILE   120      28.778  15.134   9.382  1.00  0.00           C
ATOM    916  C   ILE   120      30.312  19.946   9.933  1.00  0.00           C
ATOM    917  O   ILE   120      30.184  20.507  11.026  1.00  0.00           O
ATOM    918  N   PHE   121      31.373  20.133   9.158  1.00  0.00           N
ATOM    919  CA  PHE   121      32.413  21.060   9.577  1.00  0.00           C
ATOM    920  CB  PHE   121      33.552  21.103   8.567  1.00  0.00           C
ATOM    921  CG  PHE   121      34.359  19.838   8.402  1.00  0.00           C
ATOM    922  CD1 PHE   121      34.654  19.040   9.494  1.00  0.00           C
ATOM    923  CD2 PHE   121      34.815  19.468   7.144  1.00  0.00           C
ATOM    924  CE1 PHE   121      35.420  17.898   9.317  1.00  0.00           C
ATOM    925  CE2 PHE   121      35.584  18.335   6.961  1.00  0.00           C
ATOM    926  CZ  PHE   121      35.882  17.558   8.060  1.00  0.00           C
ATOM    927  C   PHE   121      31.844  22.459   9.771  1.00  0.00           C
ATOM    928  O   PHE   121      32.186  23.168  10.723  1.00  0.00           O
ATOM    929  N   GLU   122      30.967  22.872   8.850  1.00  0.00           N
ATOM    930  CA  GLU   122      30.384  24.207   9.014  1.00  0.00           C
ATOM    931  CB  GLU   122      29.583  24.624   7.777  1.00  0.00           C
ATOM    932  CG  GLU   122      29.060  26.049   7.870  1.00  0.00           C
ATOM    933  CD  GLU   122      28.848  26.773   6.561  1.00  0.00           C
ATOM    934  OE1 GLU   122      28.315  26.158   5.609  1.00  0.00           O
ATOM    935  OE2 GLU   122      29.177  27.984   6.468  1.00  0.00           O
ATOM    936  C   GLU   122      29.527  24.274  10.268  1.00  0.00           C
ATOM    937  O   GLU   122      29.631  25.236  11.028  1.00  0.00           O
ATOM    938  N   LYS   123      28.690  23.275  10.511  1.00  0.00           N
ATOM    939  CA  LYS   123      27.875  23.283  11.721  1.00  0.00           C
ATOM    940  CB  LYS   123      26.983  22.041  11.715  1.00  0.00           C
ATOM    941  CG  LYS   123      25.940  22.074  12.808  1.00  0.00           C
ATOM    942  CD  LYS   123      24.853  21.042  12.582  1.00  0.00           C
ATOM    943  CE  LYS   123      25.431  19.645  12.443  1.00  0.00           C
ATOM    944  NZ  LYS   123      24.383  18.595  12.577  1.00  0.00           N
ATOM    945  C   LYS   123      28.733  23.351  12.977  1.00  0.00           C
ATOM    946  O   LYS   123      28.403  24.042  13.941  1.00  0.00           O
ATOM    947  N   LEU   124      29.835  22.607  12.962  1.00  0.00           N
ATOM    948  CA  LEU   124      30.652  22.487  14.174  1.00  0.00           C
ATOM    949  CB  LEU   124      31.276  21.087  14.242  1.00  0.00           C
ATOM    950  CG  LEU   124      30.279  19.935  14.370  1.00  0.00           C
ATOM    951  CD1 LEU   124      31.005  18.601  14.461  1.00  0.00           C
ATOM    952  CD2 LEU   124      29.366  20.112  15.572  1.00  0.00           C
ATOM    953  C   LEU   124      31.704  23.583  14.270  1.00  0.00           C
ATOM    954  O   LEU   124      32.443  23.630  15.259  1.00  0.00           O
ATOM    955  N   GLY   125      31.804  24.483  13.297  1.00  0.00           N
ATOM    956  CA  GLY   125      32.803  25.536  13.309  1.00  0.00           C
ATOM    957  C   GLY   125      34.227  25.037  13.111  1.00  0.00           C
ATOM    958  O   GLY   125      35.114  25.654  13.687  1.00  0.00           O
ATOM    959  N   MET   126      34.410  23.972  12.336  1.00  0.00           N
ATOM    960  CA  MET   126      35.699  23.349  12.057  1.00  0.00           C
ATOM    961  CB  MET   126      35.617  21.828  12.127  1.00  0.00           C
ATOM    962  CG  MET   126      35.210  21.250  13.467  1.00  0.00           C
ATOM    963  SD  MET   126      34.804  19.494  13.359  1.00  0.00           S
ATOM    964  CE  MET   126      36.433  18.800  13.061  1.00  0.00           C
ATOM    965  C   MET   126      36.234  23.748  10.680  1.00  0.00           C
ATOM    966  O   MET   126      37.420  23.457  10.424  1.00  0.00           O
ATOM    967  OXT MET   126      35.412  24.373   9.850  1.00  0.00           O
TER     968      MET   126
END
