# Supplementary material for: Accurate Simulation and Detection of Coevolution Signals in Multiple Sequence Alignments
Source: PLoS One. 2012 Oct 16;7(10):e47108. doi: 10.1371/journal.pone.0047108 (PMC3473043; doi:10.1371/journal.pone.0047108)
Supplement: Toolbox S1 — MSAVOLVE_v1.0a Toolbox for Matlab. (ZIP) [file pone.0047108.s024.zip › MSAVOLVE_v1.0a/COEVOLUTION_METHODS/FUNCTIONS/PSICOV/demo_small.aln]

ADKELKFLVVDDFSTMRRIVRNLLKELGFNNVEEAEDGVDALNKLQAGGYGFVISDWNMPNMDGLELLKTIRAAMSALPVLMVTAEAKKENIIAAAQAGASGYVVKPFTAATLEEKLNKIFEKLGM
--ADKKILLIDDEEDITDLIEDILLKEGFKNIKKAHCGLDGIKICEDEKPDIVVLDIMLPDIDGIEVCKKIRQ-FSYCPILFLSAKNSDVDKIVGLSMGGDDYVTKPFSPKEIAFRIKAQFRRQ--
--ADISVLLVDDHAVVREGYRRLLENVDVHVCGEAADAAQAYQRFCALRPDVVVMDVSLPGASGIEAMRRMLAREPDARVLIFSVHEEAIFVRRALDAGALGYVTKASAPDVLVEAVRTIARRAS-
--ADIRVLIADDQQMVRQGFSVLLGQPGIEVVGQAVDGLDAIAKVDELVPDVVLMDIRMPELGGIEATRRITGERPEIRVLVLTTFDLDEYVYEALRAGASGFLLKDASAEQLAEAVRVVA-----
--ADIRIVVADDHGIVRMGLIQTIKRLMPDIISEVEDYKSLYKLILNEKPDLAIMDVNMPNGTVQEAIDYIKVHQPELKILIFSSQDEELYGMRYLKMGAGGYLSKLSSTEVIETALTSMLNK---
--ADINVLLIEKDVSDVQRFEQLIDASDFAKLFHAGGFHEAIKALHQSCFEVILLNLCLPDVKGVGLIKRLKSEAPQTPIVAVDDVDDLQTAIAAIQEGAQDYLVKK-------------------
----ADILVVEDNRDMRDFICRVLEPD-AE-TRAVENGRVALEAMTERIPDLVLTDMMMPEMTGDELLTELRSRLRDVPVVMLTAKADDDLKFNLLQDGAQDYVMKPFSVAELRARVRNQLQT---
----ADILVVEDNPLNQKLILKQLDMLGYR-CNLAEDGLAGVHLWQSADYKLILTDCHMPNLDGYDMSKQIRQQRKSVPIVAITGAAMATELDDCYRSGMNDFVSKPVQLRDLKKVIQKWYRH---
----ADILVVDDQPENLHLLSSLLRQVGYN-VRQSLNAEMALTSVGAKLPDLILLDVRIPGMSGYELCRHLKSNTSKIPIIFLSALNDIDSIMEGFQVGGVDYITKPFHNSEVLIRVNTQLR----
----ADILVVDDEADIRDLVSGLLEDEGHA-VRVASSSEEALAGIRARKPSLIVLDIWMQGMDGLELLDVVKALDADLPVVMISGHGNIETAVSALKRGAYDFIEKPFKSDRLVVVIERALEAA--
----ADILVIEDDKTIQNFIKITLKTKGYR-CVLADDGLTGISYFYANNPDLILLDLGLPDIDGMEVLGQIRQE-SEVPVIVVSARGMEQEKVGALDAGADDYITKPFNAGELLARIRVALRHR--
----ADILVIDDTPENLNLLSAMLTEQGYK-VRSVTKGSTGLRGANAVPPDLILLDVNMPEMNGYEVCEHLKARTRKIPVIFISALGDVLDKVKAFAVGGVDYITKPFQLEEVLARIENHL-----
----ADILVIDDTPENLHLLSTMLSERQYK-VRSVTKGSTGLRGAIAAPPDLILLDINMPEMNGYEVCEQLKAHTCDIPVIFISALGDVLDKVNAFNVGGVDFITKPFHVDEVLARIQTHLT----
----ADILVIDDDESVCRLFARAISRMGHR-ADAVLTLGEGMDKIKSGLFDLVLLDVRLPDGNGLAAVPAILKGPGEPEVIIITGQGDADGAEMATRSGAWAYVEKPPVMDQLTLHIRRALE----
----ADILLCGNDPLFFAYIRRSWQTVPWR-FITLPSLEQAAASMFRLNPDCIIVNIGEDDLETPPFVALLKTQPSYIPVVIISRDGRKAVHLKCYGLGADDVIAQPVAASELYIRVHRLVEKK--
----ADILIVEDEPKLAELLQKYLALAGYS-ARHVARGDAALDAVRAQRPDLILLDIMLPGMDGWEICRQLRT-FSDVPVLMLTARAEEEDRLRGLELGADDYIGKPFSPREIVARVKSMLRRNA-
----ADILIVDDVPENIRLLSTMLMEFGFR-VRKSINGKMALMAVNALKPDLILLDINMQGLNGYQVCQALKNETSEIPIILVSAINQIEDQVRAFQVGGVDYITKPFQVEEVMARINNQL-----
----ADILIVDDVPENIRLLSTMLMEFGFR-VRKSINGKMALMAVKALKPDLILLDINMQGINGYQVCEALKNN----------------------------------------------------
----ADILIVDDTPMNLRLLSTMLSDQGYE-VRQAINGKMALTAVQTCPPSLILLDIMMPDIDGYEVCSFLKNQTADIPIIFLSALDDVLDKVKAFKVGGVDYITKPFEFEEILARVKNQL-----
----ADILIVDDNPANVELLLALLEDAGYLRLEGITDPRRVAARVAEHAPDLILLDVRMPHLNGLELMERLSAGGAEAPVIILTAQIDDATRYRALELGARDFLTKPFDQVEVLQRIRNVLHM---
----ADILIVDDNHEAAELLRDLLELNGHS-VRVALDGAQAIAQMQAQPAPLLLVDQHLPDMLGAELVPRLKDALPACIAIGITGLS---AAEREALGGFDHVLGKPLNFDTFDALIARSIA----
----ADILIVDDNHEAAELLRDLLELNGHS-VRVALDGAQAIALMRAQPALLLLVDQRLPDMLGAELVPQLKGLLPGCIAIGITGLN---AAERASLGGFDHVLGKPLNFGTFDALVERSLA----
----ADILIVDDEADIRDLVAGILEDEGHR-TRTAGSSDEALAAIEQRRPHLVFLDIWLQRLDGLQVLDIVKAQAPDLPVVMISGHGNIETAVSAIKAGAYDFIEKPFKADRLILVAERALEA---
----ADILIVDDEADIRDLVAGILDDEGHR-TRTAGSSDEALAAIEQRRPHLVFLDIWLQRLDGLQLLDVIKAQAPDLPVVMISGHGNIETAVSAIKAGAYDFIEKPFKADRLILVAERALEA---
----ADILIVDDEADIRDLVAGILDDEGHR-TRTAAGSDEALAAIESRRPHLVFLDIWLQRLDGLQVLDLIKAGHPDLPVVMISGHGNIETAVAAIKSGAYDFIEKPFKADRLILVAERALEA---
----ADILIVDDEADIRDLVAGILDDEGHR-TRTAAGSDEALAAIEARRPHLVFLDIWLQRLDGLQVLDLIKAGHPDLPVVMISGHGNIETAVAAIKSGAYDFIEKPFKADRLILVAERALEA---
----ADILIVDDEADIRDLVAGILDDEGHR-CRTAGGSDEALAAIEARRPHLVFLDIWLQRLDGLQVLDLIKAANPDLPVVMISGHGNIETAVSAIKAGAYDFIEKPFKADRLILVAERALEA---
----ADILIVDDEADIRDLIAGILQDEGHR-TRLARDSDEALRAIEDRKPHLVILDIWLQRLDGLEVLTIMKRTYPDLPVVIISGHGNIETAVTAIKRGAYDYIEKPFKADRLVLVTMRALEA---
----ADILIVDDDIDVGNTLLKLVLAAGYN-GVKAEDGEQALEILKNRQVDLVVTDIELPDIQGLELTNLITKE-HGADVIVMTGFGEQYTYEDAIEQGASDFIIKPIKFSELSLRIKRVLRER--
--ADILILVVDDEEMVRENLEAYLEDEGFR-VVTAGSGEDALDLLERHRPDVGIIDMRLPGMSGNDFIIRAHQALPTLRYLIHTGSTNYKLPSELITIGVQDVYIKPLQMDDLV------------
----ADILIIEDEPLTAAHLEEIVTGIGHNVTGTARTHAAALKLARETQPDLILSDIQLAGSSGVEAVNEILGS-LELPVIFITGHP--ELLLTGAKPEPTFLIAKPFNAETVKAIIGQAL-----
----ADILIIEDEDAIARLMGLHLRAAGYT-TYRCADGDDALSCLRDGQWRLVVLDRMLPGTGGMQVLRWLKAKRAHIPVLMVTALAMASERVQGLNDGADDYLPKPFEPDELVARARALLRRS--
----ADILIIDDERQIRRLLNLTLTGAGYH-VRECENGQLGLSETALKRPDAIILDLGLPDINGLEVLKQLRE-WTQVPILILTAWDREDEKVDALDAGADDYLTKPFSGRELLARLRVMLRRN--
----ADILIAKQNALESKLFCHILNDLGYT-YKSVASADQLKDELHNRHYKLVMFDKTLSGLHLKDLYDIIHTKKSDTSIVMLIDPNVSEEADDAM------------------------------
----------------------------A-DIEDFSDGQTCLSQLRNRNFNILFLDIEMPGMDGFSMAGKMQKSYPNIVLIFVSSHE--SLVFQSYEYDTFWFMRKSALIADLKKAIDKYFARI--
-----------------------------------ADGREAMDFLSRKTPDFVLLDLNMPRMDGREVLHAIKSDLRAIPVIVLTTSSVERDVEASYLAGAAGYAVKPIDVDKFFALIQE-------
--ADFSVLIVDDVGTVRNFLQQTLVHLGIDNIDQASTAGQCLQLTQDNKYSIIFLDIELPDGNGKEIIEKLNDISPSSNVVMVSAHSTVENVKDAIDKGAKGFVVKPFSPKKIAAILKKF------
---------ADEDADYRAQVCRTFSD-SFE-VREAASCEEALKALGSTDTAAAILSLTLPGMDGMRILDAIQKAKGEIPS-IVTGPQDMELERLAIEHGAADYAVKPHSQEVLRKRVLRAVS----
---------ADDQAAVRDGLVALLSTAGVEVVGEAANGAAAVAAAETLRPDVVLMDLRMPGVDGVEATRRIAQSAPDVRVVVLTTHADDASILKALRAGATGYLTKESGRAEIARAIEAAAS----
---------ADDNPVVRAGLRALLERADAVVVAEAADGRQALAATERHRPDGVLLDLRMPVVDGLTVLPRLARL---APVLVITYGRDAELHARARRLGAAGCLVHDFTVPQLVGAVRHL------
---------ADDNEINLHLIEELLKRTGAE-VVLAHDGEEVLEIVACQAFDLILMDIHMPKIDGVEATIRLRQEDSHLPIVGLTADVLPQNFNHALESGMDACLMKPLEELRLWELIDQITS----
---------ADDNEFNLIVIENILRKYHLN-SENSCNGQIAYQKILTRKYKLIFMDIEMPIMNGYQTSQQIYELEKKPYIVACTAYVGEDDKKLAKQNFMDDFVTKPIQSNILEQVLIRYV-----
---------ADDHTVNVKLIEHKIRRHDVQ-VLSATDGLMALDVQTAARLAGIFMDFHLPNLDGIECTRRIRVLWPRVTICGCTADVTEGVRSSFQDAGGDEVILKPWRPGQVERACNVMVAK---
---------ADDHPVVRQRLRQILMAEALTVVAEAGDGDEALALARSTDWDLALLDFSMPGCSGLSLIEHVRRDFPQRPVLVLSVHDEQLLAPHVLRAGASGYLCKECATEQLIQAIRAVT-----
---------ADDHPIVLRAVTDYVNSLGFHVVASVSSGDALLSAMREQEVNLVVTDFTMHDKDGLRLISHLMRAYERTPIIVFTMLTNSGVISQLCRMGVAGLVGKEEEIAELGRVCVSVAR----
---------ADDHPIFLIGLRVVLEQDDLAVVAEAGNPDALLQALASLACDVLVTDFMMPQNDGLRLLQRVRRDFPVLPVIVVTTLSNAGLFQSMLDLGVRGLLSKASLAGELPAAVRGALR----
---------ADDHPIFLIGLRAVLEQDDLAVVAEAGNPDALLQALASLACDVLVTDFMMPQNDGLRLLQRVRRDFPVLPVIVVTTLSNAGLFQSMLDLGVRGLLSKASLAGELPAAVRGALR----
---------ADDHLILQGGIIAMLGQEPLVCAGLAQNGDDALALVRRVRPDVLVVDLSMPGLPVLDLLKILQKTMPALRIVVLTMHATPFAMSEVFRAGAHAFMAKDDPFSVLVSFIRRVAR----
---------ADDEAMIRAGVRAILADPDIEVVAEAADGREAVEAVRKHRPDMALLDIRMPKMDGLSAAAEIRRIAPEVGVIILTTFGEDEYIARALGDGASGFLLKSGDPRELIAGIHAVAA----
---------ADDEADAREVLAQVLAP-EYD-VASASDGQEALDLARAEHPDVVLLDIAMPRLDGFEVLERLRHATADIPVIFVSGRGDDAVKVRSLDLGAVDYLQKPFSERELRARVERTLR----
---------ADDDPDDRELTREAFEENHLADLRFVEDGEELLDYLNQRGPGLILLDLNMPRKDGREALQEIKARLRSIRVVVMTTSKAEEDVVRSYDLSAASYITKPVTFERLVEVVRTL------
---------ADDDPDDCLLAREALLESQLTELYFVSDGEELMDYLYHRGPSLILLDLNMPKKDGREALREIRANLRVIPVVVLTTSKAEEDIYHSYNLGANSFIVKPVTYSSLIEVMETL------
---------ADDDDDDQILVREALLQLPIN-LYIVSNGEELLDYLKAPRPGLILLDLNMPKKNGLEVLQDIKTTLRNIPVIVLSTSEDKKDIYRAYNLGANSFITKPVTFAALVEIMKSI------
---------ADDDAAIRTVLNQALSRAGYD-VRVTSNAASLWRWVAAGDGDLVISDVMMPDENAFDLLPRIKKIRPDLPVVVMSAQNTFMTAIRASEAGAYEYLPKPFDLTELINIVGRALS----
-------------ADAVRSLTTLLSQLDAEPVAPVADSTQLVDTLARLAPEVVVVHERIGPVPALELIREVALRFPAIGVILVTSDASPGLFQAAMDYGARGLVALPLGYEELASRVQAVAQ----
---------ADASKVVRASLTKQLAE-HFE-VREEASGESAWQTLVLSAIVAVVSGLSLTRLDALGLIERIRARLKNVPFLVVSSSFSEADRTHARNCGVTDFISKDASNLSLEGVIASL------
--ADAHLLIVDDDERIRTLLQKFLMRHGFL-VTSARDAAHARRILAGLDFDLIVLDVMMPGEDGLSLTRSLRED-MQTPILLLTAKGETGNRIEGLEAGADDYLAKPFEPKELLLRINAILRRM--
----ACVLVVDDDEGILRLARKSLERAGCR-VAVCPSVEAARERLAAGGLDLLVLDYQLSPETGLDFFRRLRSEGVRIPAILVTGFTDESRVIEALRAGVSDVVPKSGDLDYLPEAVERVLSQV--
----ACVLVIEPDDSLAHQLAFDLEEAGYD-AIVAHDAVSGLQQYRDRQPALIVIDRMLTGESGLSLCRNLHTIGNCSPVLILMARDTVDDRVACLEAGADDYILKPYRSEDFLKLVRLYL-----
----ACVLVADDDPVQLQEMVEFLQSINVD-VITAVDGHDAIEQITRERPRILMLDVNMPGWDGVRVAEAARNLNHKVITMLMTAESETYHYASLADCGAVAVFRKPVQLAKISDFLRSALGE---
---ACSVLVVDDSTPQRQHAVRLCHDLGIGQVLEACHGRHALEVIAAPQPSLVVVDLEMPEMDGIELIEALQQQGLRIPILLLSAHGDALDSVQSLGTSVVRGLHKPLASGDLQAVLEEVLS----
---ACRVLVVEDDQVNQLAAKGLLEKMGCT-VDLADDGEQAVAAVARQRFDCVFMDVQMPVLDGLEATRRIRRAHAGLPIVAMTAYAMGGDREKCEAAGMNDYIAKPVERQSLARVLRRARR----
---ACRALVIDGNPTSRSTLVAMLREFGVGTVAQCARAIDARRILEHRNFDVVVCEHHFDHMGGQDLLDDLRRAPLSTVFIMVTGEASYAKVAEAAESALDSYLLKPHNATALLDRVLQARRRK--
-----ACLLVDDNPINLHILASAMRKTHRP-YATARNGLEAVEIYKENPYKWVLMDISMPVMDGLEATRKIREFEREYPV----------------------------------------------
-----ACLLVDDNPINLHILASAMRKTHRP-YATARNGLEAVEIYKENPYKWVLMDISMPVMDGLEATRKIRDTLEPATVVALTGVTSGTIQKDALASGVDLFLTKPVRMKDLGAIL---------
----ACILVVDDEPDLRTLYELTLLREGYR-VETAASVQEAREQIKANRFDVVIADMRLPDGFGMELLQDLREQQRRERCVVMTAYGSAENAVEALRCGAFDYLTKPVDLRQFRSVVASAVQ----
----ACILFVDDDADIRQATALLLRRRGFA-VVGAADPGEALSVLAATAVSVVLLDLNYTGAEGLECLRALLAHDPGLPVVVVTGHSGVAIAVAAMRAGAADFVMKPWKNDRLVATIEDALATH--
---------------ACEFLQAGLRRQGCE-VARFNDFAE-LDKARLDRLALIFVVVSLPARSLYAQVESLVRRAGSVCLIPVVEYADQEKAATLLELGCVDYLLSPFSETQLGALLRRQ------
--------------ACAAVDRQCLRAAGIQHIRVLTSGRDAARWLIARQPDVIVCDARLADMSGLDFIRLIRQRLAWIPVVFITPSPTEDAVLEAVGAGCSAVVARPYPLEVLHRQLRRAAA----
---AAYVLVVDDDEGILRLARKSLERAGCR-VAICAGVDAARERLARGGPDLLVLDYQLSPETGLDFFRHLRAEGVRIPAILVTGFTDESRVIEALRAGVSDVVPKSGDLDYLPEAVERVLSQV--
---AAYVLVVDDDEGILRLARKSLERAGCR-VAICAGVDAARERLAGGGPDLLVLDYQLSPETGLDFFRHLRAEGVRIPAILVTGFTDESRVIEALRAGVSDVVPKSGDLDYLPEAVERVLSQV--
--AAYRVLIMESSASLAKLLATGLTAESLA-VDVTHDVASAARLLESRAYNLMIMDMDPPDADGVNLLQTIRTTRPDLRVLVLSGRSGVEGLVAALDHGADDYLMKPFSLIELMARIRALRRRS--
----AAVVVLDNDPFAARALAAVLSPRHFRVMWWCSSAPEAIQRCLHARPQVLVCDIALSGMTGMDVCATIRKAGSRIGVVLVTAYDPKEYVADAVSVGAQAVLGKDEAMHGLMEAVQKAAA----
--AAVRVLVVDDQPNIVDMLATVLRFHGFD-VVTATTAAEALRRAGESHPRLVVLDVLLPDGDGFEVCRTLRAAGHEIGIVFLTARDAPRDRIAGLTYGGDDYVTKPFSVEELVARVRAVLRRIG-
----AAVLVVEDDPSHREILVEMLAGWGYE-PLPVGSAEEAEFAVRNKRMDAAIVDVFLPGRSGATLMSRLRERFPQSVLIGVSALSDAAMARKCKGLGADLFIGKPLDPQRLAEALQS-------
----AAVLVIDDEPGMRNFLVKTLRLYCRE-VVEAEDVEQAEARMRQASFDVVLLDNVMPGRNGIEWLAERHRQGAIADTIVVTAYADLDTAIEAMRAGARDFILKPVRSNQVLNAVRRCIE----
---AATVLVVEDNAGMRAYLREQLSGR-WT-VRTAADGEEGWAAVQDEAPDLVLSDVMMPTVNGTELCEQIKSALRHTPVLLLTARAGTDAEVEGLKTGADDYVTKPFDAEELRQRIANHLAA---
---AATVILVDDDPDALDAGMQTLLLHGMR-AQGYGSAQAALAQIDAQFGGVVVTDVRMPGIDGLAFFQRLRDIDPDIPVILVTGHGDIPMAVQAMRDGAYDFLSKPYPADLLVAAIHRAAEKR--
--AATTVLLVDDDPLVRSALSLMLGQSDIEVVGEAADGHEGVRLAAELRPDVVLMDIRMPRLDGLGATRELHARPAPPRVIVLTTFDADEHVVEALAAGADGFLLKDTAPPQIIEAIRKVVDD---
---AATIMIVEDDDGIRELLRLFLLKKGYE-VVQAEDGFQALALLEKEKPDLILLDVEMPGMDGLEVCRRIRLK-TTLPILFVSYRKELVYKIQGLEAGGDDYITKPFDFNELEARIRAILRRNG-
---AATILVVDDEQPIVDLVSSYLTNEGFV-VHRAYDGPGALALARSVKPDLVVLDVMLPGLDGIEVCRQLHRD-TSVFVLMLTARADEIDKLIGLSVGADDYLTKPFSPRELVARVKAILRRN--
---AATILVVDDEQPIVDLVSSYLINEGFI-VHRAFDGPSALALARSVKPDLVILDIMLPGLDGIEVCRQLHRE-TTVYVLMLTARADEIDKLIGLSVGADDYLTKPFSPRELVARVKAILRRN--
---AATILVIDDDPVIGDLMKSFLGKEGYH-VIVAPGGEEGIAEARKLRPDVITLDVAMPRMDGWTVLGALKAALADIPVIMLTMVD---NKSMGYALGASDYMTKPLNRERLAAVLAKYSR----
---AATILIVDDEAAIREMLGFALTQEGYH-YQVAADGEQAWQQINEFRPDLILLDWMLPGISGVDLARRLKRSTRELPVIMLTARDEEEDKVRGLNVGADDYITKPFSPMELIARIKAVLRRS--
----------------------------------AATGERGLIEAGTRKPDLVILDLGLSDRDGVDVVRDLRNGQ---PSLSSSCRPGSTKRTKWLDAGADDYLTKPFGVAELLARVRALLRRT--
------------------AASQIAMARGAK-VSIAEDVDQGMEVLRGQGADLVMIDVRRDVHRLIECLESERI---VLPVIACGIASDASAAVRAIKAGAKEYIPLPPDAELIAAVLAAVTDE---
---AASLLLVDDDPDIREEMRTYLSANGMI-ITEAADAASALEMFSGGKFDLVILDLLLGADNGFDVLREIRQT-HSTPCIMVTGQSEATDKVVGLELGADDYVVKPVNLRELLARIRALLRRTA-
---AASLLLVDDDATFCRVLRTALEKRGFS-VSVAHSVEQALPMATDNPPEYAIVDMKMQGAPGLVLVKALHELDPNTRIVVLTGYASINTAVEAIKLGATQYLSKPANADEIVAAFS--------
---AASILVVDDEPDLRTLYELTLLREGYR-VETAGSVQEGRAQLQERHFDVVITDMRLPDGIGMELLLQLRDPSRSERCIVMTAYGSAENAVEALRAGAFDYLTKPVDLRQFRQVVASAVQGM--
---AASILVVDDEPDLRTLYELTLLREGYR-VETAASVAEAREQLQRRKFDAVITDMRLPDGLGLDLLYDLREQQRRERCVVMTAYGSAENAVEALRSGAFDYLTKPVDLKQFRSVVASAIQ----
---AASILLVDDEPSVLSALKRVLRPARYG-VLTADSGEAALEMLASTEVDLIVSDMRMPNMSGAAFLSRARSLYPDTMRILLTGYSDIASIVEAVNEGVYRYLNKPWDDHDLLMTIEHALEQR--
---AASILLVDDEPSVLSALKRVLRPARYG-VLTADSGEAALEILASTEVDLIVSDMRMPNMSGAAFLSRARSLYPDTMRILLTGYSDIASIVEAVNEGVYRYLNKPWDDHDLLMTIEQALEQR--
---AARVLWVDDHPDNNLSERRALLNQRIA-VYTTTSSHEALMLLELYDYDLVISDMGRSALAGLKLVKALRERQDDTPYLLYTILPSEALQRQILAHGAQGIVDKPALYQQLAEY----------
---AARVLVVDDQPDTRLVLLGQLHTLGVGRLAGAGDATQALALVQARPFDFVLLDWMLPDADGAAVLSRLHELDPRTRIAVVSAYGTDEVRQCARGLGATDFIAKPVLPADLRRLF---------
---AARVLVVDDEPNILELLTAALRLSGFE-VRGAATGADALRAASEFGPDIVVLDVMLPDQDGFSVARRLREGGDLVPVLFLTARDAVEDRIAGLTAGGDDYVTKPFSLDEVVLRLRAILRRV--
---AARVLVLDDNDTNRYIVSSWLRRAGHT-VVEAVDGTEGLSLLASAPPELAVVDVKLPDMSGFEVCEQIKARTASLPVIHVSATAIESDRTQGLHRGADAYLTEPIAPDELLATVTAALRY---
---AARVLVIEDAEAIGAAVGSALREQGYQ-VRVRPDGRDLEGELTRFRPDLVVLDVMLPGRDGFALLEVIRR-GSGAGVVMLTARDGVQDRLRGLDRGADDYVTKPFVLAEVVARVSAVLRRLG-
---AARVLLVEDDRDIRSLLVDFLGGEGYD-VEAVGSGALMDRALMRGMPDLVILDIMLPGEDGLSICRRLRTK-SRVPILMLTAKHDDIDRIVGLEIGADDYLGKPFNPRELLARIRALLRRA--
---AARVLIVDDHALVGAGLVRMLEAEGLQ-PHWCGDTAAALDALRDAAWQVVLLDVSLPGGDGLDLLKRIKATHPRLPVLMLSMHAEHLFALRALRGGAAGYLTKDSAPGVLLDAIRAATQ----
---AARVLIVDDHALVGAGLVRMLEAEGLQ-PHWCGDTAAALDALRDAAWQVVLLDVSLPGGDGLDLLKRIKATHPRLPVLMLSMHAEHLFALRALRGGAAGYLTKDSAPDVLLDAIRAATQ----
---AARVLIVDDEEGLLASLSAAFTFQGWQ-VLTATTGSQAVALARRESPDVVVLDIGLPDTDGFDVLARIRSILPEAGVIFLTARDALEDRVSGIRQGADDYLTKPFSLEEVIVRAEALMRRSG-
---AARVFIVNSDEKAQSSLCRMIASAGWR-TQSYFSAESFLDKFDPTHPGCLLLDNHVSEMGGLSLQQRLRDRNSLTPILFTSSQGTVPEAVEAIHGGAVNFFTWPLQKPLLIKGIRESIEKS--
----------------AARLRAAAQGTGFK-VLVSTEVEGALDAVRNTRPAAVAVDLDLPEMAGWVVLDRLKHSTRALPVYTVSVE---DHRERSLNLGAIGHLRAAADPEAAVAALEAL------
---AARLLVVDDDPILREFAHAQLSSHRVT-VELASHGGEGLERLRLGGFDLALVDLDMPVMNGFELIRQVRAALCDLPIVVVTSRDDMKAIDRAYAVGATAFAPKPLNWRMLSYQLAYILRN---
---AARLLLVDDHPLVRDGLKMRLEAAGLAVVGEAGNADEALALAGSLAPDLALMDIGMQGMNGIALAGVFHERFPAIRVLMLSMHDNVEYVTQAVRAGASGYLLKDSPATEIVRAIGAVL-----
---AARIMAVDDEPANLSLVERAFHREGFQDVATFLDARDALAEFAARMPDLVLLDLMMPGVDGYELLESFRRETDYLPILVLTADSTMNARLRALSLGANDVLLKPYDVAEIL------------
---AARILYIDDDPGLGRLVRRALEARGYA-VELCPDGAAGLARLAQGGIDAVALDHHMPGQTGLDLLPEIRALPEAPPVIYVTGSEDSRVAVAALKAGAVDYVWKDVQRELLGEAVATALRQ---
---AARILVVEDEKEIAGYLRRGLAFEGFT-VEVAHDGPTGIAAARERPADLVILDIMLPGMDGFEVCRRLRA-GSDVPIIMLTAKETVPDRVMGLESGADDYLIKPFAFEELLARIRALLRRH--
---AARILVIDDEPPIRRLLRTGLGTQDYA-VVEAADGAAALAALEAGGVDLAILDLGLPDMAGHALLAAIRERWPDLPVVILSSRDDERGKVEALDLGADDYVTKPFGMNELLARIRTALRH---
---AARILMVEDDAVIREATQLTLERHGYD-VTTAEDGLEAIETFEKVHPDAVMLDVMLPGLDGISVCRRIRET-SLVPIVMVSARGDALDVVLGLEAGADDYVTKPFDTQVLVARLRAVMRRA--
---AARILIVEDERIVAEDLRLTLLQLGYEVTGSVASGEEAIPLAKERSPDLILMDIFLAKMDGITATGEIRK-FSAVPVIYLTAFADTTIMDKAKITEPYGYILKPYQERELHTIIEIALYK---
---AARILIVDDQETNVQLLESMLAAASYTSVTSTTDPFKVYELHRQNHYDLILLDLKMAGMDGFQVLEALKEADGYLPVLVVTANP--DSKLRALQSGAKDFVSKPFDMSEVLARVHNLLE----
---AARILIIEDDITLSDQVARLLKEKGFT-TTQCLDGQKGLLAALQESFDLILLDILLPSLNGLAVLNQIRKV-KHTPVMMITASGAEQERIEGYRKGADDYLPKPFNFTEMMLRIEALLRRS--
---AARILCVEDDREIAALLTELLQEHGFA-PRFVASAAAMNDVLQREQVDLIMLDLMLPDEDGMSICRRLRQV-STVPIIMVTAKGEDIDRILGLELGADDYVVKPFNPRELVARIRALLRRSQ-
---AARILCVEDDREIAALLTELLQEHGFA-PRFVASAAAMNDVLQREQVDLIMLDLMLPDEDGMSICRRLRQI-SAVPIIMVTAKGEDIDRILGLELGADDYVVKPFNPRELVARIRALLRRSQ-
------------------------------------AARDAVEELHENPYDMVLTEVHAPGIDGFNLLQYAGT-DMDLPVVVFSADDDKRTVLKCVNSGACDYLVKPLRHEELKNIWQHVYRRK--
---AAQVLCVDDNPANLLLVKTLLGDMGAD-VVAVDNGPAALEAVKQHSFDLVLMDVQMPGMDGRQTTEAIRQSSTPLPIVALTAHALANEKRSLLQSGLDDYLTKPISDRQLAQVVLK-------
---AAQLLLVDDDPSLLKLLGMRLSSEGFR-VATATSGQEALRQLAREPIDLVISDLRMDEMDGMALFSEIQKRQPGMPVIILTAHGSIPDAVAATQQGVFSFLTKPVDRDALYQAIDDALSQ---
---AAQILLVDDNEDFRRSTVWMLEAAGLQ-VEDFNRAAGLLARLQQLEDKCVVTDLRMPDMNGLELMEELRTRRLSVPVVLITGHADVTLAVSAMRMGAANFLEKPFENSILVETVKSAISE---
--AAPRVMVVDGSKLVRKLIADVLHRELLDEVVGCASIAEARAALEAGPVDLVTTSLALPDGDGLALARSVREAQAYVPVIVVSGDAQRHLVERRFTEYVTDYFDKALGHKALATFVRGYVQ----
---AANILWADDEIDLLKPHIIFLNEKGYH-VETATNGNDALDIFNSKDFDIVFLDENMPGMTGLETLMAIKQSNPNIPVVMITKSEEEYLMEDAIGATINDYLIKPVNPKQILSTIKKLIDNK--
---AANILVVDDNVDILYLFDSFLSERGYI-VRSISDSRLAVAAARAQRPDLIILDMVMPPPEGREICTQLKARTRDIPVIFITAKSEMLDQLEAFAAGGADYITKPFQAEEVLVRVENQL-----
---AANILIVDDEQVICNGCRMALMDENYS-VDIRMDGRSGLDAILNGGYDVVLLDMKLPDLDGMEILKTVGKEKPAEQIIVMTGHFSVQNAVDAMKSGAFDYLTKPFSDDELSIAVKKALENK--
---AAMVLLVDDQAMIGEAVRRGLSEENID-FHFCSDPHLAVAHAVRIKPTVILQDLVMPGLDGLSLVREYRNATKDIPIIVLSTKEDPLIKSAAFSAGANDYLVKLPDNIELVARIRYHSR----
---AAMVLLVDDQAMIGEAVRRGLAHEDID-FHFCADPHQAIAQAIRIKPTVILQDLVMPGLDGLTLVREYRNATANIPIIVLSTKEDPLIKSAAFSAGANDYLVKLPDNIELVARIRYHSR----
---AAMVLLVDDQAMIGEAVRRGLAEENID-FHFCADPHQAVAQAMRIKPTVILQDLIMPGLDGLTLVREYRNATQDIPIIVLSTKEDPLVKSAAFAAGANDYLVKLPDSIELVARIRYHSR----
---AAMVLLVDDQAMIGEAVRRGLAEENID-FHFCADPHQAIAQAIRIKPTVILQDLVMPGLDGLTLVREYRNATQNIPIIVLSTKEDPLIKSAAFSAGANDYLVKLPDNIELVARIRYHSR----
---AAMVLLVDDQAMIGEAVRRGLAEENID-FHFCADPHQAIAQAIRIKPTVILQDLVMPGLDGLTLVREYRNATQNIPIIVLSTKEDPLIKSAAFAAGANDYLVKLPDNIELVARIRYHSR----
---AAMVLLIDDQAMIGEAVRRGLSNEDNIDFHFCSDPHQAIAHAVRIKPTVILQDLVMPGLDGLSLVREYRNATRDIPIIVLSTKEDPLVKSAAFAAGANDYLVKLPDNIELVARIRYHSR----
-----AALVVEDNPIIALDTQMMLEELGFSPVETLASLAEAAEVLAAHLFSFVILDVKIGDDTSLAFARQLLE--KGTKFIFASGYSDLGPLPTDFEGHV--ILSKPYTKAQI-------------
---------------------AALTRAPYR-LHCAADERQALALLAEYHIDLLILDISLPQLDGLQFLRKIRRHYPQQSIIIYTAQEEEVYAKLAYTAGAQGFMHKGQPMEQLLQAIDAVLA----
--AALTIMVVDDNPVGRMLLTQQLEWLGHA-VTQHDSPAKLLESLAIRQPDAVITDCNMPEMSGYALSRIINEHYPSVTVFGMTADARESVRDEAREAGMRDCIFKPVTLVALENLLA--------
--AALRVVIVDDEEPARARLKDLLDDIPTRVVGVAANGLEALRLIEDLATDVVLADIRMPVMDGVELARHLGRLECPPAVIFTTAYD--EYAVQAFELAATDYLLKPVRAARLAEALARA------
--AALRVLSVEDNPFGRVVLNTILTELGHH-AEFIGRGEDAVNRLAQGAFDAVLMDMVLPGIDGVEAIRRIRTMLAQIPIIGVSGRGE--DEAASREAGADAFLVKPVSPRALATALLEATRRE--
--AALRVLLADDASVNGTILREQLDVLGCT-VRVAGLGRTALDLLDADEWDLLLIGTDLPDMKAVVLAQTARLRHVSCDVVIVTSHLMPDDARGYAAAGVECVLTKPVTLARLRGVLTSVAHRS--
--AALRVLAVDDEKPALDELVYLLRRPEIGEIHAAADATSALRLLRTHAVDAVFLDINMPGLDGMELAGILSEFANPPAVVFVTAHD--DRAVSAFDLGAVDYLLKPLREARLAEAVRRISQA---
---------------------------------------AALRQRAEHPVDLVLLDFRLPDLHGLEVCRALRAAGSAVDVLAVTSARDLAVVRTAVSLGVTHYLLKPFTFAAFRDKLHRYAE----
--AALRILLAEDNVTNQKVATKLLQRLGYR-ADIAGNGVEVLDALKRQPYDVVLMDVQMPQMDGLEASRRICKRQKKPWIIAMTANAMRGDREMCLEAGMDDYVTKPVRREELAQALAKC------
--AALRILLAEDNPVNIKVATSYLSRRGHG-YTLAENGQVALARLAERPFDVVLMDLEMPELDGLETTRRLRAANRDIPVIAMTAHALSGARERCLSAGMTDYLPKPLNFQLLDAMLQRIA-----
--AALRILAADDNPTNQKVIEAVLAPLGAE-VTMVPDGKACVEAWKATKFDIILMDIHMPVMDGIEAARAIRAQRTRTPIVAVTANALAHQVEDYLAAGMEGHVAKPVEVTKLYGAIEDAIAS---
--AALQVLLVDDDAELRDLLRKFFQQRGIA-FSVLHDAVNLARRLQRERPSVIVLDLMMPGVDGLTALKQLRASGDTIPVIMLTARAEGVERVLGLELGADDYLGKPFMPQELLARIRAVLRRQG-
--AALNVLIVDDNKDAADSLALLCESEGYH-VSVAYGAHDALAKAEAEPVDAALLDIGLPDIDGYELAGLIRQKGGTRPLIAVTGYGQADDHLRVQAAGFDHHLVKPVNIDYLMSLLAEL------
-------------------------------------------AALNNEWDAILLDLMLPELNGLEVCRRVRQV-KNTPIIMMTARDSVIDRVSGLDHGADDYIVKPFAIEELLARLRALLRRID-
-----AALLVDDQELVRSGLRRILRKDGIAVVGECADGDEVPAAVAAYRPDVVVMDLRMKRVNGIEATRRLTAA-GGPPVLALTTFSDEELLSGVLRAGASGFVLKDSPAEELIRAVRAVAR----
--------------------AALLTTMGWE-VKAFSDGQTFLDTLTVTQPSCVLLDIRMPGKSGMTILEAIQSRDSNLPVIIMTGHGNVELCRRAFKGGALEFLTKPIDADVLIETVSMALEQH--
----AALLFVDDDTTVLKALRRLFRHENYT-LYLAEGGAEGLTVMQEHVVDLVICDMRMPTMSGAEFLAQALEQWPETVRILLTGYADLQSTIEAVNKGIYSYCTKPWDDEELKLLVHNALQQK--
--AALKVLIVEDDPNVSLGCRQALELEDIP-AEAVDSAEKARRLVAEGFPGIVVTDIRLPGMDGMALLAELLAADPALPVVLMTGHGDVSMAVQAMKLGAHDFIEKPFSPDYLVEVVRRALDKR--
-----------------AALKHGLETHGIN-VSHCASLAAVKAEVAAWAFSLAVLDLNLPDAPNCEALDFVLA--NNVPAIVFTAAFNDRTRDQILNRGVADCIVKPESIERLIAAVDRVLTK---
-----AALIVDDDPVNLSVLAQYLGS-GYD-IRMTSSGHEAIGWIQAGKPEIALLDVMMPVVSGFEICNEIRQNSGEVPVLFLTAVNQTNDLLTAYRHGANDYMIKPIGKQELLARLTLH------
--AALHVLLVEDNSDDARLIEAALDHQGYQ-IDKAARLSEALNCLGKANFDIVLLDLSLPDGQGIAVFEQVSRLAANALILILSSADDEEVARLAVQNGADDYLVKGVDAHWLPRTLRYLIERKT-
------------------------------------------AALAAGPADLVLLDVEMPGEDGYSLVQQLRQH-SALGIILLTGHTELEHKLHGLEIGADEFLSKPCERRELLARINSLLRRA--
--AAKRILLVEDQTALRLVIGEVLEELGYR-VDAFENGPSALTHLQSERPDLLLSDVGLPGLNGRQVAERFRERYPDLKVLLITGYDESAAFSDGQPLQGTLVLTKPFELEALAERVRELLE----
--AAKKIMIVEDERRIARFLQMELEHEGFE-TESEENGRRAYERIVQEQYDLVLLDIMLPDMDGLEVCRRVREI-SDVPIIMLTAKDDVEDKVNGLDIGADDYITKPFAIQELLARVRAAIRV---
---AAKILVVDDDPAVRNLIQRFLIRQNYQ-VEAAEDGKAALALFEQFNPDLVILDVNLPDAIGFNLCQDMQSR-NGVFVLMLTSRTDESDKIRGFSKGADDYLTKPFGLGELEVRVAAILRRQ--
---AAKILVVDDDGFMRMQLRVYLQKEGHR-VELATNGEEALTKFAEIKPEVVLLDAVMPVMDGFACCQALMKQNPSPLVLMITGLDDEASVDRAFEAGAIDYVTKPIHWAVLRQRVKRLLYQ---
---AAKILIVDDSPDNIHLLLAILDQEGYVNVTATTRPQDVAELHGLQQFDLILLDIQMPGMDGFKVMDALRHQDAWLPVLAITAHP--DHKITALEAGAMDFMVKPFVLDEILQRIHKMLE----
---AAKFLIVDDDKVSVMAMQRAMRKLKIVETAVCHDGQHALEFLAEEPPYIITLDLNMPRMGGLEFLEIVRAALERMVVFVFTTSDMPTDVQSAYSKNVAGYIVKENPSETFANALD--------
----AAIYIVDDDADMREGLAWLFDSRGHK-ATTWDSGPPFLESVKARAQAVVLLDIRMTPMTGLQVFEQLKALACPWPVLFLTGNGDVGTAVAAVKNGAWDFLEKPFQDNVLVDRVEQALAAA--
--AAIRVLVVDDLVASAESLEALLTIHGYI-VRCAMDGATALQAASEMRPDVIVLDIGLPDMTGYELARYLRQACRDALIIALSGYGQEDNIRQAMEAGVDHYLVKPADLAVLLDLLS--------
--AAIRVLVVDDHPMWRDAVARDLEARGFTVAGTADSVAAAGRIAGAVQPTVVLMDMSLPDGDGAAGTTLVLQHAPQAAVLILSASDEREDVVEAVKAGACGYLVKSASAEELVAAVRATAAH---
--AAIRVLIVDDSPSVREFLRNILSDGGFEVAGEAADGAEAVELAARLRPDVITMDISLPVMDGIAATRAIMAS-TPTSIVIVSAQWAPEEVADALGAGALAILEKP-------------------
--AAIRVAVIDDHPLFREGVTRSLSEIGFEIVAEGGSRDDALRIAENLAPDVMLLDISMPG-SGLEAVPLILQIAPSQKIVMLTVSEAGDDVKAALQGGAKGYVLKGIGSRALADVIRSVAS----
--AAIRLAVVDDNVFLRTGLAHVLAAEALEVVAESAHVREGLSALRARQPHVVLLGVASGGREPYGDVAELRRATPVSRIVAMLAHDDPGAVRRLLAAGAQAAIAQYSSPEELIGTIRGVA-----
--AAIRILVLDDEQPVREAMRSLLGGWGHE-VALAANPREALQH--GGVFDLMLSDLRLGGLSGLAAAQALQAVGKARNVVILTGETAHANRVEVERAGY-ALIYKPADARALQDAIA--------
--AAIQVLVVDDHPVVRSGLVGMLAQPDLRVVGTAADGYEAVARAGELRPDVVLMDLRMPRLDGVAAIERITAAGPDVAVLVLTTYDGDADIVRAVAAGAAGYLLKDAPLETLAEAVRAVARG---
--AAINIVAVDDDPENLAAMASLLKKWQAN-YTLFDNVDNVLAHAKQNAPDVILMDYQLGDCDGITLIKTLREIQSQVPAILITAVRDTELKQETKAANI-HYLSKPIKPGKLKALLNH-------
--AAINIVAVDDDPANLAAMASLLNKWQAN-YTLFDNVEQVLAHANEHSPDVILMDYQLGDCDGITLIRTLRDIQHQVPAILITAVRDEELKLETKAANI-HYLSKPIKPGKLKALLNH-------
--AAINIIAVDDDPENLAAMASLLKKWRAN-YTLFDKVDAVLAYAKAHAPDVILMDYQLGDWDGITLIKTLRETQSDIPAILITAVRDTE-LKQTTKAENIHYLSKPVKPGKLKALLNH-------
----AAILVVEDEPLTAMMIRRHLEGAGYTVIGPAARVPDALVLVGQRRIDAAVLDARLFGAFVTPVAAVLGAM--GVPFLLCSGYASLAGLPTALRD--VPLLPKPMEADALVRAVGGLLG----
----AAILVVEDDPLILETIRRYLEHAGHR-CHCAADGWEADRLALRHRPDLVVLDWMLPGVDGLALCERWRKGEYFAPVLMLTARTEEDHRVRALAGGADDYLDKPFSAKELVARVQALLRRA--
----AAILVIEDDGATAAAIIAELKQHGHE-VTHASDGDAGLELATREAFDAITLDRMLPGLDGLSLVARLRERHITIPVLMLSALSDVDERIAGLRAGGDDYLTKPFDFAEMAMRVEVLLRRR--
----AAILLCGNDPLFFAYVRGALQTVPWR-FTTIPSLEQAAASMFRLSPDCIIVSVKEGEWENPDLTVLLERQRPYLPVVIVRRDEGKEGRLKGYELGADDVITTPA-ADELFVRVRRLIEKK--
----AAILLCGNDPLFFAYVRGALQTVPWL-FTTILSLEQAAASMFRLSSDCIIVSVKEGEWENPDLTVLLERQRPYLPVVIVRRDEGKEGRLKGYELGADDVITTPA-ADELFVRVRRLVEKK--
----AAILLCGNDPLFFAYVRGALQTVPWC-FTTTPSLEQAAASMFRLSPDCIIVSVKEGEWENPDLTVLLERQRPYLPVVIVRRDEGKEGRLKGYELGADDVITTPA-ADELFVRVRRLIEKK--
----AAILIVEDHALSRELATAILETAGYT-VLSAEDGVGLPELVATERPDLIIMDLQLPHIDGVTLIRSLKAATRSIPIIVMTAYAQPELYAKAMEAGCAAYLPKPLDSRALLRTVADVLKR---
----AAILCVDDEVSILKALKEQLKRLRY-VYEVAQSSEEAWTVIDELEILIIVSDWLMPNVRGDEFLIKVHQRFPEVITVMLTGQADKEAIERAEQANLYACIRKPWTEEELKSIINSALKQ---
--AAIKVLIADDHAIVREGLRQICASKDIMVAGNAANGLEAIKLAREGNGDVLLLDIVLPDRNGIDILKQIRKEQPELPVLILSIHREDQYAIRALKAGAAGFLNKQAAPAELLAAIRQAA-----
---AAHVLVVDDNATNRMVAQSLVEMFDCT-CEAAEDGAQAVEMARTGRFDLILMDIKMPRMDGVEATRAIRRLAGAAPIIALTANADPEDAAGYLAAGMNGVVEKPMKPEHLLAALTRALG----
---AAHVLLVEDDDGIRALVTRILRESGYR-VTGCRSGADMWSLQPDLAVDLVLLDVMLPGVSGFDLLRALRAK-GTVPVIMLSARNEEADRVLGLELGADDYVAKPFGRPELLARIRAVLRRAS-
---AAHIVIIEDEPVTRTTLAEYLMSHGYT-VTAFDSAERAETMLGSDRADLLLVDITLDGKDGLQITREQRAR-SDIGIILTTSLSDDVDRIVGLELGADDYVCKPFNRRELLARIKNLLRRT--
---AAHILVVDDDDRIRDLLTKFLRARGLR-VTSASDGKKALSLLAQMRFDLIILDVMMPGADGFEVTETVRQT-DATPILLLTARGEPEDRIKGLSLGADDYLAKPFEPEELVLRVQAILRRA--
---AAHILLVDDDPSLLKLLGMRLESRGYR-VTTAESGRQALDCLTEDRPDLVLSDLRMDEMDGMALFHELQRRAPGMPVIILTAHGSIPDAVSATRQGVFSFLTKPVDRDELFAAIEEAMAQT--
---AAHILLVDDDARLRALMQRYLVENGFR-VTVAESAAAARETLRVVDPDMMVLDVMMPEETGLELIESLRARAPDLPILLLTARGAPEDRIAGFEAGADDYLGKPFDPRELLLRIRAMLRRA--
---AAHILIVDDDRRIRSLLSRFLTSKRFR-VSTASDAAEARRILGGLDFDLMIVDVMMPGENGLDLVRSLRQT-RDCPILMLTARSEIDSRIEGLEAGVDDYLAKPFDPRELLLRLNNILKR---
----------------------------------AAGLSEARQLLRSQCPSLIVLAIDLPDGSGLEYCRWLQAQDLAALILMISARSSEADVVAGLQAGADDYLKKPFGLQEFLARVQALLRRQ--
---AAEILLVEDNRGDVLLASRAFKEAQIENLTVASTAEEALAILRASLPDIILLDLNLPKMSGNDLLGIVKGALRHIPVIIMSSSVAEIDVSRSYDRHANAYIAKPVDLEKFRQVISS-------
----------------------------------AADGQQAIDLCLELQPDIAILDIRMPVLNGLGAARILQQRMPGLKVVIFTMDDSTDHLEAAISAGAVGYLLKDASRDEVIDGLQRVAR----
----------------------------------AADGNEAVEAVRRIDPDMLVTDMEMPGLDGVAAVATLRETHPDLPVVMLTRHARPGVLRRALKAGVTGFVTKSAEPEEIADVIRRV------
--------AADDSKVARSLIEQGLRAMEIP-YEMHVTGKEAWEKIQSDKISFVLTDLEMPEMDGFTLTRNIKRELKSIPVIIHSSLSGSANEDHVRSVGGDAYVAK-FEANELAATIYGVLDKAG-
--AAARVLVVDDDTSVRDVVRRYLQRAGYA-VELAGDGETALRLHAERKPDLVVLDLMLPGVGGLEVCRRLRER-GEVPVVMLTALGEESDRVVGLEQGADDYVVKPFSPRELVLRVASILRRA--
--------------------AAALVRAGFA-PAVVEGEHDALAALEGGGFAAVYVEQALGSAAVSTLAAAAGQRLGGAPVTVLGRSGTVQEAVDAMQLGADDYLPPPFPAGELLRRLARALER---
---------------------------------------AAAAAANDQAIDIVLTDYCMPEMTGYDLLKAIKASPNPIPVVVMSSENEPQRISRCLTAGAEDFILKPLKMNDVQR-----------
------YYVLEDQPPQQQRLQQIIGTCQ-----LFDQPAPLLAALQARQPKVILIDLALHVHAGLNVAQAIRSFDSLSPIIIVSTHTELLAMSYQYQIGALDFVDKSLCEAKFKQRIRSAIRV---
----YYLLVVDDQAGVRRMLLEAFTDDGYE-VVVAVSGPEALQKLKHGGIDLVLLDMKMPGMSGLDTLREIRKLKPDLPVIMMTAYGELELLGEAKKLGVRHYVSKPFDLQEVRYLVRALLAD---
---YYKILLVDDELEIRDGMIQKLDQLGYDVAAAAENGVEALEKADQVQPDVIMTDIRMPFMDGLEFIEKVIERLPAVKIIVFSGFDDFEYAQKAINLGVEEYILKPISARQLEESLIKLKKKM--
---YYKILLVDDELEIRDGMIQKLDKLGYDVAAAAENGVEALEKAEQVQPDVIMTDIRMPFMDGLEFIGKVIELRPAVKIIVFSGFDDFEYAQKAINLGVEEYILKPVSARQLEQSLVRLKSKM--
-------YYIEDEIDNIESYGRYFEDEGIEEEKLLESPDGYYDLICSSDADFVIVDNHLDKYDGLDVLKSIRKQDSNIYIILLTNFSF-ADIDNRQLGEFDQAIMKNDFTDRIDEVIPRIIRA---
-------------------------YYGHE-VEVVSNGKLAVEAVQRKAYDLVLMDLQMPVLDGLSATRAIRAAISKVSIYALSADALAPECGPMEGTGLDGYLSKPIVWERMSRVVDKVLASK--
------------------------------------------------YYDLVILDIHLPDIDGYDILLRLRSAKIKVPVLILSCISAVNHKAKGLGYGADDYLTKPFHKSELLARIKAIVRRT--
---YWNILIVDDTRNNLFILSSILRKKGYR-IAAALSGLEAIELLQHKQFDLILLDIRMPGINGIETCKRIKAETAEIPVLFISAIDDHDLIAEAFAAGGRDYILKPFEPVELIARIETQL-----
---YWKVVIIDDEPGIHDVTKFALNSFNFEKFYSCYSAEEGFALMRDTDIALAFIDVVMEDQAGLELVHKIRNENHCTRIILRTGQPGSAPEEQVIEYDINDYKAKELTAAKLKSCVYTSLR----
---YWHILVVDDDQAVHDVTHLILADLKIQ-LHSAYSAAQAKSLLESEPFAMTFVDVVMEDDAGLQLVTWIREKNISIRIILRTGQAGLAPEEQVIQYDINDYKAK--------------------
-----YVVVADDSAMIRDQITRTLERAGYR-VKAFADGRSAWDFLNEQRILGVISDIEMPRMDGHHLCLKIKKQFNKVPVMLFSSLINDRARIKGEQVGADDQITKP-ELGALVERFQDCLKRL--
----YVVLVVDDSAMDRNIMKKSMEPIGVK-TIEASNGQEALNMIKSHSIDAVLIDIEMPRMDGYTLAGEIRKKYKNLPLIAVTSRTSKSDRLRGVESGMSEYITKPYSPEYLESVVRKN------
----YVVLAIDDSSTDRAIIRKCLKPLGIT-LLEATNGLEGLEMLKSGDPDAILVDIEMPKMDGYTFASEVRKKFKNLPLIAVTSRVTKTDRMRGVESGMTEYITKPYSGEYLASVVKRSI-----
----YVVLAIDDSSTDRAIIRKCLKPLGIT-LLEATNGLEGLEMLKNGDPDAILVDIEMPKMDGYTFASEVRKKFKNLPLIAVTSRVTKTDRMRGVESGMTEYITKPYSGEYLTTVVKRSI-----
----YVVLAIDDSSTDRAIIRKCLKPLGIT-LLEATNGLEGLEMLKNGDPDAILVDIEMPKMDGYTFASEVRKKFKNLPLIAVTSRVTKTDRMCGVESGMTEYITKPYSGEYLTTVVKRSI-----
----YVVLAIDDSSTDRAIIRKCLKPLGIT-LLEATNGLEGLEMLKNGDPDAILVDIEMPKMDGYTFASEVRKKFKNLPLIAVTSRVTKTDRMCGVESGMTEYIANPYSGEYLTTVVKRSI-----
----YVVLAIDDSSTDRAIIRKCLKPLGIT-LLEASNGLEGLEMLKNKTPDAILVDIEMPKMDGYTFASEVRKKFKNLPLIAVTSRVTKTDRMRGVESGMTEYITKPYSGEYLTTVVKRSI-----
----YVVLAIDDSNTDRAIMKKCLKTLGVT-VLEAANGVEGLDIVKNKQLDAVLVDIEMPKMDGYTFASEVRKKFKNLPLIAVTSRNSKTDRMRGVESGMTEYITKPYTPEYLVNVVKRN------
----YVVLAIDDSNTDRAIMKKCLKTLGVT-VLEAANGQDGLDIVKNKHLDAVLVDIEMPKMDGYTFASEVRKKFKNLPLIAVTSRNSKTDRMRGVESGMTEYITKPYTPEYLVNVVRRN------
-------YVVEDNPTVLSNLVEALSEIAHVKVTHSATQSEASQWLERHHWHLAIVDLFLKQGTGLGVLAACRNRQPHQKMVLLTNYATPEIRLRSVALGADAVFDKSTELDDLL------------
-------YVVDDIELNREMLVGLLGLADIE-TRSFASAQQFLDALDPTLPGCILLDIRMPGMSGLDLQKTLNERHVVLPVVMITAHADVPIAIEAMRDGAYDFIEKPFDNQHLVDVVRRAF-----
-------YVVDDDPVTRLMLCRFLEKNGYL-TMGFANGAVANEAFDQHLPDVVLMDAKMPVMDGFDACRLMKARARHIPVIMITGLNDDESVDRAFEAGAVDFITKPIHWAILRNRVHYLLTN---
-------YVVDDDDSMRSALGMLLRSVGLR-VELFSSAQEFLAFDKPDVSSCLILDVRLKGQSGLVLQEQIVAGDMGLPIIFITAHGDVAMSVKAMKNGALDFLSKPFRDQEMLDAVEGALLKH--
-------YVVDDDDAVRQSVTGLLESADLN-AIGFSSAEAFLQHRFEDLPSCVILDMQMPTISGFEVADALRDSGREIPIIFLTGHGTIPMSVRAIKGGAYEFLTKPVESAALIDAIESALR----
-------------------------------------------YVRQTPPDLILLDLMLPGIDGLTLCREIRR-FSDIPIVMVTAKIEEIDRLLGLEIGADDYICKPYSPREVVARVKTILRRC--
-----YVLVVDDEPDIRQLVKEILEDEGYQ-VATAGNAAAAREARRRRCPDLILLDIWMPDEDGVTLLKEWSEDANRCPVVMISGHGTVETAVEATRLGAIDFIEKPLSMAKLLVTVRQALAD---
-----YVLVVDDDPDLVETVAMMLESKGCE-VGRAYDGVEGEESIKERRPDLVVLDVMMPRKDGYVLCAEMKAELSDIPVVLLTAVGEAYTHADGMSTEADDYIAKPIDTEGLWGVVNNL------
-----YVLVVDDDEGILRLARKSLERAGCR-VAICAGVEAARERLASGGPDLLVLDYQLSPETGLDFFRRLRAEGVRIPAILVTGFTDESRVIEALRSGVSDVVPKSGDLDYLPEAVERVLSQV--
-----YVLVVDDDEGILRLARKSLERAGCR-VAICAGVEAARERLAGGGPDLLVLDYQLNPETGLDFFRRLRAEGVRIPAILVTGFTDESRVIEALRAGVSDVVPKSGDLDYLPEAVERVLSQV--
-----YVLVIDDDRIQLDITRRMLVRNKVR-CECCRTVRELMAALRERTYDLLLSDIQMPDMDGYRILDLLRSNARTIPVLAVTACAD--DEEHYISFGFAGCLRKPFSMDELISTVSRMVVKT--
-----YVLVIDDDRIQLDITRRMLVRNKVR-CECCRTVRELMAALRERTYDLLLSDIQMPDMDGYRILDLLRSNARTIPVLAVTACAD--DEEHYISFGFAGCLRKPFSMDELISAVSRMVVKT--
-----YVLVAEDESAVSELLLYNLKREDYD-VAIAADGEEALMMIDERIPDLLLLDWMLPKVSGIEICRRVRATNPNLPIIMLTARGEESDRIRGLDTGADDYVTKPFSTTELMARVRAVLRRI--
-----YVLLVEDEPDLNQTVAFNLDSEGYS-VESAFNGKEALKLIEEKTPDLILLDLMLPDMSGLEICRILRSKTKNTPIMMVTAKGEEIDRIVGFELGADDYIVKPFSIREFMLRVAAMLKRSG-
-----YVLIVEDEPKLGQLLVDYLQAAGYR-TQWLTNGSEVVGAVRQAPPSIILLDLMLPGTDGISICREIRR-FSDVPIMMVTAKTEEIDRLLGLEIGADDYICKPYSPREVVARVKTILRRC--
-----YVLIVEDDADTRAMLAELARAQQLT-CDTAATLEEARTLVATHTPDLVLCDLVLPDGNGMDLFDALPKR-AHCEMVLTTGHASLETAIDALRRGATDYLVKPLNMQRLNSIFARVPR----
-----YVLGVDDNIFNLNILEMVFKKCSNVIFHKAGNGEEALQKVKELKYKVFLLDIQMPIMDGYKTHSELKKLMKHSPVFAVTAFAN--EKQICIQQGMEGFIEKPINMKLLINLM---------
-----YVLATDDEQQSLERLIHILKEFPTADIHGFKSSKEALSFAEKKRLDLAFMAIKMSAISGLELASKLKKLCPEVRIVFVTHYR--DYAYDAFQIHAQGYLLKPVTRQAIENEL---------
---YVKLYIVDDEKMAIEYFKRLTEEIACKVVGEALHGPTALEEIPRVQPDIVFVDISMPVMNGLVLAERILQQNKNQIIVLLTSYREFDYVKRGMELGVSNYLLKELTAESLSREISSIMEQI--
---YVKILIVDDEASILDIVEAYLSAKGYQ-VFRALSGNEALKKVDIVQPDLIVLDLMLPGLSGLEVCKKIRDS-STVPIIMLTAKTAEKDILEGLSLGADDYITKPFSPKELVARVETVLRRV--
----YVILAVDDSTTDRAIMKKSLRPLGVT-VIEAANGVEALDMIKAKQIDAVLIDIEMPKMDGYTLAAEIRKKFKNMPLIAVTSRTSKTDRMRGVESGMTEYITKPYSPEYLMNVVKRN------
----YVILAIDDSSTDRAMMRKSLKPLGVT-VIEATNGLEGLEMVKNADPDAVLVDIEMPKMDGYAFAAEVRKKFKNLPLIAVTSRVTKTDRIRGVESGMSEYITKPYSPEYLANVVKRSI-----
-----YVIAADDEPLILNSMTRLLHAVDAQ-VRGFGTAQEVESFAREANIAYAFLDLRLRGENGLRLAKAIKDISPHTKIVFSTAYADYSF--GLRGDSNTGFVMKPATEGDIRDCV---------
-----YVIAADDEPLILNSMTRLLHAVDAQ-VRGFGTAQEVESFAREANIAYAFLDLRLRGENGLRLAKAIKDISPHTKIVFSTAYAD--YSFGLRGDGNTGFVMKPATEGDIRDCV---------
-----YVFVVDDDPSQRSLLSELLAPIGFE-VFIANNGIECLDMLMHCPPNLFLLDVTMPGMNGWQLAAKLRDQYPQSSIIMISANANTD--VPLDRNPSNGYLLKPLRHTELFNKIQQVT-----
--------------------------------YVAEDGKKLIDRMKEEKPDIVITDIRMPGADGLAVCQYIYETYPETQVIILSAYSEFEYARAAIKYGVCEYVLKISVLEELPGAVEKAIQN---
-------YVADDEPVNLRVLESFLRLEGYR-VRTVSDGPETLALVEQEKPELLLLDIMMPGMSGYQVCSELREDHAELPIIMLTALSQTEDRVRGFEAGANDYLSKPFNKQELAARIQAHLTA---
-------YVADDEPVNLRVLESFLRLEGYR-VRTISDGPETLALIEQEKPELLLLDIMMPGMSGYQVCSELREDHAELPIIMLTALSQTEDRVRGFEAGANDYLTKPFNKQELAARIQAHLTA---
-------YVADDEPVNLRVLESFLRLEGYR-IRTVSDGPETLALVEQEKPELLLLDIMMPGMSGYQVCSELREDHAELPIIMLTALSQTEDRVRGFEAGANDYLSKPFNKQELAARIQAHLTA---
-------YVADDEPVNLRILESFLRLEGYR-VRTIADGPETLALIEQEKPELLLLDIMMPGMSGYQVCSKLREHHAELPIIMLTGMSQTEDRVKGFEAGANDYLTKPFNKQELAARIQAHLTA---
--YTYRLLAVDDETDILRTNRKYLEARGYQ-VDSAVCASEALELLRKQKYDCILLDVLLPDMNGFELCEAVRAI-TSAPILFFSCMDDEEDKIRGLMAGGEDYITKPYSLKELAARVYAQVRRS--
-----YTYLIDDHHVLRQAVVEMLEEEDISVIGQSGDARSGIGEIANLKPDVAILDLKMPGMTGLAAIGEILRAAPKTGIIIFTMYDNPAYVWETTNAGASGYVLKSASKEDLLRAVRAVH-----
----YTVYVVDDEKDILELVSEYLTQKGYA-VRTFESGESFLGEFEKSEPDIVILDIMLPDIDGYEICKRIRK-NSDVPIIMLSAKGEELDKVLGLELGSDDYISKPFSLSELEARIKKILRRVN-
----YTVVVAEDEEIILNNIIKKIEQSGFKVVGKAVTGRQALSLIESESPDVLFTDIRMPVMDGLELIESVYLRYPYVKKVIISGYAEFDYAKRAIEFEVEDYLLKPFDMEKMLSVLAKI------
----YTVVVADDEEELRRAIIRRINEIGFQVVGEAENGIEALELVGEKEPDLLLTDIRMPFISGVELARQVREIRPATQIAFLSGFDDFSYAQQAIQYNIISYMLKPISMADLTENLIQIKQK---
----YTVVVADDEDELREAVCTMTEALGFHLVGNASNGLDALELVERLEPDLLLTDIRMPFISGIELARQVREIRPAMHIAFLSGYDDFEYAKQAIQYNIISYMLKPLTMDGLAAELKVIHEKI--
----YTVVIVEDDPMITELNRRYAEKDGFTVAQTFSQPRRALDWLRHNPADLVILDFYMPQMNGLEFLRAVRAAGVESDVIMITAANDAATVEALTRLGVVDYLVKPFAYERFCRALDAFCRRR--
----YTVMIVEDEPELRNYLKDELSGSFK-EVYVAEDGRQALEMIQAKLPDLVVSDVMMPYMNGFELCRRIKSDISHIPVILLTARTDNESTVQGYKLGADMYVPKPFDLGFLLAVLRNQLKS---
----YTVLYVDDEPDLLEISKLFLEQSGQFSVDILPSAPEALAAMKVKTYDAIVSDYQMPGMDGIDFLKNVRALGDTIPFILFTGRGREEVVIQALNEGADFYLQKGGDPT---------------
----YTVLVVEDDRDTQDFLAAELSDY-FH-VRTANDGKEAVAMLHDQLPDLVVTDCVMPNLDGIGLLRHIRHAYKYLPVIMLTAVDGMEGRIKGISSGADVYMAKPFSTRELVVQCVSILQRH--
----YTVLVVDDEAVIRTRLKGYFSKEGYR-VLEAANGEEMWQQLALAHVDLIMLDINLPGTDGLSLTRELRSR-SDVGIILVSGRDETVDRIVGLEMGADDYVTKPFELRELLVRVKNLLWRI--
----YTVLVIEDEIHILELLRYNLEAAGYK-VMASENGKEGLEKALEEKPDLLILDLMLPDMDGLEICKVLKKDTKNIPIIMLTARSEEFDKVLGLELGADDYITKPFSVRELLARIKAVLRRT--
----YTVLVIDDSASMRSILKDMINSEDFEVIAVATDAYDAREKIKEYEPDLVTIDINMPKMDGVTFLRNLMRL-HPMPAVVISGESV--RGNDIFDDGAVGFIPKPNSG----------------
----YTVLVADDKEVFRRKVKRMPYKEKFAIRYEAQNGLEALEILRSHDVDMVLTDIRMPFIDGIELLKHVNAENLCKCVILLSEFAEFNYAKAGILNGAFDYVLKPVDDEKIQETFDRAY-----
----YTVLLVEDERINRLTTGRTLTRLGYK-VLEAANGQEALATLARDKADIILMDVQMPVMDGIECAHHIRNLVKRIPIVALTAYASEKDRERFLRLGMNDYLAKPHTIEQLGEVLEANLKR---
----YTVLLVEDERINRLTTGRTLTKLGYK-ALEATNGQEALSVLAREPVDLILMDIQMPVMDGIECTHHIRNVSKRIPIVALTAYASEKDRERFLRLGMNDYLAKPHTIEQLGEVLEVSLKR---
----YTVLLVEDEKDIADAVEVYLRNQGYE-VIKASNGQEGLEMIEKNEVHLAIVDLMMPVMDGTTMIMKLREK-YDFPVIILSAKSEEVDKIMGLNIGADDYVNKPFKPLELLARVNSQLRRY--
----YTVLLVDDNPENIRLLDEALRDE-YT-IKVATRGEKALEIARSMPVDIILLDIMMPGMNGFDTCRRLKAATRGIPVIFVSARGEVEDESVGFACGGVDYITKPVRFPVVRARLRTHL-----
----YTVLLVDDEAIELETMEHYVEQAGIQVVGTARNGKEALAKLTELKPDIIVTDVRMPIMDGLEFGRRAKQIDKSVKIIYLSGHNEFQYIKSALNIEAAGYLLKPIDMEELLLLLAKVKKK---
----YTVLIVEDDPNISSLLQSHIQKYGYE-AVIAENFDDILESFNAVNPHLVLLDVNLPKFDGFYWCRQIRHE-STCPIIFISARAGEMEQIMAIESGADDYITKPFHYDVVMAKIKGQLRRI--
----YTVLIVDDEEEFREMTVKRLSKRDLE-CDSAPDGDTALEMITKKNYDVVLLDVKMPGKDGIETLREIKRITPMTEVVMLTGHASVESGINGIKYGAFDYLMKPMELDPLFEKLNAAYERK--
----YTVLIIEDEQGLVKVLKAYLEKEGYQ-VYASHDGLAGLELFKKQNPDIVVLDLMLPNMSGEEIARKIRKE-QETPILMLTAKGSEDEKITGLGIGADDYVVKPASPREIIARLKTILRRVG-
----YTVLHIEQSDFFCKMVENILREKNYY-YIATDSFNEAYNLIKEYDIDLIITSLYGKGGDIEDFIKNIGYMSNEIPIFIVTSDNDHEKKKNLLNLGVFDYLLKDDLKEEITKHVDAVFQD---
----YTVLHIEQSDFFCKMVENILREKNYD-YIATDSFNEAYNLIKEYDIDLIITSLYGKGGNIEDFIKNIGYASNEIPIFIVTSNNDHEKKKNLLNLGVFDYLLKDDLKEEITKHVDAVFQD---
----YTVLHIEQSDFFCKMVENILREKNYD-YIATDSFNEAYNLIKEYDIDLIITSLYGKGGDIEDFIKNIGYMSNEIPIFIVTSNNDHEKKKNLLNLGVFDYLLKDDLKEEITKHVDAVFQD---
----YTVLHIEQSDFFCKMVENILREKNYD-YIATDSFNEAYNLIKEYDIDLIITSLYGKGGDIEDFIKNIGYMSNEIPIFIVTSDNDHEKKKNLLNLGVFDYLLKDDLKEEITKHVDAVFQD---
----YTVLFVDDEPNILRAIKRALFSLKVN-LLLADSGAKALEIMKENEVHVIISDMKMPQMSGAELLQQVAELYPESYRLVLTGYADIESTIKAVNEGIHRYLQKPWDNKELISAIEDGLERV--
----YTVLCVDDEVNILQAMKRILRKQAFN-LLTAQSGAQALELMAEHDVHLIISDMKMPSMSGAEFLQQSVKIAPDCYRILLTGYADMSSTIDAVNKGIDCYVQKPWDNNKLICTINDGL-----
----YTVLAVDDSEINLKLIVHTLKPLGFQ-IFTAESAADARSVLLTNRVDVLLLDVSMPDQDGFSFCRELRERFKLLPILFITGINREVGFDEAISHGGDDFIQKPFQPKELIAKIRAFIR----
----YTVIVIDDSLSMRRILKDIINSIEFEVIDEAVDAFDAREKIKKYEPDMVTIDINMPKMDGVTFLRNLMRL-HPMPAVVVSGEG--ARGNDIFDDGAVGYIEKPANGESMMS-----------
----YTVIVADDEEEIRRGIVWKVKEIGFQVVGEAENGIEALELVEKLEPDLLLTDIRMPFLSGIELARQVREVRPTVQIAFLSGFDEFSYAQQAIQYNIVSYMLKPISSGELEKEL---------
----YTVIVADDEDELREAVCTMIEDYGFCLVGNASNGLDALQLVEKHEPDLLLTDIRMPFISGIELARQVREIRPATNIAFLSGYDDFEYAKQAIQYNIISYMLKPLTLEGLGAELRNIRQKI--
----YTVIICDDNLNHASNLALKIGIADLEIGKIAQNALDVIEYLKENPISIYFLDIELSAMNGIDLAEQVKQLDPRAQIIFVTAYNEYMEMTFERRIGAVDYINKPNLQNRLNETLQDTVRRI--
----YTVIIADDEEEIRRSLIRKIDSIGFKVVGEAGNGEDALELVEKLEPDLLLTDVKMPFISGIELARQVREIRPTIQIAFLSGYDDFSYAQQAIQYNIVSYMLKPISSGDITKELKNI------
----YTVFLVDDHEVVRRGLADLISDPQLSVVGEAGSREQALARVPAAAPDVVVLDVRLPDGNGIELCRELRSANPAQACLILTSFTDEQAMVDAILAGAAGYVIKDIRGMDLTRAIIDVA-----
----YTVFLAEDDLRLRGELSALLERYGYR-CLFPASYEDLAGQILSSGAQLVLLDLGLPRYDGYHVCRDLRARSAQLPIMIVTSRSDELDELMSMNLGADDFITKPFNPQILLARMARLLQRA--
----YTLLLVEDNESMLTFILERLQE-NFT-VETAMNGVEALEILRSSHIDLIISDIMMPVMDGYQLCKEVKSELSHIPIIFLTAKNDIDSKINGLKYGAEAYVEKPFSFNYLKEQVLSLLDN---
----YTLLLVEDNESMLTFILERLQE-NFT-VETAMNGIEALEILRSGHIDLIISDIMMPVMDGYQLCKEVKSELSHIPIIFLTAKNDIDSKINGLKYGAEAYVEKPFSFNYLKEQVLSLLDN---
----YTLLLVDDEERMLDLLELYLAPNGYR-CVKRRSGAEAIDYLRRHHADLVLLDVMMPELDGWETCRRIRS-FSNVPIMMVTARDETADIVQGLKIGADDYVTKPFDEAELLARIEAVLRRT--
----YTLLLVDDEERMLDLLELYLAPNGYR-CVKRRSGAEAIDYLRRHHADLVLLDVMMPELDGWETCRRIRS-FSNVPIMMVTARDETADIVQGLKIGADDYVAKPFDEAELLARIEAVLRRT--
----YTLLLVDDEEEVTRIIAKKVKDLGFSVTGHANNGLKALEMLEEMQPDVVMTDIRMPYMDGLELCGQIREKYPATKLVLFTGFDDFEYAKEAVHLEIEEYVLKPLNAAEITKVFEDLKKK---
----YTLLLVDDEEDVIEVIERKVSQIGFHVVGHAGNGFKALEMMEDMQPDVVMTDIRMPYMDGLELCSNIRQRFPATKLLLFTGFDDFEYAKEAVHLEIEEYILKPLNLAEITEVFKKLKT----
----YTLLIVDDEASVVEGLAHTIQKIGIEEVRKAYSAFEALEILQTQPVDIMISDITMPRMNGLELVEITKSKWKNVKTILLSGYADFAYAKEAITLGTYEYLLKPVSDEVVLEKVGGAVE----
----YTLLIVDDEASVVEGLAHTIQKIGIDEVRKAYSAFEALEILQTQPVDIMISDITMPRMNGLELVEITKSKWKHIKTILLSGYADFAYAKEAITLGTYEYLLKPVSDEVVLEKVGGAVE----
----YTLLIAEDDHAYALILEHFLLSLGHK-VLIANNGEQAVEMFKIHQPDLIFMDVLMPAMDGHQATREIRRDPVQVPILFLTAIESEKVLAECLECGGDDFISKPFSTTTLKARLNAWLKKR--
----YTLLIADDEPLIRNGVKKIIDSLGFSEIFLAEDGQEALDIIRKNHVDLVLTDIVMPFMDGLELTEILSREFPQIHVVILTGHEDFQYAQKSVGLGVKNYILKPIGAESLYKEMKEICEKL--
----YTLLIADDEALEREGLEMMISHATFR-FVHAENGRRAIQLAEEERPDFIFMDIKMPGIQGLEAVREIMARQPGARVVIITAHDYFAYAKEGLALGVREYLLKPSRREEIVDVLKHLITET--
----YTLIIVDDDELIRKGLEKVIQKMGFSVLGTFKGAMDALEYLKNHTADVILTDIRMPQMTGLELIDEAKKIRKDIKSVIISGYGEFELAKKALLLKVEDYLLKPLGEEEIEAAF---------
----YTLGIVDNDPLVAEAPRSSFERFHLEVIWALTDPEDALVHCAKGRPDVLLTDIDMPRLSGLGLFHELQTRKLPITVIGISAFP---------------------------------------
----YTLFIVDDEQTIREGIVADIGE-DYH-LHTFKTAEDALDNLQSHNPDLVLMDIGLPGMNGIQALKKLKAVAPGLLVIMITAYEDANSVIECMEHGAYDYIIKPIHMERLEVTIAKALETI--
----YTLFIVDDEKTIREGITAYVED-DYS-VFTYATAEEALVDFSKKKPDLILLDIGLPGMNGITALSRFKAVDADLVVIMITAYEDVESVIKCMKQGAWDYIVKPLQMEGLDVTISNALETI--
----YTIYLVEDEQNLNELLTKYLESENWN-VSSFLTGETAREAMN-KPPHLWILDIMLPDTDGYTLIKEIKAASPDVPVIFISARDADIDRVLGLELGSSDYIAKPFLPRELIIRVQKLLE----
----YTIYLVEDEQNLNELLTKYLESENWN-VSSFLTGEAAREAMN-KPPHLWILDIMLPDTDGYTLIKEIKAASPDVPVIFISARDADIDRVLGLELGSSDYIAKPFLPRELIIRVQKLLE----
----YTIYLVEDEDNLNELLTKYLENEGWN-ITSFTKGEEARKQMQ-PSPHLWILDIMLPDTDGYTLIKEIKEKDPDVPVIFISARDADIDRVLGLELGSNDYIAKPFLPRELIIRVQKLLE----
----YTIYLVEDEDNLNELLTKYLENEGWN-ITSFTKGEDARKQMQ-PSPHLWILDIMLPDTDGYTLIKEIKEKDPDVPVIFISARDADIDRVLGLELGSNDYIAKPFLPRELIIRVQKLLE----
----YTIYLVEDEDNLNELLTKYLENEGWN-ITSFTKGEDARKQMQ-PSPHLWILDIMLPDTDGYTLIKEIKEIDPYVPVIFISARDADIDRVLGLELGSNDYIAKPFLPRELIIRVQKLLQ----
----YTIYLVEDEDNLNELLTKYLENEGWN-ITSFTKGEDARKKMT-PSPHLWILDIMLPDTDGYTLIKEIKAKDPDVPVIFISARDADIDRVLGLELGSNDYISKPFLPRELIIRVQKLLQ----
----YTIYLVDDEANLNKMLVTYLEQEGYN-VRSFADGTSAQEAIP-DQPDLWVLDIMLPDLDGFQLLKQIKAVNANTPTIFISARDEDIDKIIGLEMGSDDYIAKPFLPRELVIRVKKLIDRV--
----YTIVVADDEEELRSAIIRKMDSIGFQVVGEASNGIEALEMVEKEEPDLLLTDIRMPFLSGIELARQVREIRPTTQIAFLSGYDDFSYAQQAIQYNVISYLLKPISMTDLTQKLLEIK-----
----YTIVIADDHPLFRNALFQSVHMAGAN-LLEADTLDTLLALLEKEEPDLVLLDLKMPGANGMSGLIHLRAEYPDIPVVVVSASEEASVVTQVKSHGAFGFIPKSSDMRELINALNQVLN----
----YTIVIADDEALARMDLKEMLEEAGHKVVGQASDGVEAWELVKEKLPDLAILDIKMPKMDGLQAAKLIAHD-GLAPVLLLTAFGDEEIIEKAKNSMVFGYVIKPVEEKVLFPAIEIAISQH--
----YTIVIADDEALARMDLKEMLEEAGHKVVGQASDGVEAWELVKEKLPDLAILDIKMPKMDGLQAAKLIAHD-GLAPVLLLTAFGDEEIIEKAKNSMVFGYVIKPVEEKVLFPAIEIAISQ---
--YTINVTLIEDDETIRDSYAYLIGMEGYSVISTYASYEDAAKKLHADAPDVILLDIELPGLNGIDALLKIKKILPNTPIIMLTVYENEHTIFEALVNGASGYLTKDASPQKMVDAIKEVME----
----YTIMVVDDSSFIVDVFVTMLERGGYR-TIATYGGQECLDLLKTEKPDLILLDIMMEPMDGRETLERIKTKTRDIPVMMLTAKQLTPEEAQEYGIYIEDYVLKPITHRELYDVIEHILQRR--
----YTIMIVEDEYIERQALVLMVRNNELSEIGDVGNGFEALTLAKKEKPDLALIDVGIPGINGLDLIAEIQSIEPKTSFIIISSHDNFEFAQRAIKLGVEDYLLKPIKLDALKRAIGASITKK--
----YTILVVEDQKNMRESLVIALKRAGYK-VTGVDNGEMAIQQQKEIGYDLIIVDLKMGIMDGLEVLSNVKEINPSTEVIVMTAFGTINSAIQAIRDGAYDYITKPFHLPDMLSVIERALEKK--
----YTILVVEDESVQLESIAGFLSKQGYR-VLKSSRPLRALEIAGDEAVDIVLSDFRMPEMSGVELLATMKRRNPGIEVIIMTAYGSVESAIEAMKLGAADYITKPVDLHRLQIMIRNILERKQ-
----YTILVVEDEPVQLESLAGFLSKQGYR-VLKAANPEQAILNIRNSAVDIVLSDFRMPGMSGVKLLEAIKEINPSIQVIIMTAYGTVESATDAMKLGAADYITKPIDLYRLQVLIRNIVERKQ-
----YTILVVEDDQDMANLISLNLKVQGYK-TILTSHISEGYQIVCQGLADAVILDRKLCDGDGTEMCKRLRQQQISLPILMLTGLNSEHDMVDGLEAGADDYLTKPFSVVELQARVRALIRRT--
----YTILVVDDTLFNRKLMLEVLEKIDNARYLQAEDGIEALEIVKTNEVDLVILDLMMPNKNGYEVLKELKNLYSDIPIIVNSSVTDMDSIKQTLEMGAVDYFTKPLTPEQMEV-----------
----YTILVVDDSPMIVDVFVTMLERGGYR-PITAFSGEECLEALNATPPDLVLLDIMMEPMDGWETLERIKTATRDIPVLMLTAKPLTPEEANEYGSYIEDYILKPTTHHQLYEAIEHVLARR--
----YTILVVDDSPFIVDVFVTMLERGGYR-TVAAYGGEECLGILKTVTPDLILLDIMMEPMDGWETLEKIKEATKDIPVLMLTAKQLTPTEAEEYGIFIEDYVLKPITHRELYDAIEHVLGRR--
----YTILVADDERDIRSVLRLYLEDAGYN-VVEAADGKQALDVLLTQPVDVCLLDIMMPEMDGYQVLKRLRET-SDVPVIVVSAKGQDPEKILGLNLGADDYMVKPFNPLEAVARVNTNIRRL--
----YTILVADDEPAIRTMLEVILSADGHE-VTAVPDGRAALEYLRDHTPDAMLLDVNMPFMDGFEICSRVKRRLKQSPVLLLTGFDDDKTRDAAKLVGADDIVYKPLSGKNLRARVTQLIEAQ--
----YTILVADDEPAIRTMLEVILSADGHE-IVAVPDGRAALAYLQSHTPDALLLDVKMPYMDGFEICSRVKRRLRGCAVLLLSTVDDDQTRDQAKLVGADDIVVKPVSGKLLRGRVNQLIEA---
----YTILSIEDQPDIRRLIRMTLEFKGYE-VVEAGDGEEGLALARRSPPDLILLDVMMPGMDGHEVARQLHARTNEVPVVMISALGQTSEIEAGLLSGAQHYLVKPFSPWALLDITAQLVRRA--
----YTILMVDDRWENRTVITNLLQPLGFN-VVEASNGKEGLEKAIALKPNLIVTDLLMPEMDGFELIKHLRHEIQDVLIIVSSASVFEADRNRSLQAGGNAFLSKPIQVDELLHQLEQYLN----
----YTILLVDDETRMLELLALYLSPKGYH-CVKCESGLAAVQYLENHKADLVLLDIMMPEMDGWETCKRIRE-FSDVPIIMVTARDQTLDIVKGLNIGADDYITKPFDEAELLARIEAVLRRS--
----YTILLVDDETAVREGIRSRTERYNFRVVGEAGNGIEALELVEELHPDVVITDIRMPYLDGIELIQKIRLSHPTTTLVILSGYDEFTYAQQAMRYDVNEYVLKPVSVEDLCNLLKRL------
----YTILLVDDEKRMLDLLDLYLSPKGYH-CVKCESGLAAIQYLENNKVDLVLLDIMMPEMDGWETCQRIRE-FSDVPIIMVTARDQTLDIVKGLNIGADDYITKPFDEAELLARIEAVLRRS--
----YTILLVDDEKRMLDLLDLYLSPKGYH-CVKCESGLAAIQYLENNKVDLVLLDIMMPELDGWETCKRIRE-FSNVPIIMVTARDQTTDIVQGLKIGADDYITKPFDESELLARIEAVLRRS--
----YTILLVDDEKNLRTSIAHFFSLEGIE-TEEASNGLAAQQLLMKHHFDAVITDLKMPGMNGLELLEWIGESGPDIPVFMISAFGEVEDAVQAMKKGAVDYVVKPFDPEELILRLRRELERR--
----YTILLVDDEAVVREGIRERIEELGFRCVADCENGVQALEEIERLRPHIVLTDINMPFMDGLALSREVMERYPETKVVILTGYDDFEYAQQALKLKVKDFILKPVTAAEFSAMLHKL------
----YTILLLEDEATLRSAISRFLRTLGYE-VDVAEDGRTALDALHARSYDLILLDLRMQGITGEDVYETMIDADQAARVVFMTGDMHSDHAARFVRQTGRPVLAKPFTLTELDARLRQIL-----
----YTILLINEDEDIYKVLSVSLDDIGYK-FVVAENMDTAFDLICKNKPNIVIADLKMSDTKRVEIINKMKKQAPDIEFLIIVEHSDVQAAIAGLKNIASDFLIKPVNKELLIITLKRAVE----
----YTILLIEDDIDIRSIIKTYFKKRDIV-IIEAIDGFDGLSKLN-NSTDLILLDIMMPGIDGYEVCYQIRQS-SQCPIVFMSALSEEENQLKAFQYGGDDYISKPFLPSVLYAKCLAICKRQ--
----YTILLIEDDEAICKELQLLLEKQGYE-AICWNLQSDICDVIRQCDPHIILLDINLPQVDGFTLCSQIRS-FSKVPVIFVTSRNTDMDELCSMQMGGDDFITKPYNTSILLARIAALLKRS--
----YTILLIDDEAKLRQVIRLSLEQEGYR-VVEASNGREALYRARIEKPDLVVLDLMMPEMNGTEFLLAFSKE-SNTPVIMLTARVEDHDKIIGLELGADDYITKPFNMRELIARIRAVLRRT--
----YTILLADDEESILDVCRRYLELEGYR-VITATDGQDALKLVNEYSPHLIVLDIMMPIQDGWHVAEQVRVS-RDTPIIMLTALGQERDRIYGLSIGADDYLVKPFSPKELVLRVNNILRRV--
----YTILLADDEAEIRELLRLYLDHESYR-VLEANDGLEALDLLKKEHVDLCVLDVMMPKMDGFCLLKEIRKK-SNMPVLMLSAKDGDSDKILGLNLGADDYLSKPFNPLEAVARINASIRR---
----YTILIVEDDERIADKLRSAISKYDFN-VRIIEDFNRVMDIFAETMPDLVLLDVNLPKYDGFYWCRQIRTQ-SHCPIIFISARDSGMDQIMALENGADDYITKPFDMELVLAKVRSHLRRA--
----YTILIVEDDERIADKLRSAISKYDFN-VRIIEDFNRVMDIFAETKPDLVLLDVNLPKYDGFYWCRQIRTQ-SHCPIIFISARDSGMDQIMALENGADDYITKPFDMELVLAKVRSHLRRA--
----YTILIVDDNENNLFSLRTLIEEHINADVKEANSGEKALKILFKERVDLIILDIQMEGMDGFELASIIKKKTSSIPIVFLTAYIGDEFQRRGFEIGAVDYLTKPIDEYQLINRINVYLKM---
----YTILIVDDEPIVREGIRNRIQEHGYECIGDCENGRDALEAVTRHQPDVVLTDINMPYMDGLELSRHITERFPKTKIIILTGFDDFEYAQQAVKLQVTDFILKPVTAAELRDMLEKL------
----YTILIVDDEPIVREGIRNRIQEHGYECIGDCENGRDALEAVTRHQPDVVLTDINMPYMDGLELSRHITERFPKTKIIILTGFDDFEYAQQAVKLQVTDFILKPVTAAELRDMLDKL------
----YTILIVDDEPIVREGIRNRIPEHGFECIGDCENGRDALEAVNRLQPDVVLTDIHMPYMDGLELSRHITQQHPKTKIIILTGFDDFEYAQQAVKLQVTDFILKPVTSAELRELLDKL------
----YTILIVDDEANLLEVLAVALENMGYG-TVTAETAEEALAVLEEREVHLVLSDLRLPGLSGRELMEKVKAANPDLPVVIMTAYASLKEAVEIIKEGAFDYTVKPFELDALEATIASALRY---
----YTILIIEDEPRVASLLMNGLEENGYQ-TMVAYDGLMGLRLFQTHTFDLVISDIVLPKMDGFELAKEIRRTNPNIPILMLTALGSTNDKLDGFDAGADDYMVKPFDFRELNARIKVLLKRV--
----YTILIIEDEPRVASLLMNGLEENGYQ-TMVAYDGLMGLRLFQTHTFDLVISDIVLPKMDGFELAKEIRKTNPNIPILMLTALGSTNDKLDGFDAGADDYMVKPFDFRELNARIKVLLKRV--
----YTILIIEDEPRVASLLMNGLEENGYQ-TMVAYDGLMGLRLFQTHTFDLVISDIVLPKMDGFELAKEIRKTNPHIPILMLTALGSTNDKLDGFDAGADDYMVKPFDFRELNARIKVLLKRV--
----YTILIIEDEPRVASLLMNGLEENGYQ-TMVAYDGLMGLRLFQAHTFDLVISDIVLPKMDGFELTKEIRKSNPRIPILMLTALGSTNDKLDGFDAGADDYMVKPFDFRELNARIKVLLKRV--
----YTILHLEQSSFIKKLVKNILIENGFN-CVSVDTAEEAYETLKNGKVDLIITSLLLEDTSIEEFMKTINNLNKSIPVFVVTGNELENTQKRILNLGVSDYITKNNLGEELLKHVKYIIKE---
----YTIAVIDDDMYIGDMLQRLLEEAGYG-VLRAYSGTEALMLLERRRPDLILLDLMLPGISGEEVLAKTQ----GIPVIVVSAKNGIQEKVSVLLDGAADYLTKPFDVRELLARIAVQLRKR--
----YTIACIDDSQTVLNSIRSFLDENVFT-VVTINDPVKALMQVLRSKPDLILLDVTMPNLDGYELCSLLRRAFKNTPIIMVTGRTGFVDRAKAKMVRSSGYLTKPFDQSELLKMVFK-------
----YTIACIDDSQTVLNSIKLFLDSNKFL-VVTINDPVKALMQILRSKPDLILLDVEMPNLDGYELCSLLRRALKSTPIIMVTGRTGFIDKAKAKIVRSSGYLSKPFTQAELLKMVFKYL-----
----YTIACIDDSQTVLNSIKHFLDENTFS-VVTINDPVKALMQILRSKPDLILLDVEMPSLDGYELCSLLRKAFKHIPIIMVTGRTGFIDRAKAKMVRSSGYLTKPFTQSELLKMVFKY------
----YTIACIDDSQAVLNSIQHFLDEETFS-VVMINEPVKALMQIIRSKPDLILLDVEMPNLDGYELCSLLRRHFKNTPIIMVTGRTGFIDKAKAKIVRSSGYLTKPFTRADLLKVVAKH------
----YTCLVVDDEKELAIATCEYFNMFGVS-AAYVTNKQDCLKFLKEHEVKLILLDINLQEDSGFLLCKEIRE-FSDIPIFFISARQSDDDILMALNIGGDDYIKKPYALSVLLAKVKVVLKRL--
----YTCFIIDDEQHAIDVLTDYIGTPGLTLIGTETNPVKALNLISSGEPAITFLDIDLPKLSGIKLNELIKD---KTRVIFTTAFK--DYAVEAFDVNALDFLLKPIEYNRFLQSIDKVYAS---
----YSVVIADDDLVIRATLKDIVNSLGFEIVGEAKNGKLALEFLDSHDVNVLITDMKMPIMDGLELIKQLENQ--DITIIALSSFDEFELVRDAFKLGVEDYLLKSLDQGHLCELLTKIHK----
----YSVVFVEDEQIVREEIVSSIRLLGLTLVGTAADGLEGEQLIKRVEPDIVITDIRLPAQDGLTMLSHCPIN----HAVILTGHTDFNYMKQAIRLGVFDYLLKPIDDEELEETLASLVKKI--
----YSVMLVEDDAEIRERLAAIIFSSDFQLVYQGEDATGSIAALKRHKPDILLTDLCLSDESGIDIIQAIDKLNLDTQAMVITGFQDEHLVFSALQAGAKGYLLKHDPEQNILEAINTMLN----
----YSVMIVDDEPIIRMGLKKTVKEHGFKVVCECRDGEDALKELEQQKIDFIVTDIKMHKVSGIELLRTIRDMELDIPVLLLSGYDEFSYAQEGLRLGAFDYILKPLDREKLEIVLANVYKKL--
----YSVLYVDDEPLLLGITKVYLEKDGDLSVDTVESPEEAISILKDRPYDIVVSDYQMPGMDGIEFLKELRRSGNDIPFIIFTGKGREEVVIEAFESGADSYLQKKAQFAELVHKIKK-------
----YSVLVVDDEVVIRARLKGYFEKEGYR-VVEAADGEQMWYEFNRQHIDLIMLDINLPGVDGLSLTRELRSR-SHVGIILVSGRDESIDKIVGLEMGADDYVTKPFELRELLVRVKNLLWRI--
----YSVLVVDDEAVIRARLKGYFEKEGYR-VVEAADGEQMWYEFNRQHIDLIMLDINLPGVDGLSLTRELRSR-SHVGIILVSGRDESIDKIVGLEMGADDYVTKPFELRELLVRVKNLLWRI--
----YSVLVVDDEAVIRARLKGYFEKEGYR-VVEAADGEQMWYEFNRQHIDLIMLDINLPGIDGLSLTRELRSR-SHVGIILVSGRDESIDKIVGLEMGADDYVTKPFELRELLVRVKNLLWRI--
----YSVLVVDDEAVIRARLKGYFEKEGYR-VVEAADGEQMWHEFNRQHIDLIMLDINLPGVDGLSLTRELRSR-SHVGIILVSGRDESIDKIVGLEMGADDYVTKPFELRELLVRVKNLLWRI--
----YSVLLVSNQTLMRDTLKKIIENEKFSIFGETNSYNKAIDYVRSNNINLVFSDFIMPNITRVDFINKIEKSNNKTKVLLVA-FPHDLVFEGNENINLNQIILKPLTYEKVNEKLEK-------
----YSVLLVEDNPINQQVAIGYLDHTNIG-IDCAENGEIALKKIQSKSYDLVLMDIQMPVMDGLTASKHIRTEGQQLPIVAMTAHSSDADKQKSLEAGMNGHLSKPISSEQLYSMIRAHIS----
----YSVLLVEDDLQLAKIVKKILESKDFI-VTIIEDGNEALEYIKSREYDFYLIDINIPNINGLELVKYIKELKKEGKIIMITASVEEYNFKKAYEYGCDDYIKKPFHATELEVRINRLIEKK--
----YSVLLVDDERFARTVYSDYLRAAGYE-VELAEDAEAALALLRQRRFDVLLTDVILPGSSGLDLLSAAKQLDPNLEVTVITALDKVDPAVRAMKSGASDYLVKPVTPEQLQLAVQRCLAT---
----YSVLLVDDERFARTVYSDYLRAAGYE-VELAEDAEAALALLRQRRFDVLLTDVILPGSSGLDLLSAAKQLDPNLEVTVITALDKVDPAVRAMKSGASDYLVKPVTPEQLQLALQRCLAT---
----YSVLLVDDEEEVYSVIMKKLDAMGFRIAGYARNGVEALEMAEEIQPDVVMTDIKMPYMDGLTLSKKLKELYQKIKIIIFSGFDEFEYAKEAIKIEAEEYILKPINSNELREVFERI------
----YSVLIVEDEPYLRQELVETVERHGFRVVAEAGTEEEAEALYQEHRPDLVVTDIRLPAGSGLDLLQRTSPR----VAIVITGHDEFDYARRAIRLGVVDFLLKPIDDAELEGALRRC------
----YSVLIVEDDPMVADIISQFLNRLSFEPIIVVGCIEDAQVKMNMVIIDLLLVDVYLPDGKGTDFLTEQRKKHNSVATIMITAADDRETVRQAMINGVVDYLIKPFQMERFNQAIQKFL-----
----YSVLIVDDDQDACESISLILQETGIR-ADWVMNGMEAVEKAWQDDYCIVIVDWKMPEMDGVETARRIRARGSGMPILLLSAYDWENVKEEAIQAGINGFLTKPIFKADILEQMKQYIQ----
----YSVLICDDSALARKQMARSLPSLNAE-ITFAVHGLEALSTLEQQDFQLMFLDLTMPELDGFGTLEAMRDKGYTTPVVVVSGDIQPKAKERVMALGAKAFIQKPINKDDLNAVIRTLVE----
----YSVLICDDSALARKQMARSLPSLNAE-ITFAVHGLEALSTLEQQDFQLMFLDLTMPELDGFGTLEAMRDKGHTTPVVVVSGDIQPKAKERVMALGAKAFIQKPINKDDLNAVIRTLVE----
----YSVIVVDGDTETVELLKTGVERLGCRLAGTVLSIKEGLFLVQTEKPDLVITDMRIGREKENDFLRILYEQEKRPLVIILSACRDFEEACRAIRYEAALYLTKPPRMDELEEGILWVLDR---
----YSVIVVDGDTETVELLKTGVERLGCRLAGTALSIKEGLFLVQTEKPDLVITDMRIGREKENDFLRILYEQEKRPLVIILSACRDFEEACRAIRYEAALYLTKPPRMDELEEGILWVLDR---
----YSVILYSHNPKVRHGMRSAIGEQPTEDYLEASDYDEAIRLIDTYEIDLMLLDGESQPAGGLGIARQLRDEDPPTTCVVLKRAA---DQWLAAWSRADASLTHPLDPIRTSAAIVELLRSR--
----YSVILVEDEDIIRRGIRNSVEEFNCSVVGEARNGEEGGALIAERNPDIVITDINMPVEDGLQMIARTKDT-YDYVAIILTGYSDFEYAREAIRNGVSYYVLKPLDMEEMKEALERAA-----
----YSVIIVEDDPMVASINRQYVELEPFFVKQIFKSGQDALSWLSREEVDLIILDYYMPLMTGQEFIDRLHSMGKAPSVIMVTSAGDSAIVQELLSRGVLDYLVKPFERSRFRQALSRFAQT---
----YSVIIVEDDPMVASINRQYVEEPSFSVKQIFKSGQDALSWLSREEVDLIILDYYMPLMTGQEFIDRLHSMGKAPSVIMVTSAGDSAIVQELLSRGVLDYLVKPFERSRFRQALSRFAQT---
----YSVIIVEDDKNIREELKVFLSRYGYN-IKAPESFENIVQYIKENSCDLILLDINLPLFDGYYICREVRK-FSNVPIIVVTSRDSDMDEIMSMNLGADDFVTKPYNTEILLARIASILRRT--
----YSVFLVEDEIVTREGIRNSIPRTPYTLAGEAPDGEMALSILRDIKPDILITDIKMPFMDGLALSRIVKKDQPWMKIIILSGHDEFQYAKEAISIGVEEYLLKPVSATDMLSSLKKVTDQI--
----YSVFLVEDEIVIRDGLKASFEQYGFAYVGDAADGEMALPFIRQTKPDVLITDIRMPFMDGIALSKMIKKELPNTRIIIISGFDDFSYAQEAISIGVDNYLLKPITKDKLGEVMADAKT----
----YSVAIVDDERMTRESISSHIDKLQMHIAFTATDGIDALHKFAEHPIDILITDIRMPHMNGIELAMHVRAKHPACKILFLSGYTDKEYLKSAITLKVEQYIEKPIDIAELTAALQAI------
--YSMKVLVVDDFATMRRIIKNILRQIGFTNIVEADDGTTAWETLNKDSIQFIVSDWNMPQMTGIELLRKVRAEFADIPFLMVTAEAQQENIIEAVQAKVSNYIVKPFTPDTLGQKINKIF-----
--YSLRVLVAEDNPINQVTLQEQLELLGCE-VFMASDGEEALVVWDNQVVDIILTDVNMPYRDGYELTKQLRSEGETCPIIGVTANGLKDEEERCLAAGMDTWLVKPIELETLVKLFNRFF-----
----YSLLVVEDTTDMLKFLAKNLGN-TYT-IHTATNGKEALECLETTTVDLIISDIVMPHMDGFELLKSIRSMLCHIPFILLSALDSIDSKIAGLDYGADAYIEKPFSLSHMKATINNLLENR--
----YSLLVVEDTTDMLEFLAKNLGN-TYT-IHTATNGKKALEYLETTTVDLIISDIVMPHMDGFELLKSIRSMLCHIPFILLSALDSIDSKIAGLDYGADAYIEKPFSLSHMKATINNLLENR--
----YSLLVVEDTTDMLEFLAKNLGN-TYT-IHTATNGKEALECLETTTVDLIISDIVMPHMDGFELLKSIRSMLCHIPFILLSALDSIDSKIAGLDYGADAYIEKPFSLSHMKATINNLLENR--
----YSLLVVEDTTDMLEFLAKNLGN-TYT-IHTAANGKEALECLETTTVDLIISDIVMPHMDGFELLKSIRSMLCHIPFILLSALDSIDSKIAGLDYGADAYIEKPFSLSHMKATINNLLENR--
----YSLLLIDDDAEIRSLLTEYFTRAGFS-VIALPDGEKLMQTLQQQSVDLIILDVMMPGMDGFTLCRMVRNT-SSVPIIMLTAASDETDKVIGLELGADDYLAKPFSARELLARVKALLRRNQ-
----YSLLIVEDEYLVRQGIRSLVDQFKIDRVNEAENGQLAWDLFQKGPYDIILTDINMPKLNGIQLAELIKQESPQTHLVFLTGYDDFNYALSALKLGADDYLLKPFSKADVEDMLGKLQQKL--
----YSLLIVEDEYLVRQGIRSLVDQFKIDRVNEAENGQLAWDLFQKEPYDIVLTDINMPKLNGIQLAELIKQKSPQTHLVFLTGYDDFNYALSALKLGADDYLLKPFSKSDVEDMLGKLQQKL--
----YSLLIVEDEYLVRQGIRSLVDQFKIDRVNEAENGQLAWDLFQKEPYDIVLTDINMPKLNGIQLAELIKQESPQTHLVFLTGYDDFNYALSALRLGADDYLLKPFSKADVEDMLGKLRKK---
----YSLLIVEDEYLVRQGIRSLVDQFKIDRVNEAENGQLAWDLFQKEPYDIVLTDINMPKLNGIQLAELIKQESPQTHLVFLTGYDDFNYALSALKLGADDYLLKPFSKADVEDMLGKLRKK---
----YSLLIVEDEYLVRQGIRSLVDQFKIDRVNEAENGQLAWDLFQKEPYDIVLTDINMPKLNGIQLAELIKQESPQTHLVFLTGYDDFNYALSALKLGADDYLLKPFSKADVEDMLGKLQQKL--
----YSLLIVEDEYLVRQGIRSLVDQFKIDRVNEAENGQLAWDLFQKEPYDIVLTDINMPKLNGIQLAELIKQESPQSHLVFLTGYDDFNYALSALKLGADDYLLKPFSKADVEDMLGKLRKK---
----YSLLIVEDEYLVRQGIRSLVDQFAIDRIAEAENGQVAWELFQENPYDIVLTDINMPKLNGIQLAELIKTRAPKTHLVFLTGYDDFNYALSALKLGADDYLLKPFSKSDVEEMLKKLKQK---
----YSLLIVEDEYLVRQGIRSLVDQFAIDRIAEAENGQVAWELFQENPYDIVLTDINMPKLNGIQLAELIKARAPKTHLVFLTGYDDFNYALSALKLGADDYLLKPFSKSDVEEMLKKLKQK---
----YSLLIVEDEYLIRQGVRSLVDQFKIDRVNEAENGQLAWDLFQKEPYDIVLTDINMPKLNGIQLAELIKQESPQTHLVFLTGYDDFNYALSALKLGADDYLLKPFSKADVEDMLGKLRKK---
----YSLLIVEDEYLIRQGIRSLVDQFKIDRVNEAENGQLAWDLFQKEPYDIVLTDINMPKLNGIQLAELIKQESPQTHLVFLTGYDDFNYALSALKLGADDYLLKPFSKADVEDMLGKLQQKL--
----YSLLIVEDEYLIRQGIRSLVDQFKIDRVNEAENGQLAWDLFQKEPYDIVLTDINMPKLNGIQLAELIKEHAPQTHLVFLTGYDDFNYALSALKLGADDYLLKPFSKADVEDMLGKLRKK---
----YSLLIVEDESLVRRGLTSLIDQLGISNVQEAENGKQAWEIIQQHQPDILLTDINMPQMDGITLAQQVKLHYPHTHIVFLTGYDYVDYLLSALKLGADDYLLKPISKKEIEAFFVTVV-----
----YSLLIIEDEKLLGSELVRHYERAGWD-VDWAKTLAEARNLFTKKAVDLVLSDRSLPDGNALDLMEEMRGQGNTSEWLLLTGYGSVPDSVRALRLGAYDFLEKPCELERLDLVVASATRS---
