# Supplementary material for: Accurate Simulation and Detection of Coevolution Signals in Multiple Sequence Alignments
Source: PLoS One. 2012 Oct 16;7(10):e47108. doi: 10.1371/journal.pone.0047108 (PMC3473043; doi:10.1371/journal.pone.0047108)
Supplement: Toolbox S1 — MSAVOLVE_v1.0a Toolbox for Matlab. (ZIP) [file pone.0047108.s024.zip › MSAVOLVE_v1.0a/COEVOLUTION_METHODS/FUNCTIONS/PSICOV/glasso_psicov.f90]

!
!           Lasso regularized covariance matrix estimate
!
!                         version (9/13/
!
! call glasso(n,ss,rho,ia,is,itr,ipen,thr,maxit,ww,wwi,niter,del,jerr)
!
! Input:
!    n = dimension of matrix
!    ss(n,n) = data covariance matrix
!    rho(n,n) = regularization strength parameters for each element
!              (must be symmetric: rho(i,j)=rho(j,i))
!    ia = approximation flag
!       ai =  0 => exact solution
!       ia != 0 => Meinhausen-Buhlmann approximation
!    is = initialization flag
!       is  = 0 => cold start: initialize using ss
!       is != 0 => warm start: initialize with previous solution
!                  stored in ww and wwi (see below)
!    itr = trace flag
!       itr != 0 => trace information printed
!       itr =  0 => trace information not printed
!    ipen = diagonal penalty flag
!       ipen != 0 => diagonal is penalized
!       ipen =  0 => diagonal is not penalized
!    thr = convergence threshold: iterations stop when average absolute
!          parameter change is less than thr * ave(abs(offdiag(ss)))
!          (suggested value 1.0e-4)
!    maxit = maximum number of iterations (no effect for ia ! = 0)
!
! Output:
!    ww(n,n) = solution covariance matrix estimate (ia = 0)
!               (not used for ia != 0)
!    wwi(n,n) = solution inverse covariance matrix estimate (ia = 0)
!             = off-diagonal lasso coefficients (ia != 0)
!    niter = number of iterations
!    del = average absolute parameter change at termination
!             (not used for ia != 0)
!    jerr = memory allocation error flag
!      jerr = 0 => no error
!      jerr != 0 => memory allocation error - no output returned
!
!             
      subroutine glasso(nn,sss,rrho,ia,is,itr,ipen,thr,maxit,www,wwwi,nniter,ddel,jerr)
      implicit double precision(a-h, o-z)
      double precision sss(nn,nn),rrho(nn,nn),www(nn,nn),wwwi(nn,nn)                    
      double precision, dimension (:), allocatable :: ss,rho,ww,wwi                         
      integer, dimension (:), allocatable :: ir,ie                              
      integer, dimension (:,:), allocatable :: ic                               
      if(ia .eq. 0)goto 10021                                               
      call lasinv1(nn,sss,rrho,ia,is,itr,ipen,thr,maxit,www,wwwi,nniter,ddel,jerr)     
      return                                                                
10021 continue                                                              
      allocate(ic(1:2,1:nn),stat=jerr)                                          
      allocate(ir(1:nn),stat=ierr)                                          
      jerr=jerr+ierr                                                        
      allocate(ie(1:nn),stat=ierr)                                          
      jerr=jerr+ierr                                                        
      if(jerr.ne.0) return                                                  
      call connect(nn,sss,rrho,nc,ic,ir,ie)                                 
      nnq=0                                                                 
10030 do 10031 kc=1,nc                                                      
      nnq=max(ic(2,kc)-ic(1,kc)+1,nnq)                                      
10031 continue                                                              
10032 continue                                                              
      nnq=nnq**2                                                            
      allocate(ss(1:nnq),stat=ierr)                                         
      jerr=jerr+ierr                                                        
      allocate(rho(1:nnq),stat=ierr)                                        
      jerr=jerr+ierr                                                        
      allocate(ww(1:nnq),stat=ierr)                                         
      jerr=jerr+ierr                                                        
      allocate(wwi(1:nnq),stat=ierr)                                        
      jerr=jerr+ierr                                                        
      if(jerr.ne.0) return                                                  
      nniter=0                                                              
      ddel=0.0                                                              
      l=0                                                                   
10040 do 10041 kc=1,nc                                                      
      n=ic(2,kc)-ic(1,kc)+1                                                 
      if(n .gt. 1)goto 10061                                                
      k=ir(ic(1,kc))                                                        
      www(:,k)=0.0                                                          
      www(k,:)=0.0                                                          
      wwwi(:,k)=0.0                                                         
      wwwi(k,:)=0.0                                                         
      goto 10041                                                            
10061 continue                                                              
      kb=ic(1,kc)                                                           
      ke=ic(2,kc)                                                           
      l=0                                                                   
10070 do 10071 k=kb,ke                                                      
      ik=ir(k)                                                              
10080 do 10081 j=kb,ke                                                      
      ij=ir(j)                                                              
      l=l+1                                                                 
      ss(l)=sss(ij,ik)                                                      
      rho(l)=rrho(ij,ik)                                                    
      ww(l)=www(ij,ik)                                                      
      wwi(l)=wwwi(ij,ik)                                                    
10081 continue                                                              
10082 continue                                                              
10071 continue                                                              
10072 continue                                                              
      call lasinv1(n,ss,rho,ia,is,itr,ipen,thr,maxit,ww,wwi,niter,del,jerr)
      if(jerr.ne.0) return                                                  
      nniter=nniter+niter                                                   
      ddel=ddel+del                                                         
10090 do 10091 j=kb,ke                                                      
      k=ir(j)                                                               
      www(:,k)=0.0                                                          
      www(k,:)=0.0                                                          
      wwwi(:,k)=0.0                                                         
      wwwi(k,:)=0.0                                                         
10091 continue                                                              
10092 continue                                                              
      l=0                                                                   
10100 do 10101 k=kb,ke                                                      
      ik=ir(k)                                                              
10110 do 10111 j=kb,ke                                                      
      l=l+1                                                                 
      wwwi(ir(j),ik)=wwi(l)                                                 
10111 continue                                                              
10112 continue                                                              
10101 continue                                                              
10102 continue                                                              
      if(ia .ne. 0)goto 10131                                               
      l=0                                                                   
10140 do 10141 k=kb,ke                                                      
      ik=ir(k)                                                              
10150 do 10151 j=kb,ke                                                      
      l=l+1                                                                 
      www(ir(j),ik)=ww(l)                                                   
10151 continue                                                              
10152 continue                                                              
10141 continue                                                              
10142 continue                                                              
10131 continue                                                              
10041 continue                                                              
10042 continue                                                              
      ddel=ddel/nc                                                          
      if(ia .ne. 0)goto 10171                                               
10180 do 10181 j=1,nn                                                       
      if(www(j,j).ne.0.0)goto 10181                                         
      if(ipen .ne. 0)goto 10201                                             
      www(j,j)=sss(j,j)                                                     
      goto 10211                                                            
10201 continue                                                              
      www(j,j)=sss(j,j)+rrho(j,j)                                           
10211 continue                                                              
10191 continue                                                              
      wwwi(j,j)=1.0/www(j,j)                                                
10181 continue                                                              
10182 continue                                                              
10171 continue                                                              
      return                                                                
      end                                                                   
      subroutine connect(n,ss,rho,nc,ic,ir,ie)                              
      implicit double precision(a-h, o-z)
      double precision ss(n,n),rho(n,n)                                                 
      integer ic(2,n),ir(n),ie(n)                                           
      ie=0                                                                  
      nc=0                                                                  
      is=1                                                                  
10220 do 10221 k=1,n                                                        
      if(ie(k).gt.0)goto 10221                                              
      ir(is)=k                                                              
      nc=nc+1                                                               
      ie(k)=nc                                                              
      ic(1,nc)=is                                                           
      is=is+1                                                               
      call row(nc,1,ir((is-1):n),n,ss,rho,ie,na,ir(is:n))                   
      if(na .ne. 0)goto 10241                                               
      ic(2,nc)=is-1                                                         
      goto 10221                                                            
10241 continue                                                              
10250 continue                                                              
10251 continue                                                              
      nas=na                                                                
      iss=is                                                                
      il=iss+nas-1                                                          
      if(il.ge.n)goto 10252                                                 
      is=is+na                                                              
      call row(nc,nas,ir(iss:n),n,ss,rho,ie,na,ir(is:n))                    
      if(na.eq.0)goto 10252                                                 
      goto 10251                                                            
10252 continue                                                              
      ic(2,nc)=il                                                           
10221 continue                                                              
10222 continue                                                              
      return                                                                
      end                                                                   
      subroutine row(nc,nr,jr,n,ss,rho,ie,na,kr)                            
      implicit double precision(a-h, o-z)
      double precision ss(n,n),rho(n,n)                                                 
      integer jr(nr),ie(n),kr(*)                                            
      na=0                                                                  
10260 do 10261 l=1,nr                                                       
      k=jr(l)                                                               
10270 do 10271 j=1,n                                                        
      if(ie(j).gt.0)goto 10271                                              
      if(j.eq.k)goto 10271                                                  
      if(abs(ss(j,k)).le.rho(j,k))goto 10271                                
      na=na+1                                                               
      kr(na)=j                                                              
      ie(j)=nc                                                              
10271 continue                                                              
10272 continue                                                              
10261 continue                                                              
10262 continue                                                              
      return                                                                
      end                                                                   
      subroutine lasinv1(n,ss,rho,ia,is,itr,ipen,thr,maxit,ww,wwi,niter, del,jerr)   
      implicit double precision(a-h, o-z)
      parameter(eps=1.0e-7)                                                 
      double precision ss(n,n),rho(n,n),ww(n,n),wwi(n,n)                                
      double precision, dimension (:,:), allocatable :: vv,xs                               
      double precision, dimension (:), allocatable :: s,x,z,ws,ro,so                        
      integer, dimension (:), allocatable :: mm                                 
      nm1=n-1                                                                   
      allocate(vv(1:nm1,1:nm1),stat=jerr)                                       
      ierr=0                                                                    
      if(ia.eq.0) allocate(xs(1:nm1,1:n),stat=ierr)                             
      jerr=jerr+ierr                                                            
      allocate(s(1:nm1),stat=ierr)                                          
      jerr=jerr+ierr                                                        
      allocate(so(1:nm1),stat=ierr)                                         
      jerr=jerr+ierr                                                        
      allocate(x(1:nm1),stat=ierr)                                          
      jerr=jerr+ierr                                                        
      allocate(z(1:nm1),stat=ierr)                                          
      jerr=jerr+ierr                                                        
      allocate(mm(1:nm1),stat=ierr)                                         
      jerr=jerr+ierr                                                        
      allocate(ro(1:nm1),stat=ierr)                                         
      jerr=jerr+ierr                                                        
      if(ia .ne. 0)goto 10291                                               
      allocate(ws(1:n),stat=ierr)                                           
      jerr=jerr+ierr                                                        
10291 continue                                                              
      if(jerr.ne.0) return                                                  
      shr=0.0                                                               
10300 do 10301 j=1,n                                                        
10310 do 10311 k=1,n                                                        
      if(j.eq.k)goto 10311                                                  
      shr=shr+abs(ss(j,k))                                                  
10311 continue                                                              
10312 continue                                                              
10301 continue                                                              
10302 continue                                                              
      if(shr .ne. 0.0)goto 10331                                            
      ww=0.0                                                                
      wwi=0.0                                                               
10340 do 10341 j=1,n                                                        
      if(ipen .ne. 0)goto 10361                                             
      ww(j,j)=ss(j,j)                                                       
      goto 10371                                                            
10361 continue                                                              
      ww(j,j)=ss(j,j)+rho(j,j)                                              
10371 continue                                                              
10351 continue                                                              
      wwi(j,j)=1.0/max(ww(j,j),eps)                                         
10341 continue                                                              
10342 continue                                                              
      return                                                                
10331 continue                                                              
      shr=thr*shr/nm1                                                       
      if(ia .eq. 0)goto 10391                                               
      if(is.eq.0) wwi=0.0                                                   
10400 do 10401 m=1,n                                                        
      call setup(m,n,ss,rho,ss,vv,s,ro)                                     
      l=0                                                                   
10410 do 10411 j=1,n                                                        
      if(j.eq.m)goto 10411                                                  
      l=l+1                                                                 
      x(l)=wwi(j,m)                                                         
10411 continue                                                              
10412 continue                                                              
      call lasso(ro,nm1,vv,s,shr/n,x,z,mm)                                  
      l=0                                                                   
10420 do 10421 j=1,n                                                        
      if(j.eq.m)goto 10421                                                  
      l=l+1                                                                 
      wwi(j,m)=x(l)                                                         
10421 continue                                                              
10422 continue                                                              
10401 continue                                                              
10402 continue                                                              
      niter=1                                                               
      return                                                                
10391 continue                                                              
      if(is .ne. 0)goto 10441                                               
      ww=ss                                                                 
      xs=0.0                                                                
      goto 10451                                                            
10441 continue                                                              
10460 do 10461 j=1,n                                                        
      xjj=-wwi(j,j)                                                         
      l=0                                                                   
10470 do 10471 k=1,n                                                        
      if(k.eq.j)goto 10471                                                  
      l=l+1                                                                 
      xs(l,j)=wwi(k,j)/xjj                                                  
10471 continue                                                              
10472 continue                                                              
10461 continue                                                              
10462 continue                                                              
10451 continue                                                              
10431 continue                                                              
10480 do 10481 j=1,n                                                        
      if(ipen .ne. 0)goto 10501                                             
      ww(j,j)=ss(j,j)                                                       
      goto 10511                                                            
10501 continue                                                              
      ww(j,j)=ss(j,j)+rho(j,j)                                              
10511 continue                                                              
10491 continue                                                              
10481 continue                                                              
10482 continue                                                              
      niter=0                                                               
10520 continue                                                              
10521 continue                                                              
      dlx=0.0                                                               
10530 do 10531 m=1,n                                                        
      if(itr .eq. 0)goto 10551                                              
      write(6,10560)m                                                       
10560 format ('outer loop, m =',i10)                                        
10551 continue                                                              
      x=xs(:,m)                                                             
      ws=ww(:,m)                                                            
      call setup(m,n,ss,rho,ww,vv,s,ro)                                     
      so=s                                                                  
      call lasso(ro,nm1,vv,s,shr/sum(abs(vv)),x,z,mm)                       
      l=0                                                                   
10570 do 10571 j=1,n                                                        
      if(j.eq.m)goto 10571                                                  
      l=l+1                                                                 
      ww(j,m)=so(l)-s(l)                                                    
      ww(m,j)=ww(j,m)                                                       
10571 continue                                                              
10572 continue                                                              
      dlx=max(dlx,sum(abs(ww(:,m)-ws)))                                     
      xs(:,m)=x                                                             
10531 continue                                                              
10532 continue                                                              
      niter=niter+1                                                         
      if(niter.ge.maxit)goto 10522                                          
      if(dlx.lt.shr)goto 10522                                              
      goto 10521                                                            
10522 continue                                                              
      del=dlx/nm1                                                           
      call inv(n,ww,xs,wwi)                                                 
      return                                                                
      end                                                                   
      subroutine setup(m,n,ss,rho,ww,vv,s,r)                                
      implicit double precision(a-h, o-z)
      double precision ss(n,n),rho(n,n),ww(n,n),vv(n-1,n-1),s(n-1),r(n-1)               
      l=0                                                                   
10580 do 10581 j=1,n                                                        
      if(j.eq.m)goto 10581                                                  
      l=l+1                                                                 
      r(l)=rho(j,m)                                                         
      s(l)=ss(j,m)                                                          
      i=0                                                                   
10590 do 10591 k=1,n                                                        
      if(k.eq.m)goto 10591                                                  
      i=i+1                                                                 
      vv(i,l)=ww(k,j)                                                       
10591 continue                                                              
10592 continue                                                              
10581 continue                                                              
10582 continue                                                              
      return                                                                
      end                                                                   
      subroutine lasso(rho,n,vv,s,thr,x,z,mm)                               
      implicit double precision(a-h, o-z)
      double precision rho(n),vv(n,n),s(n),x(n),z(n)                                    
      integer mm(n)                                                         
      call fatmul(2,n,vv,x,s,z,mm)                                          
10600 continue                                                              
10601 continue                                                              
      dlx=0.0                                                               
10610 do 10611 j=1,n                                                        
      xj=x(j)                                                               
      x(j)=0.0                                                              
      t=s(j)+vv(j,j)*xj                                                     
      if (abs(t)-rho(j).gt.0.0) x(j)=sign(abs(t)-rho(j),t)/vv(j,j)          
      if(x(j).eq.xj)goto 10611                                              
      del=x(j)-xj                                                           
      dlx=max(dlx,abs(del))                                                 
      s=s-del*vv(:,j)                                                       
10611 continue                                                              
10612 continue                                                              
      if(dlx.lt.thr)goto 10602                                              
      goto 10601                                                            
10602 continue                                                              
      return                                                                
      end                                                                   
      subroutine fatmul(it,n,vv,x,s,z,m)                                    
      implicit double precision(a-h, o-z)
      parameter(fac=0.2)                                                    
      double precision vv(n,n),x(n),s(n),z(n)                                           
      integer m(n)                                                          
      l=0                                                                   
10620 do 10621 j=1,n                                                        
      if(x(j).eq.0.0)goto 10621                                             
      l=l+1                                                                 
      m(l)=j                                                                
      z(l)=x(j)                                                             
10621 continue                                                              
10622 continue                                                              
      if(l .le. int(fac*n))goto 10641                                       
      if(it .ne. 1)goto 10661                                               
      s=matmul(vv,x)                                                        
      goto 10671                                                            
10661 continue                                                              
      s=s-matmul(x,vv)                                                      
10671 continue                                                              
10651 continue                                                              
      goto 10631                                                            
10641 if(it .ne. 1)goto 10681                                               
10690 do 10691 j=1,n                                                        
      s(j)=dot_product(vv(j,m(1:l)),z(1:l))                                 
10691 continue                                                              
10692 continue                                                              
      goto 10701                                                            
10681 continue                                                              
10710 do 10711 j=1,n                                                        
      s(j)=s(j)-dot_product(vv(m(1:l),j),z(1:l))                            
10711 continue                                                              
10712 continue                                                              
10701 continue                                                              
10631 continue                                                              
      return                                                                
      end                                                                   
      subroutine inv(n,ww,xs,wwi)                                           
      implicit double precision(a-h, o-z)
      double precision ww(n,n),xs(n-1,n),wwi(n,n)                                       
      nm1=n-1                                                               
      xs=-xs                                                                
      wwi(1,1)=1.0/(ww(1,1)+dot_product(xs(:,1),ww(2:n,1)))                 
      wwi(2:n,1)=wwi(1,1)*xs(:,1)                                           
      wwi(n,n)=1.0/(ww(n,n)+dot_product(xs(:,n),ww(1:nm1,n)))               
      wwi(1:nm1,n)=wwi(n,n)*xs(:,n)                                         
10720 do 10721 j=2,nm1                                                      
      jm1=j-1                                                               
      jp1=j+1                                                               
      wwi(j,j)=1.0/(ww(j,j)+dot_product(xs(1:jm1,j),ww(1:jm1,j))  +dot_product(xs(j:nm1,j),ww(jp1:n,j)))
      wwi(1:jm1,j)=wwi(j,j)*xs(1:jm1,j)                                     
      wwi(jp1:n,j)=wwi(j,j)*xs(j:nm1,j)                                     
10721 continue                                                              
10722 continue                                                              
      return                                                                
      end                                                                   
