# Supplementary material for: Accurate Simulation and Detection of Coevolution Signals in Multiple Sequence Alignments
Source: PLoS One. 2012 Oct 16;7(10):e47108. doi: 10.1371/journal.pone.0047108 (PMC3473043; doi:10.1371/journal.pone.0047108)
Supplement: Toolbox S1 — MSAVOLVE_v1.0a Toolbox for Matlab. (ZIP) [file pone.0047108.s024.zip › MSAVOLVE_v1.0a/COEVOLUTION_METHODS/FUNCTIONS/PSICOV/LICENSE]

PLEASE READ THE FOLLOWING LICENSE AGREEMENT. BY USING THE PROGRAM YOU ARE
ACKNOWLEDGING THE FACT THAT YOU AGREE TO THE TERMS OUTLINED IN THIS
AGREEMENT. USERS WISHING TO USE THE SOFTWARE FOR COMMERCIAL ACTIVITIES
NOT COVERED BY THIS AGREEMENT SHOULD E-MAIL d.jones@cs.ucl.ac.uk FOR ADVICE.


 PSICOV - PROTEIN SPARSE INVERSE COVARIANCE ESTIMATION PROGRAM BY D.T.JONES
 --------------------------------------------------------------------------

                            GENERAL LICENSE &
                            -----------------

		         CONFIDENTIALITY AGREEMENT
		         -------------------------


In regard to the protein structure prediction program (PSICOV)
herewith (the Software) the copyright and other intellectual property
rights to which belong to the Author(s).

Any user (the User) of the program undertakes to the Copyright holder that he
or she shall be bound by the following terms and conditions:-

1. The User will receive the Software and any related documentation in
confidence and will not use the same except for the purpose of their own 
research. The Software will be used only by such of the User's officers or
employees to whom it must reasonably be communicated to enable them to
undertake their research and who agree to be bound by the same confidence.
The User shall procure and enforce such agreement from his or her staff for
the benefit of the Copyright holder.

2. The publication of research using the Software must include an
appropriate citation to the method:

PSICOV: precise structural contact prediction using sparse inverse covariance estimation on large
multiple sequence alignments. D.T. Jones, D. W. A. Buchan, D. Cozzetto & M. Pontil. Bioinformatics (2012) 28 (2): 184-190.

3. All forms of the Software will be kept in a reasonably secure place to
prevent unauthorised access.

4. Each copy of the Software or, if not practicable then, any package
associated therewith shall be suitably marked (and such marking maintained) 
with the following copyright notice:

"Copyright 2011 University College London. All Rights Reserved.".

5. The Software may be modified, but any changes made shall be communicated
to the Author(s) and made freely available.

6. The Software may not be sold as a standalone package, or incorporated into
a commercial software package without the written permission of the Copyright
holder. The Software may be used freely for individual academic or commercial
research. The Software may also be made freely available for training or
teaching purposes.

7. The results produced by the Software may not be incorporated into any
data banks or databases which are subject to the payment of access or
license fees without the written permission of the Copyright holder.

8. The Software may be made available to users over a local network or
wide area network (including the Internet), but only if access is granted
free of charge to all authorised users. Incorporation of the Software into
a commercial Web site or other fee paying service is not allowed without
the written permission of the Copyright holder. If PSICOV results are
returned to the user via such a network service, then a suitable
acknowledgement of the PSICOV method must be returned somewhere in the
output text.

9. The confidentiality obligation in paragraph one shall not apply:

   (i)  to information and data known to the User at the time of
	receipt hereunder (as evidenced by its written records);

  (ii)	to information and data which was at the time of receipt in the 
	public domain or thereafter becomes so through no wrongful act of
	the User;

 (iii)	to information and data which the User receives from a third
	party not in breach of any obligation of confidentiality owed to
	the Author(s).

10. The User understands that the Software is supplied "as is". No warranty
   as to its fitness or suitability for any purpose whatsoever is made or
   implied. In no event shall the Author(s) or Copyright holder be held
   responsible for any direct or indirect damages arising through the use
   of the Software.
