# Supplementary material for: Accurate Simulation and Detection of Coevolution Signals in Multiple Sequence Alignments
Source: PLoS One. 2012 Oct 16;7(10):e47108. doi: 10.1371/journal.pone.0047108 (PMC3473043; doi:10.1371/journal.pone.0047108)
Supplement: Toolbox S1 — MSAVOLVE_v1.0a Toolbox for Matlab. (ZIP) [file pone.0047108.s024.zip › MSAVOLVE_v1.0a/COEVOLUTION_METHODS/FUNCTIONS/QUIC_MEX/QUIC/README]

This the README file for the Matlab and Octave release of the QUIC program. 
$Id: README,v 1.7 2012-05-10 22:47:32 sustik Exp $

Thank you for trying out our software.  You can obtain the latest version
from: http://www.cs.utexas.edu/users/sustik/QUIC
Please send comments and bug reports to: sustik@cs.utexas.edu.

You may compile QUIC using the mex compiler.  For example:

> mex -llapack QUIC.C QUIC-mex.C -output QUIC.mexa64

We also provide a Makefile which allows control of the compile process and
lets you create a debug version.  Please see the comments in the Makefile.
The Makefile has been tested on the Linux and MacOS operating systems.  (We
thank Diane Oyen for her assistance with the MacOS compile.)

Please compile the Octave executable by issuing at a shell (not within
Octave):

> make QUIC.mex

To compile the Matlab executable, first specify the location of your Matlab
installation directory by specifying the MATLAB_ROOT environment variable in
the Makefile, then execute in a shell (not from within Matlab):

> make QUIC.mexa64

which produces a 64-bit MEX file. To compile for 32-bit Matlab, please use:

> make QUIC.mexglx

The arguments and return values when invoked from within Matlab or Octave are
documented in QUIC.m. You may type 'help QUIC' to obtain the full
documentation.

Sample use:
> [X W opt cputime iter dGap] = QUIC('default', S, 0.5, 1e-6, 2, 100);
where S is the emirical covariance matrix, the regularization parameter is
0.5, and tolerance is 1e-6.

We also include an M-script called test_ER_692.m that demonstrates usage.

Note that the duality gap is computed as follows.  In each iteration after we
computed the next iterate for X, we invert it to obtain W. Since W is not
guaranteed to satisfy the dual constraint, we project it and use the
resulting matrix in the duality gap computation.  It is not guaranteed that
the projected W is positive definite which can happen early in the iterative
process. We return a negative value for the gap when the projected W is not
positive definite.
