# Supplementary material for: Accurate Simulation and Detection of Coevolution Signals in Multiple Sequence Alignments
Source: PLoS One. 2012 Oct 16;7(10):e47108. doi: 10.1371/journal.pone.0047108 (PMC3473043; doi:10.1371/journal.pone.0047108)
Supplement: Toolbox S1 — MSAVOLVE_v1.0a Toolbox for Matlab. (ZIP) [file pone.0047108.s024.zip › MSAVOLVE_v1.0a/COEVOLUTION_METHODS/FUNCTIONS/scale_matrices.m]

function [scale] = scale_matrices(mat1,mat2)
% This function returns the best scale for mat1/mat2.
[rows,cols] = size(mat1);
template = ones(rows,cols);
upper = triu(template,1);
triu_ind = template == upper;
mat1 = mat1(triu_ind);
mat2 = mat2(triu_ind);
scale = mat1\mat2;
% scale1 = mat1\mat2;
% scale1 = (mat1'*mat2)/(mat1'*mat1);
% scale2 = mat2\mat1;
% scale2 = (mat1'*mat2)/(mat2'*mat2);
end
