# Supplementary material for: Accurate Simulation and Detection of Coevolution Signals in Multiple Sequence Alignments
Source: PLoS One. 2012 Oct 16;7(10):e47108. doi: 10.1371/journal.pone.0047108 (PMC3473043; doi:10.1371/journal.pone.0047108)
Supplement: Toolbox S1 — MSAVOLVE_v1.0a Toolbox for Matlab. (ZIP) [file pone.0047108.s024.zip › MSAVOLVE_v1.0a/COEVOLUTION_METHODS/FUNCTIONS/smoothed_spline.m]

function [spline1] = smoothed_spline(x,y,tol_scale)
% LEAST_SQUARE_SPLINE  
%   Make sure the data are in rows ...
x = x(:).'; y = y(:).';
% ... and start by plotting the data specific to the highlighted spline fit.
tol = mean(diff(y))*tol_scale;
names={'data'};
% tol = (.5)^2*(2*pi);
spline1 = spaps(x, y, tol);

names{end+1} = 'spline1'; 
% fnplt(spline1,'-',2)
