# Supplementary material for: Accurate Simulation and Detection of Coevolution Signals in Multiple Sequence Alignments
Source: PLoS One. 2012 Oct 16;7(10):e47108. doi: 10.1371/journal.pone.0047108 (PMC3473043; doi:10.1371/journal.pone.0047108)
Supplement: Toolbox S1 — MSAVOLVE_v1.0a Toolbox for Matlab. (ZIP) [file pone.0047108.s024.zip › MSAVOLVE_v1.0a/MSAVOLVE/FUNCTIONS/cmsa_to_nmsa.m]

function nmsa = cmsa_to_nmsa(cmsa)
% Converts an msa from single letter to matlab numeric format. Identical to
% matlab 'aa2int' function.

alphabet='ARNDCQEGHILKMFPSTWYVBX_*-';

[nseq,npos] = size(cmsa);
nmsa=zeros(nseq,npos);

for i = 1:25
    symbol = alphabet(i);
    ind = cmsa == symbol;
    nmsa(ind) = i;
end
