# Supplementary material for: Accurate Simulation and Detection of Coevolution Signals in Multiple Sequence Alignments
Source: PLoS One. 2012 Oct 16;7(10):e47108. doi: 10.1371/journal.pone.0047108 (PMC3473043; doi:10.1371/journal.pone.0047108)
Supplement: Toolbox S1 — MSAVOLVE_v1.0a Toolbox for Matlab. (ZIP) [file pone.0047108.s024.zip › MSAVOLVE_v1.0a/MSAVOLVE/FUNCTIONS/DWINNEL_MI/Entropy.m]

function H = Entropy(X)

% Entropy: Returns entropy (in bits) of each column of 'X'
% by Will Dwinnell

% Establish size of data
[~, m] = size(X);

% Housekeeping
H = zeros(1,m);

for Column = 1:m,
    % Assemble observed alphabet
    Alphabet = unique(X(:,Column));
	
    % Housekeeping
    Frequency = zeros(size(Alphabet));
	
    % Calculate sample frequencies
    for symbol = 1:length(Alphabet)
        Frequency(symbol) = sum(X(:,Column) == Alphabet(symbol));
    end
	
    % Calculate sample class probabilities
    P = Frequency / sum(Frequency);
	
    % Calculate entropy in bits
    % Note: floating point underflow is never an issue since we are
    %   dealing only with the observed alphabet
    H(Column) = -sum(P .* log2(P));
end
