# Supplementary material for: Accurate Simulation and Detection of Coevolution Signals in Multiple Sequence Alignments
Source: PLoS One. 2012 Oct 16;7(10):e47108. doi: 10.1371/journal.pone.0047108 (PMC3473043; doi:10.1371/journal.pone.0047108)
Supplement: Toolbox S1 — MSAVOLVE_v1.0a Toolbox for Matlab. (ZIP) [file pone.0047108.s024.zip › MSAVOLVE_v1.0a/MSAVOLVE/FUNCTIONS/DWINNEL_MI/JointEntropy.m]

% JointEntropy: Returns joint entropy (in bits) of each column of 'X'
% by Will Dwinnell
%
% H = JointEntropy(X)
%
% H = calculated joint entropy (in bits)
% X = data to be analyzed
%
% Last modified: Aug-29-2006

function H = JointEntropy(X)

% Sort to get identical records together
X = sortrows(X);

% Find elemental differences from predecessors
DeltaRow = (X(2:end,:) ~= X(1:end-1,:));

% Summarize by record
Delta = [1; any(DeltaRow')'];

% Generate vector symbol indices
VectorX = cumsum(Delta);

% Calculate entropy the usual way on the vector symbols
H = Entropy(VectorX);


% God bless Claude Shannon.

% EOF
